# Supplementary material for: A cytochrome P450 CYP87A4 imparts sterol side-chain cleavage in digoxin biosynthesis
Source: Nat Commun. 2023 Jul 8;14:4042. doi: 10.1038/s41467-023-39719-4 (PMC10329713; doi:10.1038/s41467-023-39719-4)
Supplement: Supplementary file 4 — Supplementary Data 1 [file 41467_2023_39719_MOESM4_ESM.txt]

>DlCYP87A1
ATGATTGCTGCAGCTATGTACATTGTCGCTATATCATCACTTGTAATGATCATATCAAACTGGGTTTACAGGTGGTGGAACCCCAGCTGCAATGGCGTCCTGCCACCTGGTTCCATGGGGTGGCCGCTCATCGGAGAGACTCTTTGCTTCTTTGCTCCCAACACTTCTTGTGACGTTTCCCCTTTTGTTAAGGAAAGGATGAAAAGATATGGGTCCATATTCAAGACTAGTTTGGTTGGGCGGCCGGTGATTGTGTCGACAGATGCAGATCTGAACTATTACATCTTTCAACAAGAGGGGCAGCTGTTTCAGAGCTGGTATCCAGATACATTCACTGAAATATTCGGGCGCCAAAATGTGGGTTCTCTGCATGGGTTCATGTACAAGTATCTTAAGAACACGGTTCTTAATCTATTTGGTCCTGAAAGCCTGAAAAAGATGATTCCTGAGTTTGAACATGCTTCGAATCGGAGCTTAATGAGGTGGTCAACACAGAGTAATGTCGAAATCAAGAATGCTACAGCGAAGATGATATTTGACCTTACTGCGAGAAAGCTAATCAGTTGTGATTCGGAAACGTCTTCTGATGATCTAAGGAAGAATTTTGTAGCTTTCATACAGGGGTTGATCTCCTTTCCCCTGAATATTCCTGGAACAGCCTATAGCAGATGCTTAAAGGGGAGAAAAAATGTCATGAAGATGCTGAGAAACATGCTACAAGAAAGAAGAGAGAGGCCACAGAAAAGTCAAGCTGATTTCTTCGACTATGTATTGGAAGAGCTTCAACGAGAGGATACGCCACTTACGGAAGCAATAGCTCTGGATTTAATGTTTGTGTTACTCTTTGCCAGTTATGAGACAACATCTCTTGCGTTAACTTTGGCGATCAAATTTCTTTTGGAACGTCCATCGGTTCTAAAGGAACTGACAGAAGAGCATGAGGCGATTATTCGGAGAAGGGAAAATCCAGATTCGGAACTGACGTGGACGGAGTACAAATCAATGCGATTCACATTTCAGGTTATCAATGAAACAGTGAGACTGGCGAATATAGTACCTGCCATTTTCAGAAAAGCGCTCAGAGAAACAGTGTTTAAAGGATATACAATCCCAGCTGGCTGGGCTGTGATGGTTTGTCCTCCTGCCGTTCACCTGAACCCCGCCAAGTACAAGGATCCCCTCGAATTCAATCCATGGAGATGGGAGGGAGTAGACACGAATGGGGCTTCGAGAAACTTCATGGCTTTCGGAGGTGGTATGAGATTCTGCGTTGGAACAGAATTCACCAAGGTCCAGATGGCTGTCTTTCTCCATTGCTTGGTGACCAAGTACAAGTTCAAAGCTATCAAAGGAGGAGATATCGTCCGTACTCCTGGCTTACAGTTTCCAAATGGATTTCACATTCAAATATCAGAAAAAGAAAGATAG

>DlCYP87A2
ATGTTTTCTGTAGTTATGTACATTGCAGCTATATTAATTGTAATCATATCAAACTGGCTT
TACAAGTGGTGGAACCCAAGTTGCAATGGCGTCCTGCCACCTGGTTCCATGGGGTGGCCG
CTCATCGGAGAGACTCTTTGCTTCTTTGCTCCCAACACTTCTTGTGACGTTTCCCCTTTT
GTTAAGGAAAGGATGAAAAGATATGGGTCGATATTCAAGACTAGTTTGGTAGGGCGGCCG
GTGATTGTGTCTACAGATGCAGATCTTAACTACTACATCTTTCAACAAGAGGGCCAACTG
TTTCAGAGCTGGTATCCTGATACATTCACCGAAATTTTTGGGAGGCAAAATGTAGGTTCT
CTGCATGGATTCATGTACAAGTACCTTAAAAACACGGTTCTTAATCTGTTTGGTCCCGAG
AGCCTTAAAAAGATGATTCCAGAGTTTGAACAAGCGTCGAATCGGAGCTTGATGAGGTGG
TCAACCCAGAGTAATGTCGAAATCAAGAATGCTACAGCGAAGATGATATTTGACCTTACT
GCGAGAAAGCTAATCAGTTGTGATTCGGAAACGTCTTCTGATGATCTAAGGAAGAATTTT
GTAGCTTTCATACAGGGGTTGATCTCCTTTCCCCTGAATATTCCTGGAACAGCCTATAGC
AGATGCTTAAAGGGGAGAAAAAATGTCATGATGATGCTGCAAAACATGCTACGAGAAAGA
AGAGAAAGGCCACAAAAGAACCAAGCTGATTTTTTCGATTATGTCTTGGCAGAGCTTCAG
CGAGAGGATACACCACTTACGGAGGCGATTGCTCTGGATTTGATGTTTGTGTTACTCTTT
GCCAGTTATGAGACAACATCTCTTGCGTTAACTTTGGCGATCAAATTTCTTTTGGAACAT
CCATCGGTTTTAGAGAAACTGGCGGAAGAGCACGAGGCGATTATTAGGAGGCGGGAAAAT
CCAGATTCTGGATTGACGTGGACTGAGTACAAATCAATGCGATTCACTTTTCAGTTTATC
AATGAAACAGCAAGACTGGCAAATATAGTTCCTGCAATTTTCAGAAAAGCGCTCAGAGAA
ACTGTATTTAAAGGATATACGATTCCAGCTGGTTGGGCTGTGATGGTTTGTCCCCCAGCT
GTTCACCTAAACCCCGAAAAGTACAAGGATCCCCTTGAATTCAATCCATGGAGATGGGAG
GGAGTAGACACAAATGGCGCTTCAAGAAACTTCATGGCCTTTGGAGGCGGTATGAGATTT
TGTGTTGGAACAGAATTCACCAAGGTCCAGATGGCTGTCTTTCTCCATTGCCTAGTGACC
AAGTACAAGTTGAAAGCAATTAAAGGAGGAGATATCGTCCGAACTCCTGGTTTGCAATTT
CCAAATGGATTTCACATTCAAATATCCGAAAAAGATGGATAG

>DlCYP87A3
ATGTCGTTAGTAGCTATGAGCGTTGGTGCTATTCTGATCATCATCACCATCATCACAAACTTGGTTTTTAAATGGTGGAACCGTTCCCTGAGCAGTGGAGGAGTGCTGCCTCCCGGTTCATTCGGGTGGCCACTCATCGGAGAGACTCTTCACTTTTTTACTCCGAACACTTCATTTGATGTTACTCCTTTTGTAAAGGACCGAATGAAAAGATATGGGCCGATATTCAAGACCAGCTTGGTGGGCGTTCCGGTGATAGTGTCGACTGACGCAGATCTAAACAATTTCATCTTTCAGCAAGAGGGACAAACGTTTCAGAGCTGGTATCCAAGCACCTTCACAGAAATATTTGGGAGGGAAAATCTTAGTACTCTACATGGCTTCATGTACAAGTACTTTAAGAACATGGTCTTAGGTTTATTTGGTCCCGAAAGCCTCAAAACTATGATTTCCGAGGTTGAAACCACATCAAATATCAACCTAAAAAGGTGGTCCGAGAATGGAACTATTGAACTCAAGGATGCAATAGCAGAGATGATTTTTGAGCTGACCGCGAAAAAGCTAATCAGTTATGAGTTAGAAAAATCGCCTTACAATCTGAGGGATAATTTTGTGGCGTTCATAGATGGGTTGATCAGCTTTCCTCTCAACATTCCTGGAACAGCCTATTACAAATGCTTACAGGGAAGAAACAATGCGATCAAGATGTTGAAAGCCATGCTACACGAGAGAAGGGAAAAGCCACGCGAAACCCAAACTGATTTCTTTGATTATGTTCTGGAAGAATTTCAGAAAGAGGACACTATAATCACTGAGACACTTGCACTGGACTTGATGTTTGTGCTGCTCTTCGCCAGCCACGAGACAGCTTCCATCGCCCTAACTTTGGCTATGAAATTTCTCGTCGACCATCCCTTAGTGTTGGAAAAATTGACAGAAGAACACGACGAGATAATAAAAACCAGAGAAGATCCAAATTCAGGACTAACCTGGAACGAGTACAAATCAATGAAATTCACATTTCAGTTCATCAATGAAACTCTAAGACTGGCAAATATAGCTCCTCTTATTTTCAGAAAAGCTCTCACTGAAACCGAATTTAAAGGATTTACGATTCCAGCTGGTTGGGCGGTTATGGTATGTCTTCCTGCTGTGCATTTGGACCCGACTAAATATAAAAATCCTCTCGAGTTTAATCCTTGGAGATGGGAGGGAGTAGACACAAGTGTTGGTTCCAAAACATTCATGGCGTTTGGAGGTGGTATGCGATTATGCATCGGGGCGGATTTCACAAAGGTCCAGATGGCTGTTTTCCTCCATTGTTTGGTGACCAAGTACAAGTGGAAATCCATCAAAGGAGGAGACATTGTCCGGTCCCCTGGCTTGAAATTTCCAAATGGATTTCACtaa

>DlCYP87A4
ATGTCGTTAGTAGCTATGAGCGTTGGTGCTATTCTGATCATCATCACCATCATCACAAACTTGGTTTTTAAATGGTGGAACCGTTCCCTGAGCAGTGGAGGAGTGCTGCCTCCCGGTTCATTCGGGTGGCCACTCATCGGAGAGACTCTTCACTTCTTCACTCCAAACACCTCATTCGATGTTACTCCTTTTGTAAAGGACAGAATGAAAAGATATGGGCCGATATTCAAGACCAGCTTGGTGGGCGTTCCGGTGATAGTGTCGACTGACGCAGAGCTAAACAATTTCATCTTTCAGCAAGAGGGACAAACGTTTCAGAGCTGGTACCCAAGTACCTTCACTGAAATATTTGGCAGAGAAAATCTTAGTACTCTGCATGGCTTCATGTACAAGTACTTTAAGAACATGGTACTAGGTTTATTTGGTCCCGAAAGCCTCAAAACTATGATTTCTGAGGTTGAGAACACATCAAATATCAACTTAAAAAGGTGGTCGTCGTCCAATGGAACTGTCGAACTCAAGGATGCTATTGCAGAGATGATTTTCGAGCTGACTGCGAAGAAGCTAATCAGTTATGAATTAGAAAAATCCCCTTACAATCTGAGGGATAATTTTGTGGCGTTCATAGATGGGTTGATCAGCTTTCCTCTCAACATTCCGGGAACAGCCTATTACAGATGCTTACAGGGAAGAAAAAATGCGATCAAGATGTTGAAAGACATGCTACATGAGAGACGGGAAAAGCCACGTGAAACACAAACCGACTTCTTTGACTATGTTCTAGAAGAACTTCAGAAAGAGGACACCATAATCACAGAGACACTTGCACTGGACTTGATGTTTGTGCTGCTCTTCGCCAGCCACGAGACAGCTTCCATCGCCCTAACTTTGGCTATGAAATTTCTCGTCGACCATCCCTTAGTGTTGGAAAAATTGACAGAAGAACACGACGAGATAATAAAAACCAGAGAAGATCCAAATTCAGGACTAACCTGGAACGAGTACAAATCAATGAAATTCACATTTCAGTTCATCAATGAAACTCTAAGACTGGCAAATATAGCTCCTCTTATTTTCAGAAAAGCTCTCACTGAGACCGAATTTAAAGGATACACAATTCCAGCTGGTTGGGCTGTTATGGTATGTCTTCCTGCTGTCCATTTAGACCCATCCAAATATAAAAATCCTCTCGAGTTTAATCCATGGAGATGGGAGGGAGTAGATACAAGTGTTGGTTCAAAAACGTTCATGGCGTTCGGAGGTGGAATGCGATTATGCATTGGGGCAGATTTCACAAAGGTCCAGATGGCTGTTTTCCTCCATTGTTTGGTGACCAAGTACAAGTGGAAATCCATCAAAGGAGGAGACATTGTCCGATGCCCTGGCTTGAAATTCCCAAATGGATTTCACGTTAACATGACTGAGAGAGGCTAA
