# Supplementary material for: A cytochrome P450 CYP87A4 imparts sterol side-chain cleavage in digoxin biosynthesis
Source: Nat Commun. 2023 Jul 8;14:4042. doi: 10.1038/s41467-023-39719-4 (PMC10329713; doi:10.1038/s41467-023-39719-4)
Supplement: Supplementary file 5 — Supplementary Data 2 [file 41467_2023_39719_MOESM5_ESM.txt]

>DlCYP87A1_Digitalis_lanata
MIAAAMYIVAISSLVMIISNWVYRWWNPSCNGVLPPGSMGWPLIGETLCFFAPNTSCDVS
PFVKERMKRYGSIFKTSLVGRPVIVSTDADLNYYIFQQEGQLFQSWYPDTFTEIFGRQNV
GSLHGFMYKYLKNTVLNLFGPESLKKMIPEFEHASNRSLMRWSTQSNVEIKNATAKMIFD
LTARKLISCDSETSSDDLRKNFVAFIQGLISFPLNIPGTAYSRCLKGRKNVMKMLRNMLQ
ERRERPQKSQADFFDYVLEELQREDTPLTEAIALDLMFVLLFASYETTSLALTLAIKFLL
ERPSVLKELTEEHEAIIRRRENPDSELTWTEYKSMRFTFQVINETVRLANIVPAIFRKAL
RETVFKGYTIPAGWAVMVCPPAVHLNPAKYKDPLEFNPWRWEGVDTNGASRNFMAFGGGM
RFCVGTEFTKVQMAVFLHCLVTKYKFKAIKGGDIVRTPGLQFPNGFHIQISEKER*
>DlCYP87A2_Digitalis_lanata
MFSVVMYIAAILIVIISNWLYKWWNPSCNGVLPPGSMGWPLIGETLCFFAPNTSCDVSPF
VKERMKRYGSIFKTSLVGRPVIVSTDADLNYYIFQQEGQLFQSWYPDTFTEIFGRQNVGS
LHGFMYKYLKNTVLNLFGPESLKKMIPEFEQASNRSLMRWSTQSNVEIKNATAKMIFDLT
ARKLISCDSETSSDDLRKNFVAFIQGLISFPLNIPGTAYSRCLKGRKNVMMMLQNMLRER
RERPQKNQADFFDYVLAELQREDTPLTEAIALDLMFVLLFASYETTSLALTLAIKFLLEH
PSVLEKLAEEHEAIIRRRENPDSGLTWTEYKSMRFTFQFINETARLANIVPAIFRKALRE
TVFKGYTIPAGWAVMVCPPAVHLNPEKYKDPLEFNPWRWEGVDTNGASRNFMAFGGGMRF
CVGTEFTKVQMAVFLHCLVTKYKLKAIKGGDIVRTPGLQFPNGFHIQISEKDG*
>DlCYP87A3_Digitalis_lanata
MSLVAMSVGAILIIITIITNLVFKWWNRSLSSGGVLPPGSFGWPLIGETLHFFTPNTSFD
VTPFVKDRMKRYGPIFKTSLVGVPVIVSTDADLNNFIFQQEGQTFQSWYPSTFTEIFGRE
NLSTLHGFMYKYFKNMVLGLFGPESLKTMISEVETTSNINLKRWSENGTIELKDAIAEMI
FELTAKKLISYELEKSPYNLRDNFVAFIDGLISFPLNIPGTAYYKCLQGRNNAIKMLKAM
LHERREKPRETQTDFFDYVLEEFQKEDTIITETLALDLMFVLLFASHETASIALTLAMKF
LVDHPLVLEKLTEEHDEIIKTREDPNSGLTWNEYKSMKFTFQFINETLRLANIAPLIFRK
ALTETEFKGFTIPAGWAVMVCLPAVHLDPTKYKNPLEFNPWRWEGVDTSVGSKTFMAFGG
GMRLCIGADFTKVQMAVFLHCLVTKYKWKSIKGGDIVRSPGLKFPNGFH*
>DlCYP87A4_Digitalis_lanata
MSLVAMSVGAILIIITIITNLVFKWWNRSLSSGGVLPPGSFGWPLIGETLHFFTPNTSFD
VTPFVKDRMKRYGPIFKTSLVGVPVIVSTDAELNNFIFQQEGQTFQSWYPSTFTEIFGRE
NLSTLHGFMYKYFKNMVLGLFGPESLKTMISEVENTSNINLKRWSSSNGTVELKDAIAEM
IFELTAKKLISYELEKSPYNLRDNFVAFIDGLISFPLNIPGTAYYRCLQGRKNAIKMLKD
MLHERREKPRETQTDFFDYVLEELQKEDTIITETLALDLMFVLLFASHETASIALTLAMK
FLVDHPLVLEKLTEEHDEIIKTREDPNSGLTWNEYKSMKFTFQFINETLRLANIAPLIFR
KALTETEFKGYTIPAGWAVMVCLPAVHLDPSKYKNPLEFNPWRWEGVDTSVGSKTFMAFG
GGMRLCIGADFTKVQMAVFLHCLVTKYKWKSIKGGDIVRCPGLKFPNGFHVNMTERG*
