# Supplementary material for: A cytochrome P450 CYP87A4 imparts sterol side-chain cleavage in digoxin biosynthesis
Source: Nat Commun. 2023 Jul 8;14:4042. doi: 10.1038/s41467-023-39719-4 (PMC10329713; doi:10.1038/s41467-023-39719-4)
Supplement: Supplementary file 7 — Supplementary Data 4 [file 41467_2023_39719_MOESM7_ESM.txt]

TRINITY_DN10016_c0_g1_i1.p1	GARP-G2-like	TF	GARP->GARP-G2-like
TRINITY_DN10016_c0_g1_i4.p1	GARP-G2-like	TF	GARP->GARP-G2-like
TRINITY_DN10016_c0_g1_i5.p1	GARP-G2-like	TF	GARP->GARP-G2-like
TRINITY_DN10016_c0_g1_i6.p1	GARP-G2-like	TF	GARP->GARP-G2-like
TRINITY_DN10016_c0_g1_i9.p1	GARP-G2-like	TF	GARP->GARP-G2-like
TRINITY_DN10017_c0_g1_i1.p1	C2C2-Dof	TF	C2C2->C2C2-Dof
TRINITY_DN10017_c0_g1_i3.p1	C2C2-Dof	TF	C2C2->C2C2-Dof
TRINITY_DN10017_c0_g1_i4.p1	C2C2-Dof	TF	C2C2->C2C2-Dof
TRINITY_DN10017_c0_g1_i5.p1	C2C2-Dof	TF	C2C2->C2C2-Dof
TRINITY_DN10017_c0_g2_i1.p1	C2C2-Dof	TF	C2C2->C2C2-Dof
TRINITY_DN1001_c0_g1_i1.p1	HB-HD-ZIP	TF	HB->HB-HD-ZIP
TRINITY_DN1001_c0_g1_i2.p1	HB-HD-ZIP	TF	HB->HB-HD-ZIP
TRINITY_DN1001_c0_g2_i1.p1	HB-HD-ZIP	TF	HB->HB-HD-ZIP
TRINITY_DN10051_c0_g1_i1.p1	GRAS	TF	GRAS
TRINITY_DN10051_c0_g1_i2.p1	GRAS	TF	GRAS
TRINITY_DN10051_c0_g1_i3.p1	GRAS	TF	GRAS
TRINITY_DN10051_c0_g1_i4.p1	GRAS	TF	GRAS
TRINITY_DN10051_c0_g1_i5.p1	GRAS	TF	GRAS
TRINITY_DN10051_c0_g1_i6.p1	GRAS	TF	GRAS
TRINITY_DN10051_c0_g1_i7.p1	GRAS	TF	GRAS
TRINITY_DN10051_c0_g1_i8.p1	GRAS	TF	GRAS
TRINITY_DN10074_c0_g1_i1.p1	Trihelix	TF	Trihelix
TRINITY_DN10074_c0_g1_i10.p1	Trihelix	TF	Trihelix
TRINITY_DN10074_c0_g1_i11.p1	Trihelix	TF	Trihelix
TRINITY_DN10074_c0_g1_i12.p1	Trihelix	TF	Trihelix
TRINITY_DN10074_c0_g1_i13.p1	Trihelix	TF	Trihelix
TRINITY_DN10074_c0_g1_i14.p1	Trihelix	TF	Trihelix
TRINITY_DN10074_c0_g1_i15.p1	Trihelix	TF	Trihelix
TRINITY_DN10074_c0_g1_i16.p1	Trihelix	TF	Trihelix
TRINITY_DN10074_c0_g1_i2.p1	Trihelix	TF	Trihelix
TRINITY_DN10074_c0_g1_i3.p1	Trihelix	TF	Trihelix
TRINITY_DN10074_c0_g1_i4.p1	Trihelix	TF	Trihelix
TRINITY_DN10074_c0_g1_i5.p1	Trihelix	TF	Trihelix
TRINITY_DN10074_c0_g1_i6.p1	Trihelix	TF	Trihelix
TRINITY_DN10074_c0_g1_i7.p1	Trihelix	TF	Trihelix
TRINITY_DN10074_c0_g1_i8.p1	Trihelix	TF	Trihelix
TRINITY_DN10074_c0_g1_i9.p1	Trihelix	TF	Trihelix
TRINITY_DN10081_c0_g1_i10.p1	C2C2-GATA	TF	C2C2->C2C2-GATA
TRINITY_DN10081_c0_g1_i11.p1	C2C2-GATA	TF	C2C2->C2C2-GATA
TRINITY_DN10081_c0_g1_i12.p1	C2C2-GATA	TF	C2C2->C2C2-GATA
TRINITY_DN10081_c0_g1_i13.p1	C2C2-GATA	TF	C2C2->C2C2-GATA
TRINITY_DN10081_c0_g1_i2.p1	C2C2-GATA	TF	C2C2->C2C2-GATA
TRINITY_DN10081_c0_g1_i3.p1	C2C2-GATA	TF	C2C2->C2C2-GATA
TRINITY_DN10081_c0_g1_i6.p2	C2C2-GATA	TF	C2C2->C2C2-GATA
TRINITY_DN10081_c0_g1_i8.p1	C2C2-GATA	TF	C2C2->C2C2-GATA
TRINITY_DN10093_c0_g1_i3.p1	C2H2	TF	C2H2
TRINITY_DN10093_c0_g1_i5.p1	C2H2	TF	C2H2
TRINITY_DN101101_c0_g1_i1.p1	OFP	TF	OFP
TRINITY_DN101129_c0_g1_i1.p1	NAC	TF	NAC
TRINITY_DN10122_c0_g1_i2.p1	AP2/ERF-ERF	TF	AP2/ERF->AP2/ERF-ERF
TRINITY_DN10145_c0_g1_i1.p1	MYB	TF	MYB->MYB
TRINITY_DN10145_c0_g1_i2.p1	MYB	TF	MYB->MYB
TRINITY_DN10145_c0_g1_i3.p1	MYB	TF	MYB->MYB
TRINITY_DN10145_c0_g1_i4.p1	MYB	TF	MYB->MYB
TRINITY_DN10145_c0_g1_i5.p1	MYB	TF	MYB->MYB
TRINITY_DN10145_c0_g1_i6.p1	MYB	TF	MYB->MYB
TRINITY_DN10146_c0_g1_i4.p1	C2C2-Dof	TF	C2C2->C2C2-Dof
TRINITY_DN10167_c0_g1_i1.p1	C2C2-Dof	TF	C2C2->C2C2-Dof
TRINITY_DN10167_c0_g1_i10.p1	C2C2-Dof	TF	C2C2->C2C2-Dof
TRINITY_DN10167_c0_g1_i11.p1	C2C2-Dof	TF	C2C2->C2C2-Dof
TRINITY_DN10167_c0_g1_i12.p1	C2C2-Dof	TF	C2C2->C2C2-Dof
TRINITY_DN10167_c0_g1_i14.p1	C2C2-Dof	TF	C2C2->C2C2-Dof
TRINITY_DN10167_c0_g1_i2.p1	C2C2-Dof	TF	C2C2->C2C2-Dof
TRINITY_DN10167_c0_g1_i3.p1	C2C2-Dof	TF	C2C2->C2C2-Dof
TRINITY_DN10167_c0_g1_i4.p1	C2C2-Dof	TF	C2C2->C2C2-Dof
TRINITY_DN10167_c0_g1_i5.p1	C2C2-Dof	TF	C2C2->C2C2-Dof
TRINITY_DN10167_c0_g1_i6.p1	C2C2-Dof	TF	C2C2->C2C2-Dof
TRINITY_DN10167_c0_g1_i7.p1	C2C2-Dof	TF	C2C2->C2C2-Dof
TRINITY_DN10167_c0_g1_i9.p1	C2C2-Dof	TF	C2C2->C2C2-Dof
TRINITY_DN10173_c0_g1_i10.p1	CPP	TF	CPP
TRINITY_DN10173_c0_g1_i2.p1	CPP	TF	CPP
TRINITY_DN10173_c0_g1_i3.p1	CPP	TF	CPP
TRINITY_DN10173_c0_g1_i4.p1	CPP	TF	CPP
TRINITY_DN10173_c0_g1_i6.p1	CPP	TF	CPP
TRINITY_DN10173_c0_g1_i7.p1	CPP	TF	CPP
TRINITY_DN101_c0_g1_i1.p1	Others	TR	Others
TRINITY_DN101_c0_g1_i2.p1	Others	TR	Others
TRINITY_DN101_c0_g1_i3.p1	Others	TR	Others
TRINITY_DN101_c0_g1_i4.p1	Others	TR	Others
TRINITY_DN101_c0_g1_i5.p1	Others	TR	Others
TRINITY_DN101_c0_g1_i6.p1	Others	TR	Others
TRINITY_DN102140_c0_g1_i1.p1	C2H2	TF	C2H2
TRINITY_DN102207_c0_g1_i1.p3	Others	TR	Others
TRINITY_DN10229_c0_g1_i1.p1	mTERF	TR	mTERF
TRINITY_DN10229_c0_g1_i2.p1	mTERF	TR	mTERF
TRINITY_DN10229_c0_g1_i3.p1	mTERF	TR	mTERF
TRINITY_DN10229_c0_g2_i1.p1	mTERF	TR	mTERF
TRINITY_DN10237_c0_g1_i1.p1	MYB-related	TF	MYB->MYB-related
TRINITY_DN10237_c0_g1_i2.p1	MYB	TF	MYB->MYB
TRINITY_DN10237_c0_g2_i1.p1	MYB	TF	MYB->MYB
TRINITY_DN10237_c0_g2_i2.p1	MYB	TF	MYB->MYB
TRINITY_DN10237_c0_g3_i1.p1	MYB	TF	MYB->MYB
TRINITY_DN10244_c0_g1_i10.p1	B3-ARF	TF	B3->B3-ARF
TRINITY_DN10244_c0_g1_i11.p1	B3-ARF	TF	B3->B3-ARF
TRINITY_DN10244_c0_g1_i2.p1	B3-ARF	TF	B3->B3-ARF
TRINITY_DN10244_c0_g1_i3.p1	B3-ARF	TF	B3->B3-ARF
TRINITY_DN10244_c0_g1_i4.p1	B3-ARF	TF	B3->B3-ARF
TRINITY_DN10244_c0_g1_i5.p1	B3-ARF	TF	B3->B3-ARF
TRINITY_DN10244_c0_g1_i6.p1	B3-ARF	TF	B3->B3-ARF
TRINITY_DN10244_c0_g1_i7.p1	B3-ARF	TF	B3->B3-ARF
TRINITY_DN10244_c0_g1_i8.p1	B3-ARF	TF	B3->B3-ARF
TRINITY_DN10244_c0_g2_i1.p1	B3-ARF	TF	B3->B3-ARF
TRINITY_DN10244_c0_g2_i2.p1	B3-ARF	TF	B3->B3-ARF
TRINITY_DN102530_c0_g1_i1.p1	MYB	TF	MYB->MYB
TRINITY_DN10261_c0_g1_i1.p1	SNF2	TR	SNF2
TRINITY_DN10261_c0_g1_i3.p1	SNF2	TR	SNF2
TRINITY_DN10261_c0_g1_i4.p1	SNF2	TR	SNF2
TRINITY_DN10261_c0_g1_i5.p1	SNF2	TR	SNF2
TRINITY_DN10261_c0_g1_i6.p1	SNF2	TR	SNF2
TRINITY_DN10261_c0_g1_i7.p1	SNF2	TR	SNF2
TRINITY_DN10261_c0_g1_i8.p1	SNF2	TR	SNF2
TRINITY_DN1027_c0_g1_i1.p1	B3-ARF	TF	B3->B3-ARF
TRINITY_DN1027_c0_g1_i2.p1	B3-ARF	TF	B3->B3-ARF
TRINITY_DN1027_c0_g1_i3.p1	B3-ARF	TF	B3->B3-ARF
TRINITY_DN1027_c0_g1_i6.p1	B3-ARF	TF	B3->B3-ARF
TRINITY_DN1027_c0_g1_i7.p1	B3-ARF	TF	B3->B3-ARF
TRINITY_DN10289_c0_g2_i1.p1	Others	TR	Others
TRINITY_DN10289_c0_g2_i2.p1	Others	TR	Others
TRINITY_DN10294_c0_g1_i12.p1	Jumonji	TR	Jumonji
TRINITY_DN10294_c0_g1_i13.p1	Jumonji	TR	Jumonji
TRINITY_DN10294_c0_g1_i14.p1	Jumonji	TR	Jumonji
TRINITY_DN10294_c0_g1_i15.p1	Jumonji	TR	Jumonji
TRINITY_DN10294_c0_g1_i4.p1	Jumonji	TR	Jumonji
TRINITY_DN10294_c0_g1_i5.p1	Jumonji	TR	Jumonji
TRINITY_DN10294_c0_g1_i6.p1	Jumonji	TR	Jumonji
TRINITY_DN10294_c0_g1_i9.p1	Jumonji	TR	Jumonji
TRINITY_DN1029_c0_g1_i10.p1	bZIP	TF	bZIP
TRINITY_DN1029_c0_g1_i11.p1	bZIP	TF	bZIP
TRINITY_DN1029_c0_g1_i12.p1	bZIP	TF	bZIP
TRINITY_DN1029_c0_g1_i2.p1	bZIP	TF	bZIP
TRINITY_DN1029_c0_g1_i4.p1	bZIP	TF	bZIP
TRINITY_DN1029_c0_g1_i5.p1	bZIP	TF	bZIP
TRINITY_DN1029_c0_g1_i7.p1	bZIP	TF	bZIP
TRINITY_DN1029_c0_g1_i8.p1	bZIP	TF	bZIP
TRINITY_DN1029_c0_g4_i1.p1	bZIP	TF	bZIP
TRINITY_DN102_c0_g1_i1.p1	Others	TR	Others
TRINITY_DN102_c0_g1_i3.p1	Others	TR	Others
TRINITY_DN102_c0_g1_i3.p2	Others	TR	Others
TRINITY_DN102_c0_g1_i4.p1	Others	TR	Others
TRINITY_DN102_c0_g1_i5.p2	Others	TR	Others
TRINITY_DN102_c0_g1_i6.p1	Others	TR	Others
TRINITY_DN102_c0_g1_i7.p1	Others	TR	Others
TRINITY_DN102_c0_g1_i7.p2	Others	TR	Others
TRINITY_DN102_c0_g1_i8.p1	Others	TR	Others
TRINITY_DN102_c0_g1_i9.p1	Others	TR	Others
TRINITY_DN10310_c0_g1_i1.p1	AP2/ERF-ERF	TF	AP2/ERF->AP2/ERF-ERF
TRINITY_DN10310_c0_g1_i3.p1	AP2/ERF-ERF	TF	AP2/ERF->AP2/ERF-ERF
TRINITY_DN10310_c0_g1_i4.p1	AP2/ERF-ERF	TF	AP2/ERF->AP2/ERF-ERF
TRINITY_DN10310_c0_g1_i5.p1	AP2/ERF-ERF	TF	AP2/ERF->AP2/ERF-ERF
TRINITY_DN10310_c0_g1_i6.p1	AP2/ERF-ERF	TF	AP2/ERF->AP2/ERF-ERF
TRINITY_DN10310_c0_g1_i7.p1	AP2/ERF-ERF	TF	AP2/ERF->AP2/ERF-ERF
TRINITY_DN10310_c0_g1_i8.p1	AP2/ERF-ERF	TF	AP2/ERF->AP2/ERF-ERF
TRINITY_DN1032_c0_g1_i1.p1	bZIP	TF	bZIP
TRINITY_DN1032_c0_g1_i10.p1	bZIP	TF	bZIP
TRINITY_DN1032_c0_g1_i11.p1	bZIP	TF	bZIP
TRINITY_DN1032_c0_g1_i2.p1	bZIP	TF	bZIP
TRINITY_DN1032_c0_g1_i3.p1	bZIP	TF	bZIP
TRINITY_DN1032_c0_g1_i6.p1	bZIP	TF	bZIP
TRINITY_DN1032_c0_g1_i7.p1	bZIP	TF	bZIP
TRINITY_DN1032_c0_g1_i8.p1	bZIP	TF	bZIP
TRINITY_DN10342_c0_g1_i13.p2	TRAF	TR	TRAF
TRINITY_DN10342_c0_g1_i20.p2	TRAF	TR	TRAF
TRINITY_DN10342_c0_g1_i3.p2	TRAF	TR	TRAF
TRINITY_DN10366_c0_g1_i3.p1	Others	TR	Others
TRINITY_DN10366_c0_g1_i7.p1	Others	TR	Others
TRINITY_DN10374_c0_g1_i1.p1	C2H2	TF	C2H2
TRINITY_DN10374_c0_g1_i10.p1	C2H2	TF	C2H2
TRINITY_DN10374_c0_g1_i11.p1	C2H2	TF	C2H2
TRINITY_DN10374_c0_g1_i12.p1	C2H2	TF	C2H2
TRINITY_DN10374_c0_g1_i13.p1	C2H2	TF	C2H2
TRINITY_DN10374_c0_g1_i14.p1	C2H2	TF	C2H2
TRINITY_DN10374_c0_g1_i15.p1	C2H2	TF	C2H2
TRINITY_DN10374_c0_g1_i16.p1	C2H2	TF	C2H2
TRINITY_DN10374_c0_g1_i2.p1	C2H2	TF	C2H2
TRINITY_DN10374_c0_g1_i4.p1	C2H2	TF	C2H2
TRINITY_DN10374_c0_g1_i5.p1	C2H2	TF	C2H2
TRINITY_DN10374_c0_g1_i6.p1	C2H2	TF	C2H2
TRINITY_DN10374_c0_g1_i7.p1	C2H2	TF	C2H2
TRINITY_DN10374_c0_g1_i8.p1	C2H2	TF	C2H2
TRINITY_DN10374_c0_g1_i9.p1	C2H2	TF	C2H2
TRINITY_DN10380_c0_g1_i1.p1	MYB	TF	MYB->MYB
TRINITY_DN10380_c0_g1_i12.p1	MYB-related	TF	MYB->MYB-related
TRINITY_DN10380_c0_g1_i13.p1	MYB	TF	MYB->MYB
TRINITY_DN10380_c0_g1_i3.p1	MYB	TF	MYB->MYB
TRINITY_DN10380_c0_g1_i4.p1	MYB	TF	MYB->MYB
TRINITY_DN10380_c0_g1_i5.p1	MYB	TF	MYB->MYB
TRINITY_DN10380_c0_g1_i9.p1	MYB	TF	MYB->MYB
TRINITY_DN10380_c0_g2_i1.p1	MYB	TF	MYB->MYB
TRINITY_DN104103_c0_g1_i1.p1	MYB-related	TF	MYB->MYB-related
TRINITY_DN10417_c1_g1_i1.p2	LOB	TF	LOB
TRINITY_DN10417_c1_g1_i5.p2	LOB	TF	LOB
TRINITY_DN10417_c1_g1_i6.p2	LOB	TF	LOB
TRINITY_DN10423_c0_g1_i1.p1	GNAT	TR	GNAT
TRINITY_DN10423_c0_g1_i2.p1	GNAT	TR	GNAT
TRINITY_DN10423_c0_g1_i3.p1	GNAT	TR	GNAT
TRINITY_DN10432_c1_g2_i2.p1	BES1	TF	BES1
TRINITY_DN10432_c1_g2_i3.p1	BES1	TF	BES1
TRINITY_DN10432_c1_g2_i5.p1	BES1	TF	BES1
TRINITY_DN10432_c1_g2_i6.p1	BES1	TF	BES1
TRINITY_DN10435_c0_g1_i1.p1	GRAS	TF	GRAS
TRINITY_DN10435_c0_g1_i2.p1	GRAS	TF	GRAS
TRINITY_DN10435_c0_g1_i3.p1	GRAS	TF	GRAS
TRINITY_DN10435_c0_g1_i4.p1	GRAS	TF	GRAS
TRINITY_DN10435_c0_g1_i5.p1	GRAS	TF	GRAS
TRINITY_DN10435_c0_g1_i6.p1	GRAS	TF	GRAS
TRINITY_DN10435_c0_g1_i7.p1	GRAS	TF	GRAS
TRINITY_DN10435_c0_g1_i8.p1	GRAS	TF	GRAS
TRINITY_DN10438_c0_g1_i1.p1	WRKY	TF	WRKY
TRINITY_DN10438_c0_g1_i2.p1	WRKY	TF	WRKY
TRINITY_DN10438_c0_g1_i3.p1	WRKY	TF	WRKY
TRINITY_DN10487_c0_g1_i2.p1	GRAS	TF	GRAS
TRINITY_DN10487_c0_g1_i4.p1	GRAS	TF	GRAS
TRINITY_DN10487_c0_g1_i5.p1	GRAS	TF	GRAS
TRINITY_DN10487_c0_g1_i7.p1	GRAS	TF	GRAS
TRINITY_DN105112_c0_g1_i1.p1	MYB-related	TF	MYB->MYB-related
TRINITY_DN10521_c0_g1_i1.p1	GRAS	TF	GRAS
TRINITY_DN10521_c0_g2_i1.p1	GRAS	TF	GRAS
TRINITY_DN105368_c0_g1_i1.p1	C2H2	TF	C2H2
TRINITY_DN10552_c0_g1_i1.p1	SWI/SNF-SWI3	TR	SWI/SNF-SWI3
TRINITY_DN10552_c0_g1_i2.p1	SWI/SNF-SWI3	TR	SWI/SNF-SWI3
TRINITY_DN10552_c0_g1_i3.p1	SWI/SNF-SWI3	TR	SWI/SNF-SWI3
TRINITY_DN10552_c0_g1_i4.p1	SWI/SNF-SWI3	TR	SWI/SNF-SWI3
TRINITY_DN10552_c0_g1_i5.p1	SWI/SNF-SWI3	TR	SWI/SNF-SWI3
TRINITY_DN10552_c0_g1_i6.p1	SWI/SNF-SWI3	TR	SWI/SNF-SWI3
TRINITY_DN10552_c0_g1_i7.p1	SWI/SNF-SWI3	TR	SWI/SNF-SWI3
TRINITY_DN10552_c0_g1_i8.p1	SWI/SNF-SWI3	TR	SWI/SNF-SWI3
TRINITY_DN10552_c0_g1_i9.p1	SWI/SNF-SWI3	TR	SWI/SNF-SWI3
TRINITY_DN10553_c0_g1_i1.p1	DDT	TR	DDT
TRINITY_DN10553_c0_g1_i10.p2	DDT	TR	DDT
TRINITY_DN10553_c0_g1_i12.p1	DDT	TR	DDT
TRINITY_DN10553_c0_g1_i13.p2	DDT	TR	DDT
TRINITY_DN10553_c0_g1_i14.p1	HB-other	TF	HB->HB-other
TRINITY_DN10553_c0_g1_i3.p2	HB-other	TF	HB->HB-other
TRINITY_DN10553_c0_g1_i4.p2	DDT	TR	DDT
TRINITY_DN10553_c0_g1_i5.p1	DDT	TR	DDT
TRINITY_DN10553_c0_g1_i7.p1	HB-other	TF	HB->HB-other
TRINITY_DN10553_c0_g1_i8.p2	HB-other	TF	HB->HB-other
TRINITY_DN10553_c0_g1_i9.p1	DDT	TR	DDT
TRINITY_DN10561_c0_g1_i1.p1	bZIP	TF	bZIP
TRINITY_DN10563_c0_g1_i3.p1	bHLH	TF	bHLH
TRINITY_DN10563_c0_g4_i2.p1	bHLH	TF	bHLH
TRINITY_DN10623_c0_g1_i1.p1	Tify	TF	Tify
TRINITY_DN10623_c0_g1_i2.p1	Tify	TF	Tify
TRINITY_DN10623_c0_g1_i4.p1	Tify	TF	Tify
TRINITY_DN10623_c0_g1_i5.p1	Tify	TF	Tify
TRINITY_DN10623_c0_g3_i1.p1	Others	TR	Others
TRINITY_DN106681_c0_g1_i1.p1	zn-clus	TF	zn-clus
TRINITY_DN10668_c0_g1_i6.p2	NAC	TF	NAC
TRINITY_DN10668_c0_g2_i4.p1	NAC	TF	NAC
TRINITY_DN1068_c0_g1_i1.p1	GeBP	TF	GeBP
TRINITY_DN1068_c0_g1_i10.p1	GeBP	TF	GeBP
TRINITY_DN1068_c0_g1_i2.p1	GeBP	TF	GeBP
TRINITY_DN1068_c0_g1_i3.p1	GeBP	TF	GeBP
TRINITY_DN1068_c0_g1_i4.p1	GeBP	TF	GeBP
TRINITY_DN1068_c0_g1_i5.p1	GeBP	TF	GeBP
TRINITY_DN1068_c0_g1_i6.p1	GeBP	TF	GeBP
TRINITY_DN1068_c0_g1_i7.p1	GeBP	TF	GeBP
TRINITY_DN1068_c0_g1_i8.p1	GeBP	TF	GeBP
TRINITY_DN1068_c0_g1_i9.p1	GeBP	TF	GeBP
TRINITY_DN107190_c0_g1_i1.p1	HSF	TF	HSF
TRINITY_DN10750_c0_g1_i1.p1	B3	TF	B3->B3
TRINITY_DN10750_c0_g1_i10.p1	B3	TF	B3->B3
TRINITY_DN10750_c0_g1_i11.p1	B3	TF	B3->B3
TRINITY_DN10750_c0_g1_i3.p1	B3	TF	B3->B3
TRINITY_DN10750_c0_g1_i4.p1	B3	TF	B3->B3
TRINITY_DN10750_c0_g1_i4.p3	B3	TF	B3->B3
TRINITY_DN10750_c0_g1_i6.p1	B3	TF	B3->B3
TRINITY_DN10750_c0_g1_i7.p1	B3	TF	B3->B3
TRINITY_DN10750_c0_g1_i8.p1	B3	TF	B3->B3
TRINITY_DN10750_c0_g2_i1.p1	B3	TF	B3->B3
TRINITY_DN10753_c0_g1_i1.p2	bHLH	TF	bHLH
TRINITY_DN10753_c0_g1_i2.p1	bHLH	TF	bHLH
TRINITY_DN10753_c0_g1_i3.p1	bHLH	TF	bHLH
TRINITY_DN10753_c0_g1_i4.p1	bHLH	TF	bHLH
TRINITY_DN10753_c0_g2_i1.p1	bHLH	TF	bHLH
TRINITY_DN10753_c0_g2_i2.p1	bHLH	TF	bHLH
TRINITY_DN10753_c0_g2_i4.p1	bHLH	TF	bHLH
TRINITY_DN10753_c0_g2_i5.p1	bHLH	TF	bHLH
TRINITY_DN10795_c0_g2_i1.p1	bHLH	TF	bHLH
TRINITY_DN10795_c0_g2_i2.p1	bHLH	TF	bHLH
TRINITY_DN10795_c0_g2_i3.p1	bHLH	TF	bHLH
TRINITY_DN10795_c0_g2_i4.p1	bHLH	TF	bHLH
TRINITY_DN108031_c0_g1_i1.p1	GNAT	TR	GNAT
TRINITY_DN10840_c0_g1_i3.p1	Others	TR	Others
TRINITY_DN10840_c0_g1_i4.p1	Others	TR	Others
TRINITY_DN10840_c0_g1_i7.p1	Others	TR	Others
TRINITY_DN10852_c0_g1_i1.p1	C2H2	TF	C2H2
TRINITY_DN10852_c0_g1_i2.p1	C2H2	TF	C2H2
TRINITY_DN10852_c0_g1_i3.p1	C2H2	TF	C2H2
TRINITY_DN10852_c0_g1_i5.p1	C2H2	TF	C2H2
TRINITY_DN108544_c0_g1_i1.p2	B3	TF	B3->B3
TRINITY_DN10869_c0_g1_i4.p2	HB-other	TF	HB->HB-other
TRINITY_DN10878_c0_g1_i1.p1	C2H2	TF	C2H2
TRINITY_DN108791_c0_g1_i1.p1	C2H2	TF	C2H2
TRINITY_DN108817_c0_g1_i1.p1	GRAS	TF	GRAS
TRINITY_DN108896_c0_g1_i1.p1	Others	TR	Others
TRINITY_DN10894_c0_g1_i1.p1	SWI/SNF-SWI3	TR	SWI/SNF-SWI3
TRINITY_DN10894_c0_g1_i3.p1	SWI/SNF-SWI3	TR	SWI/SNF-SWI3
TRINITY_DN10894_c0_g1_i4.p1	SWI/SNF-SWI3	TR	SWI/SNF-SWI3
TRINITY_DN10894_c0_g1_i6.p1	SWI/SNF-SWI3	TR	SWI/SNF-SWI3
TRINITY_DN10894_c0_g1_i7.p1	SWI/SNF-SWI3	TR	SWI/SNF-SWI3
TRINITY_DN10894_c0_g1_i8.p1	SWI/SNF-SWI3	TR	SWI/SNF-SWI3
TRINITY_DN10896_c0_g2_i1.p1	C2H2	TF	C2H2
TRINITY_DN10899_c0_g1_i1.p1	HB-HD-ZIP	TF	HB->HB-HD-ZIP
TRINITY_DN10899_c0_g2_i1.p1	HB-HD-ZIP	TF	HB->HB-HD-ZIP
TRINITY_DN10899_c0_g2_i2.p1	HB-HD-ZIP	TF	HB->HB-HD-ZIP
TRINITY_DN1089_c0_g1_i1.p1	TUB	TF	TUB
TRINITY_DN1089_c0_g1_i10.p1	TUB	TF	TUB
TRINITY_DN1089_c0_g1_i10.p2	TUB	TF	TUB
TRINITY_DN1089_c0_g1_i11.p1	TUB	TF	TUB
TRINITY_DN1089_c0_g1_i12.p1	TUB	TF	TUB
TRINITY_DN1089_c0_g1_i12.p2	TUB	TF	TUB
TRINITY_DN1089_c0_g1_i2.p1	TUB	TF	TUB
TRINITY_DN1089_c0_g1_i3.p1	TUB	TF	TUB
TRINITY_DN1089_c0_g1_i4.p1	TUB	TF	TUB
TRINITY_DN1089_c0_g1_i5.p1	TUB	TF	TUB
TRINITY_DN1089_c0_g1_i6.p1	TUB	TF	TUB
TRINITY_DN1089_c0_g1_i7.p1	TUB	TF	TUB
TRINITY_DN1089_c0_g1_i8.p1	TUB	TF	TUB
TRINITY_DN1089_c0_g1_i9.p1	TUB	TF	TUB
TRINITY_DN1089_c0_g1_i9.p2	TUB	TF	TUB
TRINITY_DN1089_c0_g2_i2.p1	TUB	TF	TUB
TRINITY_DN10901_c0_g1_i1.p1	NAC	TF	NAC
TRINITY_DN10901_c0_g1_i3.p1	NAC	TF	NAC
TRINITY_DN10901_c0_g1_i4.p1	NAC	TF	NAC
TRINITY_DN10901_c0_g1_i5.p1	NAC	TF	NAC
TRINITY_DN10904_c0_g1_i1.p1	MYB	TF	MYB->MYB
TRINITY_DN10904_c0_g1_i3.p1	MYB	TF	MYB->MYB
TRINITY_DN10904_c0_g1_i4.p1	MYB	TF	MYB->MYB
TRINITY_DN10904_c0_g1_i5.p1	MYB	TF	MYB->MYB
TRINITY_DN10904_c0_g1_i6.p1	MYB	TF	MYB->MYB
TRINITY_DN10904_c0_g1_i7.p1	MYB	TF	MYB->MYB
TRINITY_DN10904_c0_g1_i8.p1	MYB	TF	MYB->MYB
TRINITY_DN10904_c0_g2_i1.p2	MYB	TF	MYB->MYB
TRINITY_DN10904_c0_g2_i3.p1	MYB	TF	MYB->MYB
TRINITY_DN10904_c0_g2_i6.p1	MYB	TF	MYB->MYB
TRINITY_DN1091_c0_g1_i1.p1	C3H	TF	C3H
TRINITY_DN1091_c0_g1_i2.p1	C3H	TF	C3H
TRINITY_DN1091_c0_g1_i3.p1	C3H	TF	C3H
TRINITY_DN1091_c0_g1_i4.p1	C3H	TF	C3H
TRINITY_DN1091_c0_g1_i5.p1	C3H	TF	C3H
TRINITY_DN1091_c0_g1_i6.p1	C3H	TF	C3H
TRINITY_DN109407_c0_g1_i1.p1	OFP	TF	OFP
TRINITY_DN109422_c0_g1_i1.p1	C2H2	TF	C2H2
TRINITY_DN1096_c0_g1_i1.p1	bZIP	TF	bZIP
TRINITY_DN1096_c0_g2_i1.p1	bZIP	TF	bZIP
TRINITY_DN10974_c0_g1_i1.p1	C2H2	TF	C2H2
TRINITY_DN10974_c0_g1_i2.p1	C2H2	TF	C2H2
TRINITY_DN10974_c0_g1_i3.p1	C2H2	TF	C2H2
TRINITY_DN10974_c0_g2_i1.p1	C2H2	TF	C2H2
TRINITY_DN10974_c0_g2_i2.p1	C2H2	TF	C2H2
TRINITY_DN11015_c0_g1_i1.p1	SNF2	TR	SNF2
TRINITY_DN11015_c0_g1_i2.p1	SNF2	TR	SNF2
TRINITY_DN110183_c0_g1_i1.p1	Others	TR	Others
TRINITY_DN1101_c0_g1_i1.p1	HMG	TR	HMG
TRINITY_DN1101_c0_g1_i10.p1	HMG	TR	HMG
TRINITY_DN1101_c0_g1_i5.p1	HMG	TR	HMG
TRINITY_DN1101_c0_g1_i7.p1	HMG	TR	HMG
TRINITY_DN1101_c0_g1_i9.p1	HMG	TR	HMG
TRINITY_DN11030_c0_g1_i1.p2	LOB	TF	LOB
TRINITY_DN11030_c0_g1_i2.p1	LOB	TF	LOB
TRINITY_DN11030_c0_g1_i3.p2	LOB	TF	LOB
TRINITY_DN11030_c0_g1_i4.p2	LOB	TF	LOB
TRINITY_DN11030_c0_g1_i5.p2	LOB	TF	LOB
TRINITY_DN11030_c0_g1_i6.p2	LOB	TF	LOB
TRINITY_DN11030_c0_g1_i7.p2	LOB	TF	LOB
TRINITY_DN11030_c0_g1_i8.p2	LOB	TF	LOB
TRINITY_DN11033_c1_g1_i4.p1	WRKY	TF	WRKY
TRINITY_DN11066_c0_g1_i1.p1	AUX/IAA	TR	AUX/IAA
TRINITY_DN11066_c0_g1_i2.p1	AUX/IAA	TR	AUX/IAA
TRINITY_DN11066_c0_g1_i3.p1	AUX/IAA	TR	AUX/IAA
TRINITY_DN11066_c0_g1_i4.p1	AUX/IAA	TR	AUX/IAA
TRINITY_DN11066_c0_g1_i6.p1	AUX/IAA	TR	AUX/IAA
TRINITY_DN110787_c0_g1_i1.p1	AP2/ERF-ERF	TF	AP2/ERF->AP2/ERF-ERF
TRINITY_DN11088_c0_g1_i1.p1	AP2/ERF-ERF	TF	AP2/ERF->AP2/ERF-ERF
TRINITY_DN11088_c0_g1_i2.p1	AP2/ERF-ERF	TF	AP2/ERF->AP2/ERF-ERF
TRINITY_DN11128_c0_g1_i1.p1	Others	TR	Others
TRINITY_DN11128_c0_g1_i2.p1	Others	TR	Others
TRINITY_DN11128_c0_g1_i4.p1	Others	TR	Others
TRINITY_DN11128_c0_g1_i5.p1	Others	TR	Others
TRINITY_DN11128_c0_g3_i1.p1	Others	TR	Others
TRINITY_DN11128_c0_g3_i2.p1	Others	TR	Others
TRINITY_DN11128_c0_g3_i3.p1	Others	TR	Others
TRINITY_DN111420_c0_g1_i1.p1	Rcd1-like	TR	Rcd1-like
TRINITY_DN111617_c0_g1_i1.p1	NF-YC	TF	NF-Y->NF-YC
TRINITY_DN1116_c0_g1_i1.p1	HB-other	TF	HB->HB-other
TRINITY_DN1116_c0_g1_i10.p1	HB-KNOX	TF	HB->HB-KNOX
TRINITY_DN1116_c0_g1_i11.p1	HB-KNOX	TF	HB->HB-KNOX
TRINITY_DN1116_c0_g1_i12.p1	HB-other	TF	HB->HB-other
TRINITY_DN1116_c0_g1_i14.p1	HB-KNOX	TF	HB->HB-KNOX
TRINITY_DN1116_c0_g1_i15.p1	HB-KNOX	TF	HB->HB-KNOX
TRINITY_DN1116_c0_g1_i16.p1	HB-KNOX	TF	HB->HB-KNOX
TRINITY_DN1116_c0_g1_i18.p1	HB-other	TF	HB->HB-other
TRINITY_DN1116_c0_g1_i2.p1	HB-KNOX	TF	HB->HB-KNOX
TRINITY_DN1116_c0_g1_i6.p1	HB-KNOX	TF	HB->HB-KNOX
TRINITY_DN1116_c0_g1_i8.p1	HB-KNOX	TF	HB->HB-KNOX
TRINITY_DN111842_c0_g1_i1.p1	TCP	TF	TCP
TRINITY_DN111931_c0_g1_i1.p1	NAC	TF	NAC
TRINITY_DN111948_c0_g1_i1.p1	WRKY	TF	WRKY
TRINITY_DN11196_c0_g1_i1.p1	MADS-M-type	TF	MADS->MADS-M-type
TRINITY_DN11196_c0_g1_i11.p1	MADS-MIKC	TF	MADS->MADS-MIKC
TRINITY_DN11196_c0_g1_i2.p1	MADS-M-type	TF	MADS->MADS-M-type
TRINITY_DN11196_c0_g1_i3.p1	MADS-M-type	TF	MADS->MADS-M-type
TRINITY_DN11196_c0_g1_i5.p1	MADS-MIKC	TF	MADS->MADS-MIKC
TRINITY_DN11196_c0_g1_i9.p1	MADS-MIKC	TF	MADS->MADS-MIKC
TRINITY_DN11197_c0_g1_i1.p1	SNF2	TR	SNF2
TRINITY_DN11197_c0_g1_i10.p1	SNF2	TR	SNF2
TRINITY_DN11197_c0_g1_i13.p1	SNF2	TR	SNF2
TRINITY_DN11197_c0_g1_i14.p1	SNF2	TR	SNF2
TRINITY_DN11197_c0_g1_i15.p1	SNF2	TR	SNF2
TRINITY_DN11197_c0_g1_i15.p2	SNF2	TR	SNF2
TRINITY_DN11197_c0_g1_i16.p1	SNF2	TR	SNF2
TRINITY_DN11197_c0_g1_i17.p1	SNF2	TR	SNF2
TRINITY_DN11197_c0_g1_i18.p1	SNF2	TR	SNF2
TRINITY_DN11197_c0_g1_i2.p1	SNF2	TR	SNF2
TRINITY_DN11197_c0_g1_i3.p1	SNF2	TR	SNF2
TRINITY_DN11197_c0_g1_i4.p1	SNF2	TR	SNF2
TRINITY_DN11197_c0_g1_i4.p2	SNF2	TR	SNF2
TRINITY_DN11197_c0_g1_i5.p1	SNF2	TR	SNF2
TRINITY_DN11197_c0_g1_i6.p1	SNF2	TR	SNF2
TRINITY_DN111993_c0_g1_i1.p1	Others	TR	Others
TRINITY_DN111_c0_g1_i1.p1	MYB-related	TF	MYB->MYB-related
TRINITY_DN111_c0_g1_i3.p1	MYB-related	TF	MYB->MYB-related
TRINITY_DN111_c0_g1_i4.p1	MYB-related	TF	MYB->MYB-related
TRINITY_DN111_c0_g1_i5.p1	MYB-related	TF	MYB->MYB-related
TRINITY_DN111_c0_g1_i6.p1	MYB-related	TF	MYB->MYB-related
TRINITY_DN111_c0_g1_i7.p1	MYB-related	TF	MYB->MYB-related
TRINITY_DN111_c1_g1_i6.p1	MYB-related	TF	MYB->MYB-related
TRINITY_DN112040_c0_g1_i1.p2	C2H2	TF	C2H2
TRINITY_DN11206_c0_g1_i1.p1	mTERF	TR	mTERF
TRINITY_DN11206_c0_g1_i2.p1	mTERF	TR	mTERF
TRINITY_DN11206_c0_g1_i3.p1	mTERF	TR	mTERF
TRINITY_DN11206_c0_g1_i4.p1	mTERF	TR	mTERF
TRINITY_DN11206_c0_g2_i1.p1	mTERF	TR	mTERF
TRINITY_DN11206_c0_g3_i1.p1	mTERF	TR	mTERF
TRINITY_DN11206_c0_g3_i2.p1	mTERF	TR	mTERF
TRINITY_DN11217_c0_g1_i1.p1	C3H	TF	C3H
TRINITY_DN11217_c0_g1_i10.p1	C3H	TF	C3H
TRINITY_DN11217_c0_g1_i11.p1	C3H	TF	C3H
TRINITY_DN11217_c0_g1_i12.p1	C3H	TF	C3H
TRINITY_DN11217_c0_g1_i2.p1	C3H	TF	C3H
TRINITY_DN11217_c0_g1_i4.p1	C3H	TF	C3H
TRINITY_DN11217_c0_g1_i5.p1	C3H	TF	C3H
TRINITY_DN11217_c0_g1_i8.p1	C3H	TF	C3H
TRINITY_DN11225_c0_g1_i1.p1	bHLH	TF	bHLH
TRINITY_DN11225_c0_g1_i10.p2	bHLH	TF	bHLH
TRINITY_DN11225_c0_g1_i13.p1	bHLH	TF	bHLH
TRINITY_DN11225_c0_g1_i15.p2	bHLH	TF	bHLH
TRINITY_DN11225_c0_g1_i17.p1	bHLH	TF	bHLH
TRINITY_DN11225_c0_g1_i18.p2	bHLH	TF	bHLH
TRINITY_DN11225_c0_g1_i19.p2	bHLH	TF	bHLH
TRINITY_DN11225_c0_g1_i20.p2	bHLH	TF	bHLH
TRINITY_DN11225_c0_g1_i21.p2	bHLH	TF	bHLH
TRINITY_DN11225_c0_g1_i22.p1	bHLH	TF	bHLH
TRINITY_DN11225_c0_g1_i23.p1	bHLH	TF	bHLH
TRINITY_DN11225_c0_g1_i24.p2	bHLH	TF	bHLH
TRINITY_DN11225_c0_g1_i25.p2	bHLH	TF	bHLH
TRINITY_DN11225_c0_g1_i26.p1	bHLH	TF	bHLH
TRINITY_DN11225_c0_g1_i27.p2	bHLH	TF	bHLH
TRINITY_DN11225_c0_g1_i3.p1	bHLH	TF	bHLH
TRINITY_DN11225_c0_g1_i4.p2	bHLH	TF	bHLH
TRINITY_DN11225_c0_g1_i5.p2	bHLH	TF	bHLH
TRINITY_DN11225_c0_g1_i7.p1	bHLH	TF	bHLH
TRINITY_DN11225_c0_g1_i9.p1	bHLH	TF	bHLH
TRINITY_DN11271_c0_g1_i1.p1	Others	TR	Others
TRINITY_DN11271_c0_g1_i2.p1	Others	TR	Others
TRINITY_DN11271_c0_g1_i3.p1	Others	TR	Others
TRINITY_DN11271_c0_g1_i4.p1	Others	TR	Others
TRINITY_DN11271_c0_g1_i5.p1	Others	TR	Others
TRINITY_DN11271_c0_g1_i6.p1	Others	TR	Others
TRINITY_DN11276_c0_g1_i1.p1	B3	TF	B3->B3
TRINITY_DN11276_c0_g1_i1.p2	B3	TF	B3->B3
TRINITY_DN11276_c0_g1_i2.p1	B3	TF	B3->B3
TRINITY_DN11276_c0_g1_i6.p1	B3	TF	B3->B3
TRINITY_DN1129_c0_g1_i1.p1	IWS1	TR	IWS1
TRINITY_DN1129_c0_g1_i2.p1	IWS1	TR	IWS1
TRINITY_DN1129_c0_g1_i4.p2	IWS1	TR	IWS1
TRINITY_DN1129_c0_g1_i6.p1	IWS1	TR	IWS1
TRINITY_DN1129_c0_g1_i8.p1	IWS1	TR	IWS1
TRINITY_DN11315_c0_g1_i4.p1	SET	TR	SET
TRINITY_DN11339_c0_g1_i2.p1	HB-other	TF	HB->HB-other
TRINITY_DN11348_c1_g1_i1.p1	DBP	TF	DBP
TRINITY_DN11348_c1_g1_i5.p1	DBP	TF	DBP
TRINITY_DN11348_c1_g1_i6.p1	DBP	TF	DBP
TRINITY_DN11348_c1_g1_i8.p1	DBP	TF	DBP
TRINITY_DN11374_c0_g1_i1.p1	BES1	TF	BES1
TRINITY_DN11376_c0_g1_i1.p1	C3H	TF	C3H
TRINITY_DN11376_c0_g2_i1.p1	C3H	TF	C3H
TRINITY_DN11393_c0_g1_i1.p1	E2F-DP	TF	E2F-DP
TRINITY_DN11393_c0_g1_i11.p1	E2F-DP	TF	E2F-DP
TRINITY_DN11393_c0_g1_i12.p1	E2F-DP	TF	E2F-DP
TRINITY_DN11393_c0_g1_i13.p1	E2F-DP	TF	E2F-DP
TRINITY_DN11393_c0_g1_i16.p1	E2F-DP	TF	E2F-DP
TRINITY_DN11393_c0_g1_i17.p1	E2F-DP	TF	E2F-DP
TRINITY_DN11393_c0_g1_i18.p1	E2F-DP	TF	E2F-DP
TRINITY_DN11393_c0_g1_i19.p1	E2F-DP	TF	E2F-DP
TRINITY_DN11393_c0_g1_i2.p1	E2F-DP	TF	E2F-DP
TRINITY_DN11393_c0_g1_i3.p1	E2F-DP	TF	E2F-DP
TRINITY_DN11393_c0_g1_i4.p1	E2F-DP	TF	E2F-DP
TRINITY_DN11393_c0_g1_i5.p1	E2F-DP	TF	E2F-DP
TRINITY_DN11393_c0_g1_i7.p1	E2F-DP	TF	E2F-DP
TRINITY_DN11393_c0_g1_i8.p1	E2F-DP	TF	E2F-DP
TRINITY_DN11393_c0_g1_i9.p1	E2F-DP	TF	E2F-DP
TRINITY_DN11405_c0_g1_i1.p1	B3	TF	B3->B3
TRINITY_DN11405_c0_g1_i2.p1	B3	TF	B3->B3
TRINITY_DN11405_c0_g1_i3.p2	B3	TF	B3->B3
TRINITY_DN11409_c0_g1_i1.p1	GARP-ARR-B	TF	GARP->GARP-ARR-B
TRINITY_DN11409_c0_g1_i2.p2	Others	TR	Others
TRINITY_DN11409_c0_g1_i4.p2	Others	TR	Others
TRINITY_DN11409_c0_g1_i5.p1	GARP-ARR-B	TF	GARP->GARP-ARR-B
TRINITY_DN11409_c0_g2_i1.p1	GARP-ARR-B	TF	GARP->GARP-ARR-B
TRINITY_DN11409_c0_g2_i2.p1	GARP-ARR-B	TF	GARP->GARP-ARR-B
TRINITY_DN11409_c0_g2_i3.p1	GARP-ARR-B	TF	GARP->GARP-ARR-B
TRINITY_DN11409_c0_g2_i4.p1	GARP-ARR-B	TF	GARP->GARP-ARR-B
TRINITY_DN11409_c0_g2_i5.p1	GARP-ARR-B	TF	GARP->GARP-ARR-B
TRINITY_DN11409_c0_g2_i6.p1	GARP-ARR-B	TF	GARP->GARP-ARR-B
TRINITY_DN11410_c0_g1_i1.p1	ARID	TR	ARID
TRINITY_DN11410_c0_g1_i1.p2	PHD	TR	PHD
TRINITY_DN11410_c0_g1_i2.p1	ARID	TR	ARID
TRINITY_DN11410_c0_g1_i2.p2	PHD	TR	PHD
TRINITY_DN11410_c0_g1_i4.p1	PHD	TR	PHD
TRINITY_DN11410_c0_g1_i4.p2	ARID	TR	ARID
TRINITY_DN11410_c0_g1_i5.p1	PHD	TR	PHD
TRINITY_DN11410_c0_g1_i5.p2	ARID	TR	ARID
TRINITY_DN11410_c0_g1_i6.p1	ARID	TR	ARID
TRINITY_DN11410_c0_g1_i7.p1	PHD	TR	PHD
TRINITY_DN11410_c0_g1_i8.p1	ARID	TR	ARID
TRINITY_DN1141_c0_g1_i1.p1	TRAF	TR	TRAF
TRINITY_DN1141_c0_g1_i10.p1	TRAF	TR	TRAF
TRINITY_DN1141_c0_g1_i11.p1	TRAF	TR	TRAF
TRINITY_DN1141_c0_g1_i13.p1	TRAF	TR	TRAF
TRINITY_DN1141_c0_g1_i14.p1	TRAF	TR	TRAF
TRINITY_DN1141_c0_g1_i2.p1	TRAF	TR	TRAF
TRINITY_DN1141_c0_g1_i3.p1	TRAF	TR	TRAF
TRINITY_DN1141_c0_g1_i4.p1	TRAF	TR	TRAF
TRINITY_DN1141_c0_g1_i5.p1	TRAF	TR	TRAF
TRINITY_DN1141_c0_g1_i8.p1	TRAF	TR	TRAF
TRINITY_DN11433_c0_g1_i1.p1	GNAT	TR	GNAT
TRINITY_DN11433_c0_g1_i2.p1	GNAT	TR	GNAT
TRINITY_DN11433_c0_g1_i5.p1	GNAT	TR	GNAT
TRINITY_DN11433_c0_g1_i6.p1	GNAT	TR	GNAT
TRINITY_DN11433_c0_g1_i7.p1	GNAT	TR	GNAT
TRINITY_DN11433_c0_g1_i8.p1	GNAT	TR	GNAT
TRINITY_DN11433_c0_g1_i9.p1	GNAT	TR	GNAT
TRINITY_DN11437_c0_g2_i2.p1	Trihelix	TF	Trihelix
TRINITY_DN11437_c0_g2_i4.p1	Trihelix	TF	Trihelix
TRINITY_DN114429_c0_g1_i1.p1	SET	TR	SET
TRINITY_DN1144_c0_g1_i2.p1	AP2/ERF-ERF	TF	AP2/ERF->AP2/ERF-ERF
TRINITY_DN1144_c0_g1_i3.p1	AP2/ERF-ERF	TF	AP2/ERF->AP2/ERF-ERF
TRINITY_DN1144_c0_g1_i4.p1	AP2/ERF-ERF	TF	AP2/ERF->AP2/ERF-ERF
TRINITY_DN1144_c0_g2_i1.p1	AP2/ERF-ERF	TF	AP2/ERF->AP2/ERF-ERF
TRINITY_DN114705_c0_g1_i1.p1	AP2/ERF-ERF	TF	AP2/ERF->AP2/ERF-ERF
TRINITY_DN1147_c0_g1_i10.p2	MYB-related	TF	MYB->MYB-related
TRINITY_DN1147_c0_g1_i12.p1	MYB-related	TF	MYB->MYB-related
TRINITY_DN1147_c0_g1_i14.p1	MYB-related	TF	MYB->MYB-related
TRINITY_DN1147_c0_g1_i15.p1	MYB-related	TF	MYB->MYB-related
TRINITY_DN1147_c0_g1_i16.p1	MYB-related	TF	MYB->MYB-related
TRINITY_DN1147_c0_g1_i17.p1	MYB-related	TF	MYB->MYB-related
TRINITY_DN1147_c0_g1_i18.p1	MYB-related	TF	MYB->MYB-related
TRINITY_DN1147_c0_g1_i19.p1	MYB-related	TF	MYB->MYB-related
TRINITY_DN1147_c0_g1_i2.p1	MYB-related	TF	MYB->MYB-related
TRINITY_DN1147_c0_g1_i3.p1	MYB-related	TF	MYB->MYB-related
TRINITY_DN1147_c0_g1_i5.p1	MYB-related	TF	MYB->MYB-related
TRINITY_DN1147_c0_g1_i9.p1	MYB-related	TF	MYB->MYB-related
TRINITY_DN115050_c0_g1_i1.p1	LIM	TF	LIM
TRINITY_DN1151_c0_g1_i1.p1	CAMTA	TF	CAMTA
TRINITY_DN1151_c0_g1_i2.p1	CAMTA	TF	CAMTA
TRINITY_DN1151_c0_g1_i3.p1	CAMTA	TF	CAMTA
TRINITY_DN1151_c0_g1_i5.p1	CAMTA	TF	CAMTA
TRINITY_DN1151_c0_g1_i8.p1	CAMTA	TF	CAMTA
TRINITY_DN1151_c0_g1_i9.p1	CAMTA	TF	CAMTA
TRINITY_DN115528_c0_g1_i1.p1	C2C2-YABBY	TF	C2C2->C2C2-YABBY
TRINITY_DN1157_c0_g1_i1.p1	Alfin-like	TF	Alfin-like
TRINITY_DN1157_c0_g1_i11.p1	Alfin-like	TF	Alfin-like
TRINITY_DN1157_c0_g1_i4.p1	Alfin-like	TF	Alfin-like
TRINITY_DN1157_c0_g1_i6.p1	Alfin-like	TF	Alfin-like
TRINITY_DN1157_c0_g1_i7.p1	Alfin-like	TF	Alfin-like
TRINITY_DN1157_c0_g1_i8.p1	Alfin-like	TF	Alfin-like
TRINITY_DN1157_c0_g1_i9.p1	Alfin-like	TF	Alfin-like
TRINITY_DN1158_c0_g1_i1.p1	Alfin-like	TF	Alfin-like
TRINITY_DN1158_c0_g1_i10.p1	Alfin-like	TF	Alfin-like
TRINITY_DN1158_c0_g1_i11.p1	Alfin-like	TF	Alfin-like
TRINITY_DN1158_c0_g1_i2.p1	Alfin-like	TF	Alfin-like
TRINITY_DN1158_c0_g1_i3.p1	Alfin-like	TF	Alfin-like
TRINITY_DN1158_c0_g1_i4.p1	Alfin-like	TF	Alfin-like
TRINITY_DN1158_c0_g1_i5.p1	Alfin-like	TF	Alfin-like
TRINITY_DN1158_c0_g1_i6.p1	Alfin-like	TF	Alfin-like
TRINITY_DN1158_c0_g1_i7.p1	Alfin-like	TF	Alfin-like
TRINITY_DN1158_c0_g1_i8.p1	Alfin-like	TF	Alfin-like
TRINITY_DN1158_c0_g1_i9.p1	Alfin-like	TF	Alfin-like
TRINITY_DN11603_c0_g2_i1.p1	MYB-related	TF	MYB->MYB-related
TRINITY_DN11603_c0_g3_i1.p1	MYB-related	TF	MYB->MYB-related
TRINITY_DN11635_c0_g1_i10.p1	SWI/SNF-BAF60b	TR	SWI/SNF-BAF60b
TRINITY_DN11635_c0_g1_i11.p1	SWI/SNF-BAF60b	TR	SWI/SNF-BAF60b
TRINITY_DN11635_c0_g1_i2.p1	SWI/SNF-BAF60b	TR	SWI/SNF-BAF60b
TRINITY_DN11635_c0_g1_i4.p1	SWI/SNF-BAF60b	TR	SWI/SNF-BAF60b
TRINITY_DN11635_c0_g1_i5.p1	SWI/SNF-BAF60b	TR	SWI/SNF-BAF60b
TRINITY_DN11635_c0_g1_i6.p1	SWI/SNF-BAF60b	TR	SWI/SNF-BAF60b
TRINITY_DN11635_c0_g1_i7.p1	SWI/SNF-BAF60b	TR	SWI/SNF-BAF60b
TRINITY_DN11635_c0_g1_i8.p1	SWI/SNF-BAF60b	TR	SWI/SNF-BAF60b
TRINITY_DN11635_c0_g1_i9.p1	SWI/SNF-BAF60b	TR	SWI/SNF-BAF60b
TRINITY_DN11657_c0_g1_i2.p1	SET	TR	SET
TRINITY_DN11657_c0_g1_i3.p1	SET	TR	SET
TRINITY_DN11657_c0_g1_i5.p1	SET	TR	SET
TRINITY_DN11657_c0_g1_i6.p1	SET	TR	SET
TRINITY_DN11657_c0_g1_i8.p1	SET	TR	SET
TRINITY_DN11657_c0_g1_i9.p1	SET	TR	SET
TRINITY_DN117088_c0_g1_i1.p1	HSF	TF	HSF
TRINITY_DN11719_c1_g1_i1.p1	bZIP	TF	bZIP
TRINITY_DN11722_c0_g1_i1.p1	PHD	TR	PHD
TRINITY_DN11722_c0_g1_i10.p1	PHD	TR	PHD
TRINITY_DN11722_c0_g1_i11.p1	PHD	TR	PHD
TRINITY_DN11722_c0_g1_i3.p1	PHD	TR	PHD
TRINITY_DN11722_c0_g1_i4.p1	PHD	TR	PHD
TRINITY_DN11722_c0_g1_i5.p1	PHD	TR	PHD
TRINITY_DN11722_c0_g1_i6.p1	PHD	TR	PHD
TRINITY_DN11722_c0_g1_i7.p1	PHD	TR	PHD
TRINITY_DN11722_c0_g1_i8.p1	PHD	TR	PHD
TRINITY_DN11722_c0_g1_i9.p1	PHD	TR	PHD
TRINITY_DN11781_c0_g1_i11.p1	RWP-RK	TF	RWP-RK
TRINITY_DN11781_c0_g1_i12.p1	RWP-RK	TF	RWP-RK
TRINITY_DN11781_c0_g1_i13.p1	RWP-RK	TF	RWP-RK
TRINITY_DN11781_c0_g1_i14.p1	RWP-RK	TF	RWP-RK
TRINITY_DN11781_c0_g1_i15.p1	RWP-RK	TF	RWP-RK
TRINITY_DN11781_c0_g1_i2.p1	RWP-RK	TF	RWP-RK
TRINITY_DN11781_c0_g1_i3.p1	RWP-RK	TF	RWP-RK
TRINITY_DN11781_c0_g1_i4.p1	RWP-RK	TF	RWP-RK
TRINITY_DN11781_c0_g1_i5.p1	RWP-RK	TF	RWP-RK
TRINITY_DN11781_c0_g1_i6.p1	RWP-RK	TF	RWP-RK
TRINITY_DN11781_c0_g1_i7.p1	RWP-RK	TF	RWP-RK
TRINITY_DN11781_c0_g1_i8.p1	RWP-RK	TF	RWP-RK
TRINITY_DN11787_c0_g1_i1.p1	bZIP	TF	bZIP
TRINITY_DN11787_c0_g1_i2.p1	bZIP	TF	bZIP
TRINITY_DN11787_c0_g1_i3.p1	bZIP	TF	bZIP
TRINITY_DN11802_c0_g1_i2.p1	C2C2-GATA	TF	C2C2->C2C2-GATA
TRINITY_DN11802_c0_g1_i4.p1	C2C2-GATA	TF	C2C2->C2C2-GATA
TRINITY_DN11812_c0_g1_i1.p1	AP2/ERF-ERF	TF	AP2/ERF->AP2/ERF-ERF
TRINITY_DN11812_c0_g2_i1.p1	AP2/ERF-ERF	TF	AP2/ERF->AP2/ERF-ERF
TRINITY_DN11857_c0_g1_i2.p1	RWP-RK	TF	RWP-RK
TRINITY_DN11857_c0_g1_i4.p1	RWP-RK	TF	RWP-RK
TRINITY_DN11857_c0_g1_i5.p1	RWP-RK	TF	RWP-RK
TRINITY_DN11857_c0_g1_i7.p1	RWP-RK	TF	RWP-RK
TRINITY_DN11857_c0_g1_i8.p1	RWP-RK	TF	RWP-RK
TRINITY_DN1187_c0_g1_i1.p1	GeBP	TF	GeBP
TRINITY_DN1187_c0_g1_i10.p1	GeBP	TF	GeBP
TRINITY_DN1187_c0_g1_i3.p1	GeBP	TF	GeBP
TRINITY_DN1187_c0_g1_i5.p1	GeBP	TF	GeBP
TRINITY_DN1187_c0_g1_i6.p1	GeBP	TF	GeBP
TRINITY_DN1187_c0_g1_i7.p1	GeBP	TF	GeBP
TRINITY_DN1187_c0_g1_i8.p1	GeBP	TF	GeBP
TRINITY_DN1187_c0_g1_i9.p1	GeBP	TF	GeBP
TRINITY_DN11899_c0_g1_i1.p1	NAC	TF	NAC
TRINITY_DN11899_c0_g1_i2.p1	NAC	TF	NAC
TRINITY_DN11899_c0_g1_i3.p1	NAC	TF	NAC
TRINITY_DN11899_c0_g1_i4.p1	NAC	TF	NAC
TRINITY_DN11899_c0_g1_i5.p1	NAC	TF	NAC
TRINITY_DN11899_c0_g1_i7.p1	NAC	TF	NAC
TRINITY_DN11912_c0_g1_i1.p1	PLATZ	TF	PLATZ
TRINITY_DN11912_c0_g1_i2.p1	PLATZ	TF	PLATZ
TRINITY_DN11912_c0_g1_i3.p1	PLATZ	TF	PLATZ
TRINITY_DN11912_c0_g1_i4.p1	PLATZ	TF	PLATZ
TRINITY_DN11912_c0_g1_i7.p1	PLATZ	TF	PLATZ
TRINITY_DN11912_c0_g1_i8.p1	PLATZ	TF	PLATZ
TRINITY_DN11942_c0_g1_i1.p1	DDT	TR	DDT
TRINITY_DN11942_c0_g1_i3.p1	DDT	TR	DDT
TRINITY_DN11942_c0_g1_i4.p1	DDT	TR	DDT
TRINITY_DN11942_c0_g1_i5.p1	DDT	TR	DDT
TRINITY_DN11942_c0_g1_i6.p1	DDT	TR	DDT
TRINITY_DN11942_c0_g1_i7.p1	DDT	TR	DDT
TRINITY_DN119441_c0_g1_i1.p1	OFP	TF	OFP
TRINITY_DN119481_c0_g1_i1.p2	Others	TR	Others
TRINITY_DN119705_c0_g1_i1.p1	SET	TR	SET
TRINITY_DN11971_c0_g1_i1.p1	TUB	TF	TUB
TRINITY_DN11971_c0_g1_i3.p1	TUB	TF	TUB
TRINITY_DN11971_c0_g1_i6.p2	TUB	TF	TUB
TRINITY_DN11971_c0_g1_i7.p2	TUB	TF	TUB
TRINITY_DN11971_c0_g1_i8.p1	TUB	TF	TUB
TRINITY_DN11971_c0_g1_i8.p2	TUB	TF	TUB
TRINITY_DN11985_c0_g1_i1.p1	MYB-related	TF	MYB->MYB-related
TRINITY_DN119953_c0_g1_i1.p1	LIM	TF	LIM
TRINITY_DN12004_c0_g1_i1.p1	C3H	TF	C3H
TRINITY_DN12004_c0_g1_i4.p1	C3H	TF	C3H
TRINITY_DN12004_c0_g1_i5.p1	C3H	TF	C3H
TRINITY_DN12004_c0_g2_i2.p1	C3H	TF	C3H
TRINITY_DN12004_c0_g2_i5.p1	C3H	TF	C3H
TRINITY_DN12004_c0_g2_i6.p1	C3H	TF	C3H
TRINITY_DN12004_c0_g2_i7.p1	C3H	TF	C3H
TRINITY_DN1201_c0_g1_i1.p1	C3H	TF	C3H
TRINITY_DN1201_c0_g1_i2.p1	C3H	TF	C3H
TRINITY_DN1201_c0_g1_i3.p1	C3H	TF	C3H
TRINITY_DN1201_c0_g1_i5.p1	C3H	TF	C3H
TRINITY_DN1201_c0_g1_i6.p1	C3H	TF	C3H
TRINITY_DN1201_c0_g1_i7.p1	C3H	TF	C3H
TRINITY_DN120410_c0_g1_i1.p1	zn-clus	TF	zn-clus
TRINITY_DN12070_c0_g1_i1.p1	HRT	TF	HRT
TRINITY_DN12070_c0_g1_i2.p1	HRT	TF	HRT
TRINITY_DN12070_c0_g1_i3.p1	HRT	TF	HRT
TRINITY_DN12070_c0_g1_i5.p1	HRT	TF	HRT
TRINITY_DN12080_c0_g2_i4.p1	HB-other	TF	HB->HB-other
TRINITY_DN121074_c0_g1_i1.p1	MBF1	TR	MBF1
TRINITY_DN121133_c0_g1_i1.p1	bHLH	TF	bHLH
TRINITY_DN12117_c0_g1_i1.p1	EIL	TF	EIL
TRINITY_DN12117_c0_g1_i2.p1	EIL	TF	EIL
TRINITY_DN12124_c0_g1_i1.p1	HSF	TF	HSF
TRINITY_DN12124_c0_g1_i14.p1	HSF	TF	HSF
TRINITY_DN12124_c0_g1_i2.p1	HSF	TF	HSF
TRINITY_DN12124_c0_g1_i3.p2	HSF	TF	HSF
TRINITY_DN12124_c0_g1_i6.p2	HSF	TF	HSF
TRINITY_DN12124_c0_g1_i7.p2	HSF	TF	HSF
TRINITY_DN12124_c0_g1_i9.p1	HSF	TF	HSF
TRINITY_DN12151_c1_g1_i2.p2	C2C2-LSD	TF	C2C2->C2C2-LSD
TRINITY_DN12151_c1_g1_i3.p1	C2C2-LSD	TF	C2C2->C2C2-LSD
TRINITY_DN12151_c1_g1_i4.p1	C2C2-LSD	TF	C2C2->C2C2-LSD
TRINITY_DN12151_c1_g1_i7.p1	C2C2-LSD	TF	C2C2->C2C2-LSD
TRINITY_DN12179_c0_g1_i1.p1	bHLH	TF	bHLH
TRINITY_DN12179_c0_g1_i3.p1	bHLH	TF	bHLH
TRINITY_DN12179_c0_g1_i4.p2	bHLH	TF	bHLH
TRINITY_DN12179_c0_g1_i5.p1	bHLH	TF	bHLH
TRINITY_DN12179_c0_g1_i6.p1	bHLH	TF	bHLH
TRINITY_DN12179_c0_g1_i8.p1	bHLH	TF	bHLH
TRINITY_DN12187_c0_g1_i10.p2	C2C2-LSD	TF	C2C2->C2C2-LSD
TRINITY_DN12187_c0_g1_i11.p1	C2C2-LSD	TF	C2C2->C2C2-LSD
TRINITY_DN12187_c0_g1_i12.p1	C2C2-LSD	TF	C2C2->C2C2-LSD
TRINITY_DN12187_c0_g1_i14.p1	C2C2-LSD	TF	C2C2->C2C2-LSD
TRINITY_DN12187_c0_g1_i15.p1	C2C2-LSD	TF	C2C2->C2C2-LSD
TRINITY_DN12187_c0_g1_i17.p2	C2C2-LSD	TF	C2C2->C2C2-LSD
TRINITY_DN12187_c0_g1_i3.p1	C2C2-LSD	TF	C2C2->C2C2-LSD
TRINITY_DN12187_c0_g1_i5.p1	C2C2-LSD	TF	C2C2->C2C2-LSD
TRINITY_DN12187_c0_g1_i6.p1	C2C2-LSD	TF	C2C2->C2C2-LSD
TRINITY_DN12187_c0_g1_i8.p1	C2C2-LSD	TF	C2C2->C2C2-LSD
TRINITY_DN12194_c0_g2_i1.p2	MADS-MIKC	TF	MADS->MADS-MIKC
TRINITY_DN12216_c0_g1_i1.p1	SWI/SNF-BAF60b	TR	SWI/SNF-BAF60b
TRINITY_DN12216_c0_g1_i3.p1	SWI/SNF-BAF60b	TR	SWI/SNF-BAF60b
TRINITY_DN12216_c0_g1_i4.p2	SWI/SNF-BAF60b	TR	SWI/SNF-BAF60b
TRINITY_DN12216_c0_g1_i5.p1	SWI/SNF-BAF60b	TR	SWI/SNF-BAF60b
TRINITY_DN12216_c0_g1_i6.p1	SWI/SNF-BAF60b	TR	SWI/SNF-BAF60b
TRINITY_DN12216_c0_g2_i1.p1	SWI/SNF-BAF60b	TR	SWI/SNF-BAF60b
TRINITY_DN1223_c0_g1_i10.p1	bHLH	TF	bHLH
TRINITY_DN1223_c0_g1_i11.p1	bHLH	TF	bHLH
TRINITY_DN1223_c0_g1_i12.p1	bHLH	TF	bHLH
TRINITY_DN1223_c0_g1_i13.p1	bHLH	TF	bHLH
TRINITY_DN1223_c0_g1_i4.p1	bHLH	TF	bHLH
TRINITY_DN1223_c0_g1_i5.p1	bHLH	TF	bHLH
TRINITY_DN1223_c0_g1_i6.p1	bHLH	TF	bHLH
TRINITY_DN1223_c0_g1_i7.p1	bHLH	TF	bHLH
TRINITY_DN1223_c0_g1_i8.p1	bHLH	TF	bHLH
TRINITY_DN12240_c0_g1_i2.p1	PHD	TR	PHD
TRINITY_DN12240_c0_g1_i3.p1	PHD	TR	PHD
TRINITY_DN12240_c0_g1_i4.p1	PHD	TR	PHD
TRINITY_DN1225_c1_g1_i1.p1	SET	TR	SET
TRINITY_DN1225_c1_g1_i2.p1	SET	TR	SET
TRINITY_DN1225_c1_g1_i3.p1	SET	TR	SET
TRINITY_DN1225_c1_g1_i6.p1	SET	TR	SET
TRINITY_DN1225_c1_g1_i7.p1	SET	TR	SET
TRINITY_DN1225_c1_g1_i9.p1	SET	TR	SET
TRINITY_DN12280_c0_g1_i1.p1	C3H	TF	C3H
TRINITY_DN12280_c0_g1_i2.p1	C3H	TF	C3H
TRINITY_DN12280_c0_g1_i3.p1	C3H	TF	C3H
TRINITY_DN12280_c0_g1_i4.p1	C3H	TF	C3H
TRINITY_DN122912_c0_g1_i1.p1	bZIP	TF	bZIP
TRINITY_DN12304_c0_g1_i1.p1	MYB-related	TF	MYB->MYB-related
TRINITY_DN12304_c0_g1_i3.p1	MYB-related	TF	MYB->MYB-related
TRINITY_DN12304_c0_g1_i4.p1	MYB-related	TF	MYB->MYB-related
TRINITY_DN12311_c0_g1_i11.p1	GRF	TF	GRF
TRINITY_DN12311_c0_g1_i12.p1	GRF	TF	GRF
TRINITY_DN12311_c0_g1_i14.p1	GRF	TF	GRF
TRINITY_DN12311_c0_g1_i16.p1	GRF	TF	GRF
TRINITY_DN12311_c0_g1_i17.p1	GRF	TF	GRF
TRINITY_DN12311_c0_g1_i2.p1	GRF	TF	GRF
TRINITY_DN12311_c0_g1_i3.p1	GRF	TF	GRF
TRINITY_DN123236_c0_g1_i1.p1	SET	TR	SET
TRINITY_DN1232_c0_g1_i2.p1	LOB	TF	LOB
TRINITY_DN12335_c0_g1_i1.p1	FAR1	TF	FAR1
TRINITY_DN12335_c0_g1_i2.p1	FAR1	TF	FAR1
TRINITY_DN12335_c0_g1_i3.p1	FAR1	TF	FAR1
TRINITY_DN12335_c0_g1_i4.p1	FAR1	TF	FAR1
TRINITY_DN123396_c0_g1_i1.p1	MYB-related	TF	MYB->MYB-related
TRINITY_DN12365_c0_g2_i1.p1	MYB-related	TF	MYB->MYB-related
TRINITY_DN12369_c0_g1_i1.p1	C2C2-GATA	TF	C2C2->C2C2-GATA
TRINITY_DN12369_c0_g1_i2.p1	C2C2-GATA	TF	C2C2->C2C2-GATA
TRINITY_DN12369_c0_g1_i3.p1	C2C2-GATA	TF	C2C2->C2C2-GATA
TRINITY_DN123709_c0_g1_i1.p1	ARID	TR	ARID
TRINITY_DN12370_c0_g1_i26.p3	DDT	TR	DDT
TRINITY_DN12370_c0_g1_i9.p1	DDT	TR	DDT
TRINITY_DN12375_c0_g1_i1.p1	PHD	TR	PHD
TRINITY_DN12375_c0_g1_i4.p1	HB-PHD	TF	HB->HB-PHD
TRINITY_DN12384_c0_g2_i1.p1	bZIP	TF	bZIP
TRINITY_DN12384_c0_g2_i3.p1	bZIP	TF	bZIP
TRINITY_DN12384_c0_g2_i4.p1	bZIP	TF	bZIP
TRINITY_DN12399_c0_g1_i1.p1	NF-YC	TF	NF-Y->NF-YC
TRINITY_DN12409_c0_g1_i1.p1	Tify	TF	Tify
TRINITY_DN12409_c0_g1_i2.p1	Tify	TF	Tify
TRINITY_DN12409_c0_g1_i5.p1	Tify	TF	Tify
TRINITY_DN12409_c0_g2_i1.p1	Tify	TF	Tify
TRINITY_DN12409_c0_g2_i2.p1	Tify	TF	Tify
TRINITY_DN12426_c0_g1_i1.p1	Coactivator p15	TR	Coactivator p15
TRINITY_DN12426_c0_g1_i10.p1	Coactivator p15	TR	Coactivator p15
TRINITY_DN12426_c0_g1_i2.p1	Coactivator p15	TR	Coactivator p15
TRINITY_DN12426_c0_g1_i4.p2	Coactivator p15	TR	Coactivator p15
TRINITY_DN124358_c0_g1_i1.p2	Others	TR	Others
TRINITY_DN1243_c1_g1_i1.p1	C3H	TF	C3H
TRINITY_DN1243_c1_g1_i2.p1	C3H	TF	C3H
TRINITY_DN1243_c1_g1_i3.p1	C3H	TF	C3H
TRINITY_DN1243_c1_g1_i4.p1	C3H	TF	C3H
TRINITY_DN1243_c1_g1_i5.p1	C3H	TF	C3H
TRINITY_DN1243_c1_g1_i6.p1	C3H	TF	C3H
TRINITY_DN1243_c1_g1_i7.p1	C3H	TF	C3H
TRINITY_DN1243_c1_g1_i8.p1	C3H	TF	C3H
TRINITY_DN1243_c1_g1_i9.p1	C3H	TF	C3H
TRINITY_DN1243_c1_g3_i1.p1	C3H	TF	C3H
TRINITY_DN12463_c0_g1_i1.p1	mTERF	TR	mTERF
TRINITY_DN12463_c0_g1_i3.p1	mTERF	TR	mTERF
TRINITY_DN12463_c0_g1_i4.p1	mTERF	TR	mTERF
TRINITY_DN12463_c0_g1_i5.p1	mTERF	TR	mTERF
TRINITY_DN12463_c0_g1_i6.p1	mTERF	TR	mTERF
TRINITY_DN12463_c0_g1_i8.p1	mTERF	TR	mTERF
TRINITY_DN12463_c0_g1_i9.p1	mTERF	TR	mTERF
TRINITY_DN1248_c0_g1_i1.p1	B3	TF	B3->B3
TRINITY_DN1248_c0_g1_i11.p1	B3	TF	B3->B3
TRINITY_DN1248_c0_g1_i12.p1	B3	TF	B3->B3
TRINITY_DN1248_c0_g1_i2.p1	B3	TF	B3->B3
TRINITY_DN1248_c0_g1_i3.p1	B3-ARF	TF	B3->B3-ARF
TRINITY_DN1248_c0_g1_i4.p1	B3-ARF	TF	B3->B3-ARF
TRINITY_DN1248_c0_g1_i5.p1	B3	TF	B3->B3
TRINITY_DN1248_c0_g1_i6.p1	B3-ARF	TF	B3->B3-ARF
TRINITY_DN1248_c0_g1_i8.p1	B3-ARF	TF	B3->B3-ARF
TRINITY_DN1248_c0_g1_i9.p1	B3-ARF	TF	B3->B3-ARF
TRINITY_DN12536_c0_g1_i3.p1	bHLH	TF	bHLH
TRINITY_DN12536_c0_g1_i4.p1	bHLH	TF	bHLH
TRINITY_DN12536_c0_g1_i6.p1	bHLH	TF	bHLH
TRINITY_DN12536_c0_g1_i7.p1	bHLH	TF	bHLH
TRINITY_DN12578_c0_g1_i1.p2	Others	TR	Others
TRINITY_DN12578_c0_g1_i2.p1	Others	TR	Others
TRINITY_DN12578_c0_g1_i4.p2	Others	TR	Others
TRINITY_DN12578_c0_g1_i5.p2	Others	TR	Others
TRINITY_DN12608_c0_g1_i1.p1	AP2/ERF-ERF	TF	AP2/ERF->AP2/ERF-ERF
TRINITY_DN12608_c0_g1_i3.p1	AP2/ERF-ERF	TF	AP2/ERF->AP2/ERF-ERF
TRINITY_DN12608_c0_g1_i4.p1	AP2/ERF-ERF	TF	AP2/ERF->AP2/ERF-ERF
TRINITY_DN12650_c0_g1_i1.p1	C2C2-Dof	TF	C2C2->C2C2-Dof
TRINITY_DN12650_c1_g1_i1.p1	C2C2-Dof	TF	C2C2->C2C2-Dof
TRINITY_DN12655_c0_g1_i10.p1	B3	TF	B3->B3
TRINITY_DN12655_c0_g1_i11.p1	B3	TF	B3->B3
TRINITY_DN12655_c0_g1_i12.p1	B3	TF	B3->B3
TRINITY_DN12655_c0_g1_i13.p1	B3	TF	B3->B3
TRINITY_DN12655_c0_g1_i14.p1	B3	TF	B3->B3
TRINITY_DN12655_c0_g1_i15.p1	B3	TF	B3->B3
TRINITY_DN12655_c0_g1_i19.p1	B3	TF	B3->B3
TRINITY_DN12655_c0_g1_i2.p1	B3	TF	B3->B3
TRINITY_DN12655_c0_g1_i3.p1	B3	TF	B3->B3
TRINITY_DN12655_c0_g1_i4.p1	B3	TF	B3->B3
TRINITY_DN12655_c0_g1_i5.p1	B3	TF	B3->B3
TRINITY_DN12655_c0_g1_i6.p1	B3	TF	B3->B3
TRINITY_DN12655_c0_g1_i7.p1	B3	TF	B3->B3
TRINITY_DN12655_c0_g1_i8.p1	B3	TF	B3->B3
TRINITY_DN12655_c0_g1_i9.p1	B3	TF	B3->B3
TRINITY_DN12657_c0_g1_i1.p1	bHLH	TF	bHLH
TRINITY_DN12657_c0_g1_i2.p1	bHLH	TF	bHLH
TRINITY_DN12657_c0_g1_i3.p1	bHLH	TF	bHLH
TRINITY_DN12657_c0_g1_i4.p1	bHLH	TF	bHLH
TRINITY_DN12659_c0_g1_i1.p1	GARP-G2-like	TF	GARP->GARP-G2-like
TRINITY_DN12659_c0_g1_i2.p1	GARP-G2-like	TF	GARP->GARP-G2-like
TRINITY_DN12659_c0_g1_i3.p1	GARP-G2-like	TF	GARP->GARP-G2-like
TRINITY_DN12664_c0_g1_i1.p1	MYB-related	TF	MYB->MYB-related
TRINITY_DN12664_c0_g1_i10.p1	MYB-related	TF	MYB->MYB-related
TRINITY_DN12664_c0_g1_i11.p2	MYB-related	TF	MYB->MYB-related
TRINITY_DN12664_c0_g1_i2.p1	MYB-related	TF	MYB->MYB-related
TRINITY_DN12664_c0_g1_i6.p1	MYB-related	TF	MYB->MYB-related
TRINITY_DN12664_c0_g1_i7.p1	MYB-related	TF	MYB->MYB-related
TRINITY_DN12664_c0_g1_i9.p2	MYB-related	TF	MYB->MYB-related
TRINITY_DN12694_c0_g2_i1.p1	bZIP	TF	bZIP
TRINITY_DN12694_c0_g2_i4.p2	bZIP	TF	bZIP
TRINITY_DN12694_c0_g2_i6.p2	bZIP	TF	bZIP
TRINITY_DN12712_c0_g1_i2.p1	C3H	TF	C3H
TRINITY_DN12712_c0_g1_i3.p1	C3H	TF	C3H
TRINITY_DN1272_c0_g1_i1.p1	GRAS	TF	GRAS
TRINITY_DN1272_c0_g1_i10.p1	GRAS	TF	GRAS
TRINITY_DN1272_c0_g1_i11.p1	GRAS	TF	GRAS
TRINITY_DN1272_c0_g1_i2.p1	GRAS	TF	GRAS
TRINITY_DN1272_c0_g1_i3.p1	GRAS	TF	GRAS
TRINITY_DN1272_c0_g1_i4.p1	GRAS	TF	GRAS
TRINITY_DN1272_c0_g1_i6.p1	GRAS	TF	GRAS
TRINITY_DN1272_c0_g1_i8.p1	GRAS	TF	GRAS
TRINITY_DN12746_c0_g1_i1.p1	C2C2-GATA	TF	C2C2->C2C2-GATA
TRINITY_DN12746_c0_g1_i2.p1	C2C2-GATA	TF	C2C2->C2C2-GATA
TRINITY_DN12746_c0_g2_i1.p1	C2C2-GATA	TF	C2C2->C2C2-GATA
TRINITY_DN12746_c0_g2_i2.p1	C2C2-GATA	TF	C2C2->C2C2-GATA
TRINITY_DN12757_c0_g1_i1.p1	SNF2	TR	SNF2
TRINITY_DN12757_c0_g1_i2.p1	SNF2	TR	SNF2
TRINITY_DN12757_c0_g1_i3.p1	SNF2	TR	SNF2
TRINITY_DN12757_c0_g1_i4.p1	SNF2	TR	SNF2
TRINITY_DN12816_c0_g1_i1.p1	PHD	TR	PHD
TRINITY_DN12816_c0_g1_i3.p1	PHD	TR	PHD
TRINITY_DN12816_c0_g1_i4.p1	PHD	TR	PHD
TRINITY_DN12816_c0_g1_i5.p1	PHD	TR	PHD
TRINITY_DN12816_c0_g2_i1.p1	PHD	TR	PHD
TRINITY_DN12816_c0_g2_i3.p1	PHD	TR	PHD
TRINITY_DN12816_c0_g2_i6.p1	PHD	TR	PHD
TRINITY_DN1281_c0_g1_i1.p1	C2C2-CO-like	TF	C2C2->C2C2-CO-like
TRINITY_DN1281_c0_g1_i11.p1	DBB	TF	DBB
TRINITY_DN1281_c0_g1_i2.p1	C2C2-CO-like	TF	C2C2->C2C2-CO-like
TRINITY_DN1281_c0_g1_i3.p1	C2C2-CO-like	TF	C2C2->C2C2-CO-like
TRINITY_DN1281_c0_g1_i4.p1	C2C2-CO-like	TF	C2C2->C2C2-CO-like
TRINITY_DN1281_c0_g1_i5.p1	C2C2-CO-like	TF	C2C2->C2C2-CO-like
TRINITY_DN1281_c0_g1_i6.p1	C2C2-CO-like	TF	C2C2->C2C2-CO-like
TRINITY_DN1281_c0_g1_i8.p1	C2C2-CO-like	TF	C2C2->C2C2-CO-like
TRINITY_DN12824_c1_g1_i10.p1	Jumonji	TR	Jumonji
TRINITY_DN12824_c1_g1_i8.p1	Jumonji	TR	Jumonji
TRINITY_DN12824_c1_g1_i9.p1	Jumonji	TR	Jumonji
TRINITY_DN1282_c0_g1_i1.p1	SBP	TF	SBP
TRINITY_DN1282_c0_g1_i11.p1	SBP	TF	SBP
TRINITY_DN1282_c0_g1_i12.p1	SBP	TF	SBP
TRINITY_DN1282_c0_g1_i13.p1	SBP	TF	SBP
TRINITY_DN1282_c0_g1_i14.p2	SBP	TF	SBP
TRINITY_DN1282_c0_g1_i3.p1	SBP	TF	SBP
TRINITY_DN1282_c0_g1_i4.p2	SBP	TF	SBP
TRINITY_DN1282_c0_g1_i6.p1	SBP	TF	SBP
TRINITY_DN1282_c0_g1_i7.p2	SBP	TF	SBP
TRINITY_DN1282_c0_g1_i8.p1	SBP	TF	SBP
TRINITY_DN1282_c0_g1_i9.p1	SBP	TF	SBP
TRINITY_DN12845_c0_g1_i1.p1	MYB	TF	MYB->MYB
TRINITY_DN12845_c0_g1_i12.p1	MYB	TF	MYB->MYB
TRINITY_DN12845_c0_g1_i2.p1	MYB	TF	MYB->MYB
TRINITY_DN12845_c0_g1_i3.p1	MYB	TF	MYB->MYB
TRINITY_DN12845_c0_g1_i4.p1	MYB	TF	MYB->MYB
TRINITY_DN12845_c0_g1_i7.p1	MYB	TF	MYB->MYB
TRINITY_DN12845_c0_g1_i9.p1	MYB	TF	MYB->MYB
TRINITY_DN1286_c0_g1_i1.p1	BES1	TF	BES1
TRINITY_DN1286_c0_g1_i10.p1	BES1	TF	BES1
TRINITY_DN1286_c0_g1_i3.p1	BES1	TF	BES1
TRINITY_DN1286_c0_g1_i4.p1	BES1	TF	BES1
TRINITY_DN1286_c0_g1_i6.p1	BES1	TF	BES1
TRINITY_DN1286_c0_g1_i7.p1	BES1	TF	BES1
TRINITY_DN1286_c0_g1_i8.p1	BES1	TF	BES1
TRINITY_DN1286_c0_g1_i9.p1	BES1	TF	BES1
TRINITY_DN12875_c0_g1_i1.p1	FAR1	TF	FAR1
TRINITY_DN12875_c0_g1_i2.p1	FAR1	TF	FAR1
TRINITY_DN1287_c0_g1_i1.p1	LOB	TF	LOB
TRINITY_DN1287_c0_g1_i2.p1	LOB	TF	LOB
TRINITY_DN1287_c0_g2_i1.p1	LOB	TF	LOB
TRINITY_DN12880_c0_g1_i2.p1	Trihelix	TF	Trihelix
TRINITY_DN12880_c0_g1_i3.p1	Trihelix	TF	Trihelix
TRINITY_DN12880_c0_g1_i4.p1	Trihelix	TF	Trihelix
TRINITY_DN129005_c0_g1_i1.p1	MBF1	TR	MBF1
TRINITY_DN12919_c0_g1_i1.p1	AP2/ERF-ERF	TF	AP2/ERF->AP2/ERF-ERF
TRINITY_DN12919_c0_g1_i2.p1	AP2/ERF-ERF	TF	AP2/ERF->AP2/ERF-ERF
TRINITY_DN12919_c0_g1_i3.p1	AP2/ERF-ERF	TF	AP2/ERF->AP2/ERF-ERF
TRINITY_DN12929_c0_g2_i1.p1	ARID	TR	ARID
TRINITY_DN12929_c0_g2_i2.p1	ARID	TR	ARID
TRINITY_DN12960_c0_g1_i1.p1	C2C2-Dof	TF	C2C2->C2C2-Dof
TRINITY_DN12960_c0_g1_i2.p1	C2C2-Dof	TF	C2C2->C2C2-Dof
TRINITY_DN12960_c0_g1_i3.p1	C2C2-Dof	TF	C2C2->C2C2-Dof
TRINITY_DN12960_c0_g1_i4.p1	C2C2-Dof	TF	C2C2->C2C2-Dof
TRINITY_DN12960_c0_g1_i5.p1	C2C2-Dof	TF	C2C2->C2C2-Dof
TRINITY_DN12960_c0_g1_i6.p1	C2C2-Dof	TF	C2C2->C2C2-Dof
TRINITY_DN12960_c0_g1_i7.p1	C2C2-Dof	TF	C2C2->C2C2-Dof
TRINITY_DN12963_c0_g1_i2.p1	C2H2	TF	C2H2
TRINITY_DN12963_c0_g1_i3.p1	C2H2	TF	C2H2
TRINITY_DN13000_c0_g1_i1.p1	ARID	TR	ARID
TRINITY_DN13000_c0_g1_i13.p1	ARID	TR	ARID
TRINITY_DN13000_c0_g1_i2.p1	ARID	TR	ARID
TRINITY_DN13000_c0_g1_i4.p1	ARID	TR	ARID
TRINITY_DN13000_c0_g1_i6.p1	ARID	TR	ARID
TRINITY_DN13000_c0_g1_i7.p1	ARID	TR	ARID
TRINITY_DN13000_c0_g1_i9.p1	ARID	TR	ARID
TRINITY_DN130177_c0_g1_i1.p1	C2H2	TF	C2H2
TRINITY_DN130396_c0_g1_i1.p1	FAR1	TF	FAR1
TRINITY_DN130446_c0_g1_i1.p1	AP2/ERF-ERF	TF	AP2/ERF->AP2/ERF-ERF
TRINITY_DN13047_c0_g1_i1.p1	WRKY	TF	WRKY
TRINITY_DN13047_c0_g1_i10.p1	WRKY	TF	WRKY
TRINITY_DN13047_c0_g1_i11.p1	WRKY	TF	WRKY
TRINITY_DN13047_c0_g1_i2.p1	WRKY	TF	WRKY
TRINITY_DN13047_c0_g1_i3.p1	WRKY	TF	WRKY
TRINITY_DN13047_c0_g1_i5.p1	WRKY	TF	WRKY
TRINITY_DN13047_c0_g1_i6.p1	WRKY	TF	WRKY
TRINITY_DN13047_c0_g1_i7.p1	WRKY	TF	WRKY
TRINITY_DN13047_c0_g1_i8.p1	WRKY	TF	WRKY
TRINITY_DN13047_c0_g1_i9.p1	WRKY	TF	WRKY
TRINITY_DN13075_c0_g1_i1.p1	C2H2	TF	C2H2
TRINITY_DN13075_c0_g2_i1.p1	C2H2	TF	C2H2
TRINITY_DN1307_c0_g1_i1.p1	EIL	TF	EIL
TRINITY_DN1307_c0_g1_i2.p1	EIL	TF	EIL
TRINITY_DN1307_c0_g1_i3.p1	EIL	TF	EIL
TRINITY_DN1307_c0_g1_i4.p1	EIL	TF	EIL
TRINITY_DN1307_c0_g1_i5.p1	EIL	TF	EIL
TRINITY_DN1307_c1_g1_i1.p1	EIL	TF	EIL
TRINITY_DN1307_c1_g2_i1.p1	EIL	TF	EIL
TRINITY_DN1307_c1_g2_i2.p1	EIL	TF	EIL
TRINITY_DN1307_c1_g2_i3.p1	EIL	TF	EIL
TRINITY_DN1307_c1_g3_i2.p1	EIL	TF	EIL
TRINITY_DN1307_c1_g3_i3.p1	EIL	TF	EIL
TRINITY_DN130837_c0_g1_i1.p1	C3H	TF	C3H
TRINITY_DN130994_c0_g1_i1.p1	HMG	TR	HMG
TRINITY_DN1309_c0_g1_i1.p1	AP2/ERF-ERF	TF	AP2/ERF->AP2/ERF-ERF
TRINITY_DN1309_c0_g1_i3.p1	AP2/ERF-ERF	TF	AP2/ERF->AP2/ERF-ERF
TRINITY_DN1309_c0_g1_i4.p1	AP2/ERF-ERF	TF	AP2/ERF->AP2/ERF-ERF
TRINITY_DN1309_c0_g1_i5.p1	AP2/ERF-ERF	TF	AP2/ERF->AP2/ERF-ERF
TRINITY_DN1309_c0_g1_i6.p1	AP2/ERF-ERF	TF	AP2/ERF->AP2/ERF-ERF
TRINITY_DN1309_c0_g1_i7.p1	AP2/ERF-ERF	TF	AP2/ERF->AP2/ERF-ERF
TRINITY_DN1309_c0_g1_i8.p1	AP2/ERF-ERF	TF	AP2/ERF->AP2/ERF-ERF
TRINITY_DN131079_c0_g1_i1.p1	CSD	TF	CSD
TRINITY_DN13107_c0_g1_i1.p1	C2H2	TF	C2H2
TRINITY_DN131106_c0_g1_i1.p1	MYB-related	TF	MYB->MYB-related
TRINITY_DN13119_c0_g1_i4.p1	WRKY	TF	WRKY
TRINITY_DN13119_c0_g1_i5.p1	WRKY	TF	WRKY
TRINITY_DN13119_c0_g1_i9.p1	WRKY	TF	WRKY
TRINITY_DN13122_c0_g1_i1.p1	AP2/ERF-RAV	TF	AP2/ERF->AP2/ERF-RAV
TRINITY_DN13122_c0_g2_i1.p1	AP2/ERF-RAV	TF	AP2/ERF->AP2/ERF-RAV
TRINITY_DN13122_c0_g2_i2.p1	AP2/ERF-RAV	TF	AP2/ERF->AP2/ERF-RAV
TRINITY_DN13122_c0_g3_i1.p1	AP2/ERF-RAV	TF	AP2/ERF->AP2/ERF-RAV
TRINITY_DN13124_c0_g1_i1.p1	FAR1	TF	FAR1
TRINITY_DN13124_c0_g1_i2.p1	FAR1	TF	FAR1
TRINITY_DN13124_c0_g1_i3.p1	FAR1	TF	FAR1
TRINITY_DN131319_c0_g1_i1.p1	bHLH	TF	bHLH
TRINITY_DN13132_c0_g1_i3.p1	Trihelix	TF	Trihelix
TRINITY_DN131445_c0_g1_i1.p1	Others	TR	Others
TRINITY_DN131476_c0_g1_i1.p2	CSD	TF	CSD
TRINITY_DN13180_c0_g1_i1.p1	MYB	TF	MYB->MYB
TRINITY_DN13180_c0_g1_i3.p1	MYB	TF	MYB->MYB
TRINITY_DN13180_c0_g1_i4.p1	MYB-related	TF	MYB->MYB-related
TRINITY_DN1319_c0_g1_i1.p1	C2C2-GATA	TF	C2C2->C2C2-GATA
TRINITY_DN1319_c0_g1_i2.p1	C2C2-GATA	TF	C2C2->C2C2-GATA
TRINITY_DN1319_c0_g1_i3.p1	C2C2-GATA	TF	C2C2->C2C2-GATA
TRINITY_DN1319_c0_g1_i4.p1	C2C2-GATA	TF	C2C2->C2C2-GATA
TRINITY_DN1319_c0_g1_i5.p1	C2C2-GATA	TF	C2C2->C2C2-GATA
TRINITY_DN1319_c0_g1_i6.p1	C2C2-GATA	TF	C2C2->C2C2-GATA
TRINITY_DN1319_c0_g1_i7.p1	C2C2-GATA	TF	C2C2->C2C2-GATA
TRINITY_DN13205_c0_g1_i1.p1	bZIP	TF	bZIP
TRINITY_DN13205_c0_g1_i2.p1	bZIP	TF	bZIP
TRINITY_DN13205_c0_g1_i3.p1	bZIP	TF	bZIP
TRINITY_DN13205_c0_g1_i4.p1	bZIP	TF	bZIP
TRINITY_DN13205_c0_g1_i5.p1	bZIP	TF	bZIP
TRINITY_DN13205_c0_g1_i8.p1	bZIP	TF	bZIP
TRINITY_DN132200_c0_g1_i1.p1	LOB	TF	LOB
TRINITY_DN132309_c0_g1_i1.p1	MYB-related	TF	MYB->MYB-related
TRINITY_DN132487_c0_g1_i1.p1	Others	TR	Others
TRINITY_DN132547_c0_g1_i1.p1	NF-YB	TF	NF-Y->NF-YB
TRINITY_DN132588_c0_g1_i1.p1	AP2/ERF-ERF	TF	AP2/ERF->AP2/ERF-ERF
TRINITY_DN13292_c1_g1_i1.p2	C2H2	TF	C2H2
TRINITY_DN13292_c1_g1_i2.p1	C2H2	TF	C2H2
TRINITY_DN13306_c0_g1_i1.p1	MYB	TF	MYB->MYB
TRINITY_DN13306_c0_g1_i2.p1	MYB-related	TF	MYB->MYB-related
TRINITY_DN13306_c0_g1_i3.p1	MYB	TF	MYB->MYB
TRINITY_DN13306_c0_g1_i4.p1	MYB	TF	MYB->MYB
TRINITY_DN13312_c0_g2_i2.p1	AUX/IAA	TR	AUX/IAA
TRINITY_DN13317_c1_g1_i1.p1	bZIP	TF	bZIP
TRINITY_DN13317_c1_g1_i12.p1	bZIP	TF	bZIP
TRINITY_DN13317_c1_g1_i13.p1	bZIP	TF	bZIP
TRINITY_DN13317_c1_g1_i14.p1	bZIP	TF	bZIP
TRINITY_DN13317_c1_g1_i15.p1	bZIP	TF	bZIP
TRINITY_DN13317_c1_g1_i16.p1	bZIP	TF	bZIP
TRINITY_DN13317_c1_g1_i17.p1	bZIP	TF	bZIP
TRINITY_DN13317_c1_g1_i18.p1	bZIP	TF	bZIP
TRINITY_DN13317_c1_g1_i5.p1	bZIP	TF	bZIP
TRINITY_DN13317_c1_g1_i6.p1	bZIP	TF	bZIP
TRINITY_DN13317_c1_g1_i7.p1	bZIP	TF	bZIP
TRINITY_DN13317_c1_g1_i8.p1	bZIP	TF	bZIP
TRINITY_DN13317_c1_g1_i9.p1	bZIP	TF	bZIP
TRINITY_DN13320_c0_g1_i8.p1	GNAT	TR	GNAT
TRINITY_DN13321_c0_g1_i1.p1	MYB	TF	MYB->MYB
TRINITY_DN13321_c0_g1_i3.p1	MYB	TF	MYB->MYB
TRINITY_DN13321_c0_g1_i5.p1	MYB	TF	MYB->MYB
TRINITY_DN13321_c0_g1_i6.p1	MYB	TF	MYB->MYB
TRINITY_DN13321_c0_g2_i1.p1	MYB	TF	MYB->MYB
TRINITY_DN13321_c0_g2_i2.p1	MYB	TF	MYB->MYB
TRINITY_DN133283_c0_g1_i1.p1	LOB	TF	LOB
TRINITY_DN13328_c0_g1_i1.p1	TUB	TF	TUB
TRINITY_DN13328_c0_g1_i2.p1	TUB	TF	TUB
TRINITY_DN13328_c0_g1_i3.p1	TUB	TF	TUB
TRINITY_DN13328_c0_g1_i4.p1	TUB	TF	TUB
TRINITY_DN133538_c0_g1_i1.p1	bHLH	TF	bHLH
TRINITY_DN1335_c1_g1_i5.p1	TRAF	TR	TRAF
TRINITY_DN1335_c1_g1_i7.p1	TRAF	TR	TRAF
TRINITY_DN133630_c0_g1_i2.p1	AP2/ERF-ERF	TF	AP2/ERF->AP2/ERF-ERF
TRINITY_DN13372_c0_g1_i2.p1	Jumonji	TR	Jumonji
TRINITY_DN13372_c0_g1_i3.p1	Jumonji	TR	Jumonji
TRINITY_DN13372_c0_g1_i4.p1	Jumonji	TR	Jumonji
TRINITY_DN1338_c0_g3_i1.p1	Coactivator p15	TR	Coactivator p15
TRINITY_DN1338_c0_g3_i2.p1	Coactivator p15	TR	Coactivator p15
TRINITY_DN13414_c0_g1_i2.p1	PHD	TR	PHD
TRINITY_DN13422_c0_g1_i1.p1	WRKY	TF	WRKY
TRINITY_DN13422_c0_g1_i10.p1	WRKY	TF	WRKY
TRINITY_DN13422_c0_g1_i11.p1	WRKY	TF	WRKY
TRINITY_DN13422_c0_g1_i2.p1	WRKY	TF	WRKY
TRINITY_DN13422_c0_g1_i3.p1	WRKY	TF	WRKY
TRINITY_DN13422_c0_g1_i4.p1	WRKY	TF	WRKY
TRINITY_DN13422_c0_g1_i5.p1	WRKY	TF	WRKY
TRINITY_DN13422_c0_g1_i6.p1	WRKY	TF	WRKY
TRINITY_DN13422_c0_g1_i7.p1	WRKY	TF	WRKY
TRINITY_DN13422_c0_g1_i8.p1	WRKY	TF	WRKY
TRINITY_DN13422_c0_g1_i9.p1	WRKY	TF	WRKY
TRINITY_DN1343_c0_g1_i8.p1	C2H2	TF	C2H2
TRINITY_DN1344_c0_g1_i1.p1	C3H	TF	C3H
TRINITY_DN1344_c0_g1_i2.p1	C3H	TF	C3H
TRINITY_DN1344_c0_g1_i3.p1	C3H	TF	C3H
TRINITY_DN13452_c0_g1_i1.p1	SBP	TF	SBP
TRINITY_DN13452_c0_g1_i10.p1	SBP	TF	SBP
TRINITY_DN13452_c0_g1_i11.p1	SBP	TF	SBP
TRINITY_DN13452_c0_g1_i12.p1	SBP	TF	SBP
TRINITY_DN13452_c0_g1_i13.p1	SBP	TF	SBP
TRINITY_DN13452_c0_g1_i14.p1	SBP	TF	SBP
TRINITY_DN13452_c0_g1_i15.p1	SBP	TF	SBP
TRINITY_DN13452_c0_g1_i16.p1	SBP	TF	SBP
TRINITY_DN13452_c0_g1_i17.p1	SBP	TF	SBP
TRINITY_DN13452_c0_g1_i3.p1	SBP	TF	SBP
TRINITY_DN13452_c0_g1_i4.p1	SBP	TF	SBP
TRINITY_DN13452_c0_g1_i5.p1	SBP	TF	SBP
TRINITY_DN13452_c0_g1_i6.p1	SBP	TF	SBP
TRINITY_DN13452_c0_g1_i7.p1	SBP	TF	SBP
TRINITY_DN13452_c0_g1_i8.p1	SBP	TF	SBP
TRINITY_DN13452_c0_g1_i9.p1	SBP	TF	SBP
TRINITY_DN13455_c0_g1_i6.p1	bZIP	TF	bZIP
TRINITY_DN13459_c0_g1_i3.p1	SOH1	TR	SOH1
TRINITY_DN13459_c0_g1_i5.p1	SOH1	TR	SOH1
TRINITY_DN13459_c0_g1_i6.p1	SOH1	TR	SOH1
TRINITY_DN13459_c0_g1_i7.p1	SOH1	TR	SOH1
TRINITY_DN13459_c0_g1_i8.p1	SOH1	TR	SOH1
TRINITY_DN13481_c0_g1_i2.p1	bZIP	TF	bZIP
TRINITY_DN13481_c0_g1_i4.p1	bZIP	TF	bZIP
TRINITY_DN13481_c0_g1_i5.p1	bZIP	TF	bZIP
TRINITY_DN135089_c0_g1_i1.p1	GRAS	TF	GRAS
TRINITY_DN13522_c0_g1_i1.p1	FAR1	TF	FAR1
TRINITY_DN13522_c0_g1_i2.p1	FAR1	TF	FAR1
TRINITY_DN13522_c0_g1_i3.p1	FAR1	TF	FAR1
TRINITY_DN13522_c0_g1_i5.p1	FAR1	TF	FAR1
TRINITY_DN13522_c0_g1_i6.p1	FAR1	TF	FAR1
TRINITY_DN13522_c0_g1_i7.p1	FAR1	TF	FAR1
TRINITY_DN13522_c0_g1_i8.p1	FAR1	TF	FAR1
TRINITY_DN13542_c0_g1_i1.p1	Trihelix	TF	Trihelix
TRINITY_DN13542_c0_g1_i2.p1	Trihelix	TF	Trihelix
TRINITY_DN13556_c0_g1_i2.p1	B3	TF	B3->B3
TRINITY_DN13556_c0_g1_i3.p1	B3	TF	B3->B3
TRINITY_DN1356_c0_g1_i1.p1	AP2/ERF-ERF	TF	AP2/ERF->AP2/ERF-ERF
TRINITY_DN1356_c0_g1_i3.p1	AP2/ERF-ERF	TF	AP2/ERF->AP2/ERF-ERF
TRINITY_DN1356_c0_g1_i4.p1	AP2/ERF-ERF	TF	AP2/ERF->AP2/ERF-ERF
TRINITY_DN13570_c0_g1_i1.p1	B3-ARF	TF	B3->B3-ARF
TRINITY_DN13570_c0_g1_i2.p1	B3-ARF	TF	B3->B3-ARF
TRINITY_DN13570_c0_g1_i3.p1	B3-ARF	TF	B3->B3-ARF
TRINITY_DN13570_c0_g1_i4.p1	B3-ARF	TF	B3->B3-ARF
TRINITY_DN13570_c0_g1_i5.p1	B3-ARF	TF	B3->B3-ARF
TRINITY_DN13570_c0_g1_i6.p1	B3-ARF	TF	B3->B3-ARF
TRINITY_DN13570_c0_g1_i7.p1	B3-ARF	TF	B3->B3-ARF
TRINITY_DN13570_c0_g1_i8.p1	B3-ARF	TF	B3->B3-ARF
TRINITY_DN13570_c0_g1_i9.p1	B3-ARF	TF	B3->B3-ARF
TRINITY_DN13574_c0_g1_i1.p1	C2H2	TF	C2H2
TRINITY_DN13574_c0_g1_i10.p1	C2H2	TF	C2H2
TRINITY_DN13574_c0_g1_i11.p1	C2H2	TF	C2H2
TRINITY_DN13574_c0_g1_i2.p1	C2H2	TF	C2H2
TRINITY_DN13574_c0_g1_i3.p1	C2H2	TF	C2H2
TRINITY_DN13574_c0_g1_i4.p1	C2H2	TF	C2H2
TRINITY_DN13574_c0_g1_i7.p1	C2H2	TF	C2H2
TRINITY_DN13574_c0_g1_i8.p1	C2H2	TF	C2H2
TRINITY_DN13574_c0_g1_i9.p1	C2H2	TF	C2H2
TRINITY_DN13579_c0_g1_i1.p1	GRF	TF	GRF
TRINITY_DN13579_c0_g1_i3.p1	GRF	TF	GRF
TRINITY_DN13579_c0_g1_i4.p1	GRF	TF	GRF
TRINITY_DN13579_c0_g1_i5.p1	GRF	TF	GRF
TRINITY_DN13579_c0_g1_i6.p1	GRF	TF	GRF
TRINITY_DN13591_c0_g1_i1.p1	GNAT	TR	GNAT
TRINITY_DN13591_c0_g1_i2.p1	GNAT	TR	GNAT
TRINITY_DN13591_c0_g1_i3.p1	GNAT	TR	GNAT
TRINITY_DN13591_c0_g1_i4.p1	GNAT	TR	GNAT
TRINITY_DN13591_c0_g1_i5.p1	GNAT	TR	GNAT
TRINITY_DN135_c0_g1_i2.p1	CAMTA	TF	CAMTA
TRINITY_DN135_c0_g1_i3.p1	CAMTA	TF	CAMTA
TRINITY_DN135_c0_g1_i4.p1	CAMTA	TF	CAMTA
TRINITY_DN135_c0_g1_i6.p1	CAMTA	TF	CAMTA
TRINITY_DN135_c0_g1_i8.p1	CAMTA	TF	CAMTA
TRINITY_DN13601_c0_g1_i16.p1	SET	TR	SET
TRINITY_DN13601_c0_g1_i17.p2	SET	TR	SET
TRINITY_DN13601_c0_g1_i20.p1	SET	TR	SET
TRINITY_DN13601_c0_g1_i22.p1	SET	TR	SET
TRINITY_DN13604_c0_g1_i10.p1	AUX/IAA	TR	AUX/IAA
TRINITY_DN13604_c0_g1_i2.p1	AUX/IAA	TR	AUX/IAA
TRINITY_DN13604_c0_g1_i4.p1	AUX/IAA	TR	AUX/IAA
TRINITY_DN13604_c0_g1_i6.p1	AUX/IAA	TR	AUX/IAA
TRINITY_DN13604_c0_g1_i7.p1	AUX/IAA	TR	AUX/IAA
TRINITY_DN13604_c0_g1_i8.p1	AUX/IAA	TR	AUX/IAA
TRINITY_DN13612_c0_g1_i2.p1	Trihelix	TF	Trihelix
TRINITY_DN13612_c0_g1_i3.p1	Trihelix	TF	Trihelix
TRINITY_DN13612_c0_g1_i5.p1	Trihelix	TF	Trihelix
TRINITY_DN13623_c0_g1_i2.p1	Others	TR	Others
TRINITY_DN13623_c0_g1_i4.p1	Others	TR	Others
TRINITY_DN13623_c0_g1_i6.p1	Others	TR	Others
TRINITY_DN13623_c0_g1_i7.p1	Others	TR	Others
TRINITY_DN13623_c0_g3_i1.p1	GRAS	TF	GRAS
TRINITY_DN1363_c0_g1_i1.p1	bZIP	TF	bZIP
TRINITY_DN1363_c0_g1_i2.p1	bZIP	TF	bZIP
TRINITY_DN1363_c0_g1_i3.p1	bZIP	TF	bZIP
TRINITY_DN1363_c0_g1_i4.p1	bZIP	TF	bZIP
TRINITY_DN1363_c0_g1_i5.p1	bZIP	TF	bZIP
TRINITY_DN1363_c0_g1_i6.p1	bZIP	TF	bZIP
TRINITY_DN1363_c0_g1_i7.p1	bZIP	TF	bZIP
TRINITY_DN13642_c0_g1_i3.p1	GNAT	TR	GNAT
TRINITY_DN1369_c0_g1_i1.p1	TRAF	TR	TRAF
TRINITY_DN1369_c0_g1_i2.p1	TRAF	TR	TRAF
TRINITY_DN1369_c0_g1_i3.p1	TRAF	TR	TRAF
TRINITY_DN1369_c0_g1_i8.p1	TRAF	TR	TRAF
TRINITY_DN1369_c0_g1_i9.p1	TRAF	TR	TRAF
TRINITY_DN137399_c0_g1_i1.p1	C2H2	TF	C2H2
TRINITY_DN13751_c0_g1_i3.p1	C3H	TF	C3H
TRINITY_DN137562_c0_g1_i1.p1	C2C2-Dof	TF	C2C2->C2C2-Dof
TRINITY_DN13771_c0_g1_i1.p1	mTERF	TR	mTERF
TRINITY_DN13771_c0_g1_i2.p1	mTERF	TR	mTERF
TRINITY_DN13771_c0_g1_i3.p1	mTERF	TR	mTERF
TRINITY_DN13771_c0_g1_i4.p1	mTERF	TR	mTERF
TRINITY_DN13771_c0_g1_i8.p1	mTERF	TR	mTERF
TRINITY_DN13774_c0_g1_i1.p1	Jumonji	TR	Jumonji
TRINITY_DN13774_c0_g1_i2.p1	Jumonji	TR	Jumonji
TRINITY_DN13774_c0_g1_i3.p1	Jumonji	TR	Jumonji
TRINITY_DN13774_c0_g1_i5.p1	Jumonji	TR	Jumonji
TRINITY_DN13783_c0_g1_i2.p2	LOB	TF	LOB
TRINITY_DN137998_c0_g1_i1.p1	C3H	TF	C3H
TRINITY_DN13805_c0_g1_i1.p1	AUX/IAA	TR	AUX/IAA
TRINITY_DN13805_c0_g1_i5.p1	AUX/IAA	TR	AUX/IAA
TRINITY_DN13805_c0_g1_i6.p1	AUX/IAA	TR	AUX/IAA
TRINITY_DN13805_c0_g1_i7.p1	AUX/IAA	TR	AUX/IAA
TRINITY_DN13844_c0_g2_i1.p1	bHLH	TF	bHLH
TRINITY_DN13847_c0_g1_i2.p1	HB-HD-ZIP	TF	HB->HB-HD-ZIP
TRINITY_DN13847_c0_g1_i4.p1	HB-HD-ZIP	TF	HB->HB-HD-ZIP
TRINITY_DN13847_c0_g1_i6.p1	HB-HD-ZIP	TF	HB->HB-HD-ZIP
TRINITY_DN13851_c0_g1_i1.p1	AUX/IAA	TR	AUX/IAA
TRINITY_DN13851_c0_g1_i2.p1	AUX/IAA	TR	AUX/IAA
TRINITY_DN13851_c0_g1_i3.p1	AUX/IAA	TR	AUX/IAA
TRINITY_DN13851_c0_g1_i4.p1	AUX/IAA	TR	AUX/IAA
TRINITY_DN13851_c0_g1_i5.p1	AUX/IAA	TR	AUX/IAA
TRINITY_DN13851_c0_g2_i1.p1	AUX/IAA	TR	AUX/IAA
TRINITY_DN13851_c0_g2_i2.p1	AUX/IAA	TR	AUX/IAA
TRINITY_DN1386_c0_g1_i1.p1	bZIP	TF	bZIP
TRINITY_DN1386_c0_g1_i11.p1	bZIP	TF	bZIP
TRINITY_DN1386_c0_g1_i12.p1	bZIP	TF	bZIP
TRINITY_DN1386_c0_g1_i13.p1	bZIP	TF	bZIP
TRINITY_DN1386_c0_g1_i2.p1	bZIP	TF	bZIP
TRINITY_DN1386_c0_g1_i3.p1	bZIP	TF	bZIP
TRINITY_DN1386_c0_g1_i4.p1	bZIP	TF	bZIP
TRINITY_DN1386_c0_g1_i5.p1	bZIP	TF	bZIP
TRINITY_DN1386_c0_g1_i6.p1	bZIP	TF	bZIP
TRINITY_DN1386_c0_g1_i7.p1	bZIP	TF	bZIP
TRINITY_DN1386_c0_g1_i8.p1	bZIP	TF	bZIP
TRINITY_DN1386_c0_g1_i9.p1	bZIP	TF	bZIP
TRINITY_DN13908_c0_g1_i2.p1	SET	TR	SET
TRINITY_DN13908_c0_g1_i3.p1	SET	TR	SET
TRINITY_DN1390_c0_g1_i2.p1	GNAT	TR	GNAT
TRINITY_DN1390_c0_g1_i3.p2	GNAT	TR	GNAT
TRINITY_DN1390_c0_g1_i5.p2	GNAT	TR	GNAT
TRINITY_DN1390_c0_g1_i6.p1	GNAT	TR	GNAT
TRINITY_DN1390_c0_g1_i7.p1	GNAT	TR	GNAT
TRINITY_DN139194_c0_g1_i1.p1	MADS-M-type	TF	MADS->MADS-M-type
TRINITY_DN13971_c0_g1_i10.p1	PHD	TR	PHD
TRINITY_DN13971_c0_g1_i11.p1	PHD	TR	PHD
TRINITY_DN13971_c0_g1_i3.p1	PHD	TR	PHD
TRINITY_DN13971_c0_g1_i9.p1	PHD	TR	PHD
TRINITY_DN14004_c0_g2_i1.p1	C3H	TF	C3H
TRINITY_DN1401_c0_g1_i1.p1	Trihelix	TF	Trihelix
TRINITY_DN1401_c0_g1_i10.p1	Trihelix	TF	Trihelix
TRINITY_DN1401_c0_g1_i11.p1	Trihelix	TF	Trihelix
TRINITY_DN1401_c0_g1_i12.p1	Trihelix	TF	Trihelix
TRINITY_DN1401_c0_g1_i13.p1	Trihelix	TF	Trihelix
TRINITY_DN1401_c0_g1_i14.p1	Trihelix	TF	Trihelix
TRINITY_DN1401_c0_g1_i15.p1	Trihelix	TF	Trihelix
TRINITY_DN1401_c0_g1_i17.p1	Trihelix	TF	Trihelix
TRINITY_DN1401_c0_g1_i19.p1	Trihelix	TF	Trihelix
TRINITY_DN1401_c0_g1_i2.p1	Trihelix	TF	Trihelix
TRINITY_DN1401_c0_g1_i3.p1	Trihelix	TF	Trihelix
TRINITY_DN1401_c0_g1_i4.p1	Trihelix	TF	Trihelix
TRINITY_DN1401_c0_g1_i5.p1	Trihelix	TF	Trihelix
TRINITY_DN1401_c0_g1_i6.p1	Trihelix	TF	Trihelix
TRINITY_DN1401_c0_g1_i7.p1	Trihelix	TF	Trihelix
TRINITY_DN1401_c0_g1_i8.p1	Trihelix	TF	Trihelix
TRINITY_DN14050_c0_g1_i2.p1	MADS-MIKC	TF	MADS->MADS-MIKC
TRINITY_DN14050_c0_g1_i3.p1	MADS-MIKC	TF	MADS->MADS-MIKC
TRINITY_DN14050_c0_g1_i5.p1	MADS-MIKC	TF	MADS->MADS-MIKC
TRINITY_DN14050_c0_g1_i6.p1	MADS-MIKC	TF	MADS->MADS-MIKC
TRINITY_DN14079_c0_g1_i1.p1	NF-YC	TF	NF-Y->NF-YC
TRINITY_DN14079_c0_g1_i2.p1	NF-YC	TF	NF-Y->NF-YC
TRINITY_DN14090_c0_g1_i1.p1	C3H	TF	C3H
TRINITY_DN14090_c0_g1_i2.p1	C3H	TF	C3H
TRINITY_DN14090_c0_g1_i3.p1	C3H	TF	C3H
TRINITY_DN14090_c0_g1_i4.p1	C3H	TF	C3H
TRINITY_DN14101_c0_g2_i1.p1	SWI/SNF-BAF60b	TR	SWI/SNF-BAF60b
TRINITY_DN14101_c0_g2_i2.p1	SWI/SNF-BAF60b	TR	SWI/SNF-BAF60b
TRINITY_DN14101_c0_g4_i1.p1	SWI/SNF-BAF60b	TR	SWI/SNF-BAF60b
TRINITY_DN14110_c0_g1_i1.p1	C3H	TF	C3H
TRINITY_DN14110_c0_g2_i1.p1	C3H	TF	C3H
TRINITY_DN14116_c0_g1_i1.p1	HB-HD-ZIP	TF	HB->HB-HD-ZIP
TRINITY_DN14116_c0_g1_i2.p1	HB-HD-ZIP	TF	HB->HB-HD-ZIP
TRINITY_DN14116_c0_g1_i4.p1	HB-HD-ZIP	TF	HB->HB-HD-ZIP
TRINITY_DN14116_c0_g1_i5.p1	HB-HD-ZIP	TF	HB->HB-HD-ZIP
TRINITY_DN14116_c0_g1_i6.p1	HB-HD-ZIP	TF	HB->HB-HD-ZIP
TRINITY_DN14116_c0_g1_i7.p1	HB-HD-ZIP	TF	HB->HB-HD-ZIP
TRINITY_DN141371_c0_g1_i1.p1	AP2/ERF-ERF	TF	AP2/ERF->AP2/ERF-ERF
TRINITY_DN141408_c0_g1_i1.p1	C2H2	TF	C2H2
TRINITY_DN14155_c0_g1_i1.p2	MYB	TF	MYB->MYB
TRINITY_DN1416_c0_g1_i1.p1	CAMTA	TF	CAMTA
TRINITY_DN1416_c0_g1_i2.p1	CAMTA	TF	CAMTA
TRINITY_DN1416_c0_g1_i3.p1	CAMTA	TF	CAMTA
TRINITY_DN1416_c0_g1_i4.p1	CAMTA	TF	CAMTA
TRINITY_DN14171_c0_g1_i1.p1	NAC	TF	NAC
TRINITY_DN14171_c0_g1_i10.p1	NAC	TF	NAC
TRINITY_DN14171_c0_g1_i12.p1	NAC	TF	NAC
TRINITY_DN14171_c0_g1_i13.p2	NAC	TF	NAC
TRINITY_DN14171_c0_g1_i14.p1	NAC	TF	NAC
TRINITY_DN14171_c0_g1_i15.p1	NAC	TF	NAC
TRINITY_DN14171_c0_g1_i16.p1	NAC	TF	NAC
TRINITY_DN14171_c0_g1_i17.p1	NAC	TF	NAC
TRINITY_DN14171_c0_g1_i18.p1	NAC	TF	NAC
TRINITY_DN14171_c0_g1_i19.p2	NAC	TF	NAC
TRINITY_DN14171_c0_g1_i4.p1	NAC	TF	NAC
TRINITY_DN14171_c0_g1_i5.p1	NAC	TF	NAC
TRINITY_DN14171_c0_g1_i7.p1	NAC	TF	NAC
TRINITY_DN14171_c0_g1_i8.p1	NAC	TF	NAC
TRINITY_DN14171_c0_g1_i9.p1	NAC	TF	NAC
TRINITY_DN14187_c0_g1_i1.p1	HB-other	TF	HB->HB-other
TRINITY_DN14187_c0_g1_i2.p1	HB-other	TF	HB->HB-other
TRINITY_DN14187_c0_g1_i3.p1	HB-other	TF	HB->HB-other
TRINITY_DN14187_c0_g1_i4.p1	HB-other	TF	HB->HB-other
TRINITY_DN14187_c0_g1_i5.p1	HB-other	TF	HB->HB-other
TRINITY_DN14187_c0_g1_i6.p1	HB-other	TF	HB->HB-other
TRINITY_DN141981_c0_g1_i1.p1	AP2/ERF-ERF	TF	AP2/ERF->AP2/ERF-ERF
TRINITY_DN1419_c0_g1_i1.p1	C2C2-Dof	TF	C2C2->C2C2-Dof
TRINITY_DN1419_c0_g2_i1.p1	C2C2-Dof	TF	C2C2->C2C2-Dof
TRINITY_DN142328_c0_g1_i1.p1	MYB-related	TF	MYB->MYB-related
TRINITY_DN142412_c0_g1_i1.p1	Others	TR	Others
TRINITY_DN14264_c0_g1_i1.p1	C2C2-GATA	TF	C2C2->C2C2-GATA
TRINITY_DN14264_c0_g1_i3.p1	C2C2-GATA	TF	C2C2->C2C2-GATA
TRINITY_DN14264_c0_g1_i4.p1	C2C2-GATA	TF	C2C2->C2C2-GATA
TRINITY_DN14264_c0_g1_i5.p1	C2C2-GATA	TF	C2C2->C2C2-GATA
TRINITY_DN14264_c0_g1_i6.p1	C2C2-GATA	TF	C2C2->C2C2-GATA
TRINITY_DN14264_c0_g1_i7.p1	C2C2-GATA	TF	C2C2->C2C2-GATA
TRINITY_DN142_c0_g1_i4.p2	MYB	TF	MYB->MYB
TRINITY_DN142_c0_g1_i7.p2	MYB	TF	MYB->MYB
TRINITY_DN142_c0_g1_i9.p2	MYB	TF	MYB->MYB
TRINITY_DN143008_c0_g1_i1.p1	LIM	TF	LIM
TRINITY_DN143041_c0_g1_i1.p1	B3	TF	B3->B3
TRINITY_DN14309_c0_g3_i10.p1	Others	TR	Others
TRINITY_DN14309_c0_g3_i11.p1	Others	TR	Others
TRINITY_DN14309_c0_g3_i2.p1	Others	TR	Others
TRINITY_DN14309_c0_g3_i4.p1	Others	TR	Others
TRINITY_DN14309_c0_g3_i7.p1	Others	TR	Others
TRINITY_DN14309_c0_g3_i9.p1	Others	TR	Others
TRINITY_DN143205_c0_g1_i1.p1	AP2/ERF-ERF	TF	AP2/ERF->AP2/ERF-ERF
TRINITY_DN143378_c0_g1_i1.p1	FAR1	TF	FAR1
TRINITY_DN14372_c0_g2_i1.p1	CSD	TF	CSD
TRINITY_DN143810_c0_g1_i1.p1	MADS-MIKC	TF	MADS->MADS-MIKC
TRINITY_DN14384_c0_g1_i1.p1	NF-YB	TF	NF-Y->NF-YB
TRINITY_DN14384_c0_g1_i2.p1	NF-YB	TF	NF-Y->NF-YB
TRINITY_DN14384_c1_g1_i1.p1	NF-YB	TF	NF-Y->NF-YB
TRINITY_DN14384_c1_g1_i2.p2	NF-YB	TF	NF-Y->NF-YB
TRINITY_DN14403_c0_g1_i1.p1	MYB-related	TF	MYB->MYB-related
TRINITY_DN14403_c0_g1_i3.p1	MYB-related	TF	MYB->MYB-related
TRINITY_DN14404_c1_g1_i1.p1	MYB	TF	MYB->MYB
TRINITY_DN14404_c1_g1_i2.p1	MYB	TF	MYB->MYB
TRINITY_DN1443_c0_g2_i1.p1	Trihelix	TF	Trihelix
TRINITY_DN1443_c0_g2_i2.p1	Trihelix	TF	Trihelix
TRINITY_DN1445_c0_g1_i1.p1	Others	TR	Others
TRINITY_DN1445_c0_g1_i4.p1	Others	TR	Others
TRINITY_DN1445_c0_g1_i5.p1	Others	TR	Others
TRINITY_DN1445_c0_g1_i6.p1	Others	TR	Others
TRINITY_DN1445_c0_g1_i7.p1	Others	TR	Others
TRINITY_DN14466_c0_g1_i3.p1	AP2/ERF-ERF	TF	AP2/ERF->AP2/ERF-ERF
TRINITY_DN14466_c0_g1_i4.p1	AP2/ERF-ERF	TF	AP2/ERF->AP2/ERF-ERF
TRINITY_DN14466_c0_g1_i8.p1	AP2/ERF-ERF	TF	AP2/ERF->AP2/ERF-ERF
TRINITY_DN14508_c0_g1_i2.p1	C3H	TF	C3H
TRINITY_DN145163_c0_g1_i1.p1	CSD	TF	CSD
TRINITY_DN14534_c0_g1_i2.p1	SET	TR	SET
TRINITY_DN14534_c0_g1_i3.p1	SET	TR	SET
TRINITY_DN14534_c0_g1_i4.p1	SET	TR	SET
TRINITY_DN14554_c0_g1_i1.p1	B3	TF	B3->B3
TRINITY_DN14554_c0_g1_i4.p1	B3	TF	B3->B3
TRINITY_DN14554_c0_g1_i5.p1	B3	TF	B3->B3
TRINITY_DN14554_c0_g1_i6.p1	B3	TF	B3->B3
TRINITY_DN14600_c1_g3_i1.p1	NF-YB	TF	NF-Y->NF-YB
TRINITY_DN1460_c0_g1_i10.p1	GRAS	TF	GRAS
TRINITY_DN1460_c0_g1_i11.p1	GRAS	TF	GRAS
TRINITY_DN1460_c0_g1_i13.p1	GRAS	TF	GRAS
TRINITY_DN1460_c0_g1_i15.p1	GRAS	TF	GRAS
TRINITY_DN1460_c0_g1_i16.p1	GRAS	TF	GRAS
TRINITY_DN1460_c0_g1_i2.p1	GRAS	TF	GRAS
TRINITY_DN1460_c0_g1_i4.p1	GRAS	TF	GRAS
TRINITY_DN1460_c0_g1_i6.p1	GRAS	TF	GRAS
TRINITY_DN1460_c0_g1_i7.p1	GRAS	TF	GRAS
TRINITY_DN14615_c0_g1_i1.p1	C2C2-Dof	TF	C2C2->C2C2-Dof
TRINITY_DN14615_c0_g1_i2.p1	C2C2-Dof	TF	C2C2->C2C2-Dof
TRINITY_DN14615_c0_g1_i3.p1	C2C2-Dof	TF	C2C2->C2C2-Dof
TRINITY_DN14615_c0_g1_i4.p1	C2C2-Dof	TF	C2C2->C2C2-Dof
TRINITY_DN14615_c0_g1_i5.p1	C2C2-Dof	TF	C2C2->C2C2-Dof
TRINITY_DN14615_c0_g1_i6.p1	C2C2-Dof	TF	C2C2->C2C2-Dof
TRINITY_DN14615_c0_g1_i7.p1	C2C2-Dof	TF	C2C2->C2C2-Dof
TRINITY_DN14615_c0_g1_i8.p1	C2C2-Dof	TF	C2C2->C2C2-Dof
TRINITY_DN14628_c0_g1_i1.p1	MYB-related	TF	MYB->MYB-related
TRINITY_DN14628_c0_g1_i2.p1	MYB-related	TF	MYB->MYB-related
TRINITY_DN14628_c0_g1_i3.p1	MYB	TF	MYB->MYB
TRINITY_DN14633_c0_g1_i1.p1	SNF2	TR	SNF2
TRINITY_DN14633_c0_g1_i1.p2	SNF2	TR	SNF2
TRINITY_DN14633_c0_g1_i4.p1	SNF2	TR	SNF2
TRINITY_DN14633_c0_g1_i5.p1	SNF2	TR	SNF2
TRINITY_DN14633_c0_g1_i6.p1	SNF2	TR	SNF2
TRINITY_DN14633_c0_g1_i7.p1	SNF2	TR	SNF2
TRINITY_DN146366_c0_g1_i1.p1	GARP-G2-like	TF	GARP->GARP-G2-like
TRINITY_DN1466_c0_g1_i10.p1	MYB-related	TF	MYB->MYB-related
TRINITY_DN1466_c0_g1_i12.p1	MYB-related	TF	MYB->MYB-related
TRINITY_DN1466_c0_g1_i2.p1	MYB-related	TF	MYB->MYB-related
TRINITY_DN1466_c0_g1_i6.p1	MYB-related	TF	MYB->MYB-related
TRINITY_DN1466_c0_g1_i7.p1	MYB-related	TF	MYB->MYB-related
TRINITY_DN1466_c0_g1_i9.p1	MYB-related	TF	MYB->MYB-related
TRINITY_DN14718_c0_g1_i10.p1	SET	TR	SET
TRINITY_DN14718_c0_g1_i11.p1	SET	TR	SET
TRINITY_DN14718_c0_g1_i13.p1	SET	TR	SET
TRINITY_DN14718_c0_g1_i14.p1	SET	TR	SET
TRINITY_DN14718_c0_g1_i3.p1	SET	TR	SET
TRINITY_DN14718_c0_g1_i4.p1	SET	TR	SET
TRINITY_DN14718_c0_g1_i5.p1	SET	TR	SET
TRINITY_DN14718_c0_g1_i6.p1	SET	TR	SET
TRINITY_DN14718_c0_g1_i9.p1	SET	TR	SET
TRINITY_DN14770_c0_g5_i1.p1	PHD	TR	PHD
TRINITY_DN14770_c0_g5_i2.p1	PHD	TR	PHD
TRINITY_DN14807_c0_g1_i1.p1	Trihelix	TF	Trihelix
TRINITY_DN14807_c0_g1_i2.p1	Trihelix	TF	Trihelix
TRINITY_DN14807_c0_g2_i1.p1	Trihelix	TF	Trihelix
TRINITY_DN14812_c0_g1_i1.p1	NAC	TF	NAC
TRINITY_DN14812_c0_g1_i2.p1	NAC	TF	NAC
TRINITY_DN14812_c0_g1_i4.p1	NAC	TF	NAC
TRINITY_DN1482_c0_g1_i10.p1	NAC	TF	NAC
TRINITY_DN1482_c0_g1_i11.p1	NAC	TF	NAC
TRINITY_DN1482_c0_g1_i12.p1	NAC	TF	NAC
TRINITY_DN1482_c0_g1_i2.p1	NAC	TF	NAC
TRINITY_DN1482_c0_g1_i4.p1	NAC	TF	NAC
TRINITY_DN1482_c0_g1_i5.p1	NAC	TF	NAC
TRINITY_DN1482_c0_g1_i6.p1	NAC	TF	NAC
TRINITY_DN1482_c0_g1_i7.p1	NAC	TF	NAC
TRINITY_DN1482_c0_g1_i8.p2	NAC	TF	NAC
TRINITY_DN1482_c0_g1_i9.p1	NAC	TF	NAC
TRINITY_DN14863_c0_g1_i11.p1	SWI/SNF-BAF60b	TR	SWI/SNF-BAF60b
TRINITY_DN14863_c0_g1_i15.p1	SWI/SNF-BAF60b	TR	SWI/SNF-BAF60b
TRINITY_DN14863_c0_g1_i7.p1	SWI/SNF-BAF60b	TR	SWI/SNF-BAF60b
TRINITY_DN14863_c0_g1_i8.p1	SWI/SNF-BAF60b	TR	SWI/SNF-BAF60b
TRINITY_DN14865_c0_g1_i1.p1	WRKY	TF	WRKY
TRINITY_DN14865_c0_g1_i2.p1	WRKY	TF	WRKY
TRINITY_DN14865_c0_g1_i3.p1	WRKY	TF	WRKY
TRINITY_DN14865_c0_g1_i4.p1	WRKY	TF	WRKY
TRINITY_DN14865_c0_g1_i5.p1	WRKY	TF	WRKY
TRINITY_DN14865_c0_g1_i6.p1	WRKY	TF	WRKY
TRINITY_DN14865_c0_g1_i7.p1	WRKY	TF	WRKY
TRINITY_DN14868_c0_g1_i2.p1	C2C2-YABBY	TF	C2C2->C2C2-YABBY
TRINITY_DN14868_c0_g2_i1.p1	C2C2-YABBY	TF	C2C2->C2C2-YABBY
TRINITY_DN14868_c0_g2_i2.p1	C2C2-YABBY	TF	C2C2->C2C2-YABBY
TRINITY_DN14875_c0_g1_i1.p2	GARP-G2-like	TF	GARP->GARP-G2-like
TRINITY_DN14875_c0_g1_i2.p1	GARP-G2-like	TF	GARP->GARP-G2-like
TRINITY_DN14875_c0_g1_i3.p1	GARP-G2-like	TF	GARP->GARP-G2-like
TRINITY_DN14884_c0_g1_i1.p1	MYB	TF	MYB->MYB
TRINITY_DN14884_c0_g1_i2.p1	MYB	TF	MYB->MYB
TRINITY_DN14884_c0_g1_i3.p1	MYB	TF	MYB->MYB
TRINITY_DN14884_c0_g1_i4.p1	MYB	TF	MYB->MYB
TRINITY_DN14884_c0_g1_i5.p1	MYB	TF	MYB->MYB
TRINITY_DN14884_c0_g1_i7.p1	MYB	TF	MYB->MYB
TRINITY_DN14884_c0_g1_i9.p1	MYB	TF	MYB->MYB
TRINITY_DN14884_c1_g1_i1.p1	MYB-related	TF	MYB->MYB-related
TRINITY_DN14884_c1_g2_i4.p1	MYB	TF	MYB->MYB
TRINITY_DN14884_c1_g2_i5.p1	MYB	TF	MYB->MYB
TRINITY_DN14889_c0_g1_i1.p1	PHD	TR	PHD
TRINITY_DN14889_c0_g1_i2.p1	PHD	TR	PHD
TRINITY_DN14893_c0_g1_i1.p1	AP2/ERF-ERF	TF	AP2/ERF->AP2/ERF-ERF
TRINITY_DN1490_c0_g1_i1.p1	NF-YB	TF	NF-Y->NF-YB
TRINITY_DN1490_c0_g1_i11.p1	NF-YB	TF	NF-Y->NF-YB
TRINITY_DN1490_c0_g1_i2.p1	NF-YB	TF	NF-Y->NF-YB
TRINITY_DN1490_c0_g1_i3.p1	NF-YB	TF	NF-Y->NF-YB
TRINITY_DN1490_c0_g1_i4.p1	NF-YB	TF	NF-Y->NF-YB
TRINITY_DN1490_c0_g1_i5.p1	NF-YB	TF	NF-Y->NF-YB
TRINITY_DN1490_c0_g1_i6.p1	NF-YB	TF	NF-Y->NF-YB
TRINITY_DN1490_c0_g1_i8.p1	NF-YB	TF	NF-Y->NF-YB
TRINITY_DN1490_c0_g1_i9.p1	NF-YB	TF	NF-Y->NF-YB
TRINITY_DN14918_c0_g1_i1.p1	C2H2	TF	C2H2
TRINITY_DN14918_c0_g1_i2.p1	C2H2	TF	C2H2
TRINITY_DN14918_c0_g1_i5.p1	C2H2	TF	C2H2
TRINITY_DN14918_c2_g1_i1.p1	C2H2	TF	C2H2
TRINITY_DN1492_c0_g1_i1.p1	NAC	TF	NAC
TRINITY_DN1492_c0_g1_i12.p2	NAC	TF	NAC
TRINITY_DN1492_c0_g1_i2.p2	NAC	TF	NAC
TRINITY_DN1492_c0_g1_i20.p2	NAC	TF	NAC
TRINITY_DN1492_c0_g1_i22.p1	NAC	TF	NAC
TRINITY_DN1492_c0_g1_i4.p2	NAC	TF	NAC
TRINITY_DN1492_c0_g1_i6.p1	NAC	TF	NAC
TRINITY_DN1492_c0_g1_i7.p1	NAC	TF	NAC
TRINITY_DN1492_c0_g1_i8.p2	NAC	TF	NAC
TRINITY_DN149927_c0_g1_i1.p1	MADS-M-type	TF	MADS->MADS-M-type
TRINITY_DN15050_c0_g1_i1.p1	PLATZ	TF	PLATZ
TRINITY_DN15050_c0_g1_i2.p1	PLATZ	TF	PLATZ
TRINITY_DN15050_c0_g1_i4.p1	PLATZ	TF	PLATZ
TRINITY_DN15059_c0_g1_i10.p2	SBP	TF	SBP
TRINITY_DN15059_c0_g1_i2.p1	SBP	TF	SBP
TRINITY_DN15059_c0_g1_i3.p2	SBP	TF	SBP
TRINITY_DN15059_c0_g1_i4.p2	SBP	TF	SBP
TRINITY_DN15059_c0_g1_i6.p2	SBP	TF	SBP
TRINITY_DN15059_c0_g1_i7.p1	SBP	TF	SBP
TRINITY_DN15059_c0_g1_i8.p2	SBP	TF	SBP
TRINITY_DN1505_c0_g2_i1.p1	SRS	TF	SRS
TRINITY_DN150_c0_g1_i1.p1	bHLH	TF	bHLH
TRINITY_DN150_c0_g1_i2.p1	bHLH	TF	bHLH
TRINITY_DN150_c0_g1_i3.p1	bHLH	TF	bHLH
TRINITY_DN150_c0_g1_i4.p1	bHLH	TF	bHLH
TRINITY_DN150_c0_g1_i5.p1	bHLH	TF	bHLH
TRINITY_DN150_c0_g1_i6.p1	bHLH	TF	bHLH
TRINITY_DN151006_c0_g1_i1.p1	TCP	TF	TCP
TRINITY_DN15146_c0_g1_i1.p1	AP2/ERF-ERF	TF	AP2/ERF->AP2/ERF-ERF
TRINITY_DN15146_c0_g2_i1.p1	AP2/ERF-ERF	TF	AP2/ERF->AP2/ERF-ERF
TRINITY_DN15146_c0_g2_i2.p1	AP2/ERF-ERF	TF	AP2/ERF->AP2/ERF-ERF
TRINITY_DN15164_c0_g1_i2.p1	PHD	TR	PHD
TRINITY_DN15164_c0_g1_i4.p1	PHD	TR	PHD
TRINITY_DN15164_c0_g1_i5.p1	PHD	TR	PHD
TRINITY_DN15164_c0_g1_i6.p1	PHD	TR	PHD
TRINITY_DN15164_c0_g1_i7.p1	PHD	TR	PHD
TRINITY_DN151_c0_g2_i1.p1	Whirly	TF	Whirly
TRINITY_DN15206_c1_g1_i2.p1	MYB-related	TF	MYB->MYB-related
TRINITY_DN15206_c1_g1_i2.p2	MYB-related	TF	MYB->MYB-related
TRINITY_DN15206_c1_g1_i3.p1	MYB	TF	MYB->MYB
TRINITY_DN15207_c0_g1_i1.p1	C2H2	TF	C2H2
TRINITY_DN15207_c0_g1_i2.p1	C2H2	TF	C2H2
TRINITY_DN15207_c0_g2_i1.p1	C2H2	TF	C2H2
TRINITY_DN15207_c0_g2_i10.p1	C2H2	TF	C2H2
TRINITY_DN15207_c0_g2_i11.p1	C2H2	TF	C2H2
TRINITY_DN15207_c0_g2_i12.p1	C2H2	TF	C2H2
TRINITY_DN15207_c0_g2_i2.p1	C2H2	TF	C2H2
TRINITY_DN15207_c0_g2_i3.p1	C2H2	TF	C2H2
TRINITY_DN15207_c0_g2_i4.p1	C2H2	TF	C2H2
TRINITY_DN15207_c0_g2_i5.p1	C2H2	TF	C2H2
TRINITY_DN15207_c0_g2_i6.p1	C2H2	TF	C2H2
TRINITY_DN15207_c0_g2_i7.p1	C2H2	TF	C2H2
TRINITY_DN15207_c0_g2_i8.p1	C2H2	TF	C2H2
TRINITY_DN15207_c0_g2_i9.p1	C2H2	TF	C2H2
TRINITY_DN15220_c0_g1_i1.p1	GRAS	TF	GRAS
TRINITY_DN15220_c0_g3_i1.p1	GRAS	TF	GRAS
TRINITY_DN1528_c0_g1_i1.p1	C2H2	TF	C2H2
TRINITY_DN1528_c0_g1_i3.p1	C2H2	TF	C2H2
TRINITY_DN1528_c0_g1_i4.p1	C2H2	TF	C2H2
TRINITY_DN1528_c0_g1_i5.p2	C2H2	TF	C2H2
TRINITY_DN1528_c0_g2_i1.p1	C2H2	TF	C2H2
TRINITY_DN1528_c0_g2_i2.p1	C2H2	TF	C2H2
TRINITY_DN1528_c0_g2_i3.p1	C2H2	TF	C2H2
TRINITY_DN15291_c0_g1_i3.p1	HB-HD-ZIP	TF	HB->HB-HD-ZIP
TRINITY_DN15291_c0_g1_i4.p1	HB-HD-ZIP	TF	HB->HB-HD-ZIP
TRINITY_DN15291_c1_g1_i1.p1	HB-HD-ZIP	TF	HB->HB-HD-ZIP
TRINITY_DN15291_c1_g1_i3.p1	HB-HD-ZIP	TF	HB->HB-HD-ZIP
TRINITY_DN15291_c1_g1_i4.p1	HB-HD-ZIP	TF	HB->HB-HD-ZIP
TRINITY_DN15291_c1_g1_i6.p1	HB-HD-ZIP	TF	HB->HB-HD-ZIP
TRINITY_DN15295_c0_g1_i2.p1	zf-HD	TF	zf-HD
TRINITY_DN15295_c0_g1_i3.p1	zf-HD	TF	zf-HD
TRINITY_DN15309_c1_g1_i1.p1	B3	TF	B3->B3
TRINITY_DN15309_c1_g1_i3.p1	B3	TF	B3->B3
TRINITY_DN15309_c1_g1_i4.p1	B3	TF	B3->B3
TRINITY_DN15309_c1_g1_i5.p1	B3	TF	B3->B3
TRINITY_DN15309_c1_g2_i1.p1	B3	TF	B3->B3
TRINITY_DN15349_c0_g1_i1.p1	C2H2	TF	C2H2
TRINITY_DN15349_c0_g1_i2.p1	C2H2	TF	C2H2
TRINITY_DN15349_c0_g1_i3.p1	C2H2	TF	C2H2
TRINITY_DN15349_c0_g1_i4.p1	C2H2	TF	C2H2
TRINITY_DN15349_c0_g1_i5.p1	C2H2	TF	C2H2
TRINITY_DN15349_c0_g1_i6.p1	C2H2	TF	C2H2
TRINITY_DN15407_c0_g1_i1.p2	SNF2	TR	SNF2
TRINITY_DN15407_c0_g1_i10.p1	SNF2	TR	SNF2
TRINITY_DN15407_c0_g1_i5.p1	SNF2	TR	SNF2
TRINITY_DN15407_c0_g1_i8.p1	SNF2	TR	SNF2
TRINITY_DN1548_c0_g1_i1.p1	GARP-G2-like	TF	GARP->GARP-G2-like
TRINITY_DN15494_c0_g1_i1.p1	bHLH	TF	bHLH
TRINITY_DN15494_c0_g1_i2.p1	bHLH	TF	bHLH
TRINITY_DN15494_c0_g1_i3.p1	bHLH	TF	bHLH
TRINITY_DN15494_c0_g1_i4.p1	bHLH	TF	bHLH
TRINITY_DN15494_c0_g1_i5.p1	bHLH	TF	bHLH
TRINITY_DN15494_c0_g1_i6.p1	bHLH	TF	bHLH
TRINITY_DN1550_c0_g1_i5.p3	GNAT	TR	GNAT
TRINITY_DN1550_c0_g1_i6.p3	GNAT	TR	GNAT
TRINITY_DN1550_c0_g2_i1.p2	GNAT	TR	GNAT
TRINITY_DN15524_c0_g1_i1.p1	Others	TR	Others
TRINITY_DN15533_c0_g1_i2.p1	bHLH	TF	bHLH
TRINITY_DN1559_c0_g1_i1.p1	HB-HD-ZIP	TF	HB->HB-HD-ZIP
TRINITY_DN1559_c0_g1_i10.p1	HB-HD-ZIP	TF	HB->HB-HD-ZIP
TRINITY_DN1559_c0_g1_i11.p1	HB-HD-ZIP	TF	HB->HB-HD-ZIP
TRINITY_DN1559_c0_g1_i13.p1	HB-HD-ZIP	TF	HB->HB-HD-ZIP
TRINITY_DN1559_c0_g1_i15.p1	HB-HD-ZIP	TF	HB->HB-HD-ZIP
TRINITY_DN1559_c0_g1_i16.p1	HB-HD-ZIP	TF	HB->HB-HD-ZIP
TRINITY_DN1559_c0_g1_i17.p1	HB-HD-ZIP	TF	HB->HB-HD-ZIP
TRINITY_DN1559_c0_g1_i2.p1	HB-HD-ZIP	TF	HB->HB-HD-ZIP
TRINITY_DN1559_c0_g1_i3.p1	HB-HD-ZIP	TF	HB->HB-HD-ZIP
TRINITY_DN1559_c0_g1_i4.p1	HB-HD-ZIP	TF	HB->HB-HD-ZIP
TRINITY_DN1559_c0_g1_i5.p1	HB-HD-ZIP	TF	HB->HB-HD-ZIP
TRINITY_DN1559_c0_g1_i6.p1	HB-HD-ZIP	TF	HB->HB-HD-ZIP
TRINITY_DN1559_c0_g1_i7.p1	HB-HD-ZIP	TF	HB->HB-HD-ZIP
TRINITY_DN1559_c0_g1_i9.p1	HB-HD-ZIP	TF	HB->HB-HD-ZIP
TRINITY_DN155_c0_g1_i1.p1	AP2/ERF-ERF	TF	AP2/ERF->AP2/ERF-ERF
TRINITY_DN155_c0_g1_i2.p1	AP2/ERF-ERF	TF	AP2/ERF->AP2/ERF-ERF
TRINITY_DN155_c0_g1_i3.p1	AP2/ERF-ERF	TF	AP2/ERF->AP2/ERF-ERF
TRINITY_DN15637_c0_g2_i1.p1	bZIP	TF	bZIP
TRINITY_DN15637_c0_g3_i2.p1	bZIP	TF	bZIP
TRINITY_DN15654_c0_g1_i1.p1	C2H2	TF	C2H2
TRINITY_DN15654_c0_g1_i10.p1	C2H2	TF	C2H2
TRINITY_DN15654_c0_g1_i10.p2	C2H2	TF	C2H2
TRINITY_DN15654_c0_g1_i11.p1	C2H2	TF	C2H2
TRINITY_DN15654_c0_g1_i12.p1	C2H2	TF	C2H2
TRINITY_DN15654_c0_g1_i13.p1	C2H2	TF	C2H2
TRINITY_DN15654_c0_g1_i14.p1	C2H2	TF	C2H2
TRINITY_DN15654_c0_g1_i14.p2	C2H2	TF	C2H2
TRINITY_DN15654_c0_g1_i15.p1	C2H2	TF	C2H2
TRINITY_DN15654_c0_g1_i3.p1	C2H2	TF	C2H2
TRINITY_DN15654_c0_g1_i4.p1	C2H2	TF	C2H2
TRINITY_DN15654_c0_g1_i5.p1	C2H2	TF	C2H2
TRINITY_DN15654_c0_g1_i7.p1	C2H2	TF	C2H2
TRINITY_DN15654_c0_g1_i9.p1	C2H2	TF	C2H2
TRINITY_DN15667_c0_g2_i1.p1	C2H2	TF	C2H2
TRINITY_DN15667_c0_g3_i1.p1	C2H2	TF	C2H2
TRINITY_DN156_c0_g1_i1.p1	CAMTA	TF	CAMTA
TRINITY_DN156_c0_g1_i2.p1	CAMTA	TF	CAMTA
TRINITY_DN156_c0_g1_i3.p1	CAMTA	TF	CAMTA
TRINITY_DN156_c0_g1_i4.p1	CAMTA	TF	CAMTA
TRINITY_DN156_c0_g1_i5.p1	CAMTA	TF	CAMTA
TRINITY_DN156_c0_g1_i6.p1	CAMTA	TF	CAMTA
TRINITY_DN15706_c2_g1_i1.p1	CSD	TF	CSD
TRINITY_DN15813_c0_g1_i10.p1	MYB	TF	MYB->MYB
TRINITY_DN15813_c0_g1_i12.p2	MYB-related	TF	MYB->MYB-related
TRINITY_DN15813_c0_g1_i13.p1	MYB	TF	MYB->MYB
TRINITY_DN15813_c0_g1_i14.p2	MYB-related	TF	MYB->MYB-related
TRINITY_DN15813_c0_g1_i15.p1	MYB	TF	MYB->MYB
TRINITY_DN15813_c0_g1_i3.p1	MYB	TF	MYB->MYB
TRINITY_DN15813_c0_g1_i5.p1	MYB	TF	MYB->MYB
TRINITY_DN15813_c0_g1_i7.p2	MYB-related	TF	MYB->MYB-related
TRINITY_DN15813_c0_g1_i9.p1	MYB	TF	MYB->MYB
TRINITY_DN1582_c0_g1_i1.p1	C3H	TF	C3H
TRINITY_DN1582_c0_g1_i10.p1	C3H	TF	C3H
TRINITY_DN1582_c0_g1_i12.p1	C3H	TF	C3H
TRINITY_DN1582_c0_g1_i2.p1	C3H	TF	C3H
TRINITY_DN1582_c0_g1_i4.p1	C3H	TF	C3H
TRINITY_DN1582_c0_g1_i5.p1	C3H	TF	C3H
TRINITY_DN1582_c0_g1_i8.p1	C3H	TF	C3H
TRINITY_DN1585_c0_g1_i1.p1	C2H2	TF	C2H2
TRINITY_DN1585_c0_g1_i2.p1	C2H2	TF	C2H2
TRINITY_DN1585_c0_g1_i4.p1	C2H2	TF	C2H2
TRINITY_DN1585_c0_g1_i5.p1	C2H2	TF	C2H2
TRINITY_DN1585_c0_g1_i6.p1	C2H2	TF	C2H2
TRINITY_DN1585_c0_g1_i7.p1	C2H2	TF	C2H2
TRINITY_DN15903_c0_g1_i1.p1	C2C2-Dof	TF	C2C2->C2C2-Dof
TRINITY_DN15903_c0_g1_i2.p1	C2C2-Dof	TF	C2C2->C2C2-Dof
TRINITY_DN15903_c0_g1_i3.p1	C2C2-Dof	TF	C2C2->C2C2-Dof
TRINITY_DN15903_c0_g1_i4.p1	C2C2-Dof	TF	C2C2->C2C2-Dof
TRINITY_DN1594_c0_g1_i1.p1	MYB	TF	MYB->MYB
TRINITY_DN1594_c0_g1_i10.p1	MYB	TF	MYB->MYB
TRINITY_DN1594_c0_g1_i11.p1	MYB	TF	MYB->MYB
TRINITY_DN1594_c0_g1_i12.p1	MYB	TF	MYB->MYB
TRINITY_DN1594_c0_g1_i13.p1	MYB	TF	MYB->MYB
TRINITY_DN1594_c0_g1_i14.p1	MYB	TF	MYB->MYB
TRINITY_DN1594_c0_g1_i15.p1	MYB	TF	MYB->MYB
TRINITY_DN1594_c0_g1_i17.p1	MYB	TF	MYB->MYB
TRINITY_DN1594_c0_g1_i18.p1	MYB	TF	MYB->MYB
TRINITY_DN1594_c0_g1_i2.p1	MYB	TF	MYB->MYB
TRINITY_DN1594_c0_g1_i3.p1	MYB	TF	MYB->MYB
TRINITY_DN1594_c0_g1_i4.p1	MYB	TF	MYB->MYB
TRINITY_DN1594_c0_g1_i5.p1	MYB	TF	MYB->MYB
TRINITY_DN1594_c0_g1_i6.p1	MYB	TF	MYB->MYB
TRINITY_DN1594_c0_g1_i7.p1	MYB	TF	MYB->MYB
TRINITY_DN1594_c0_g1_i8.p1	MYB	TF	MYB->MYB
TRINITY_DN1594_c0_g1_i9.p1	MYB	TF	MYB->MYB
TRINITY_DN1594_c3_g2_i1.p1	NAC	TF	NAC
TRINITY_DN1597_c0_g1_i1.p1	bHLH	TF	bHLH
TRINITY_DN1597_c0_g1_i10.p1	bHLH	TF	bHLH
TRINITY_DN1597_c0_g1_i2.p1	bHLH	TF	bHLH
TRINITY_DN1597_c0_g1_i4.p1	bHLH	TF	bHLH
TRINITY_DN1597_c0_g1_i5.p1	bHLH	TF	bHLH
TRINITY_DN1597_c0_g1_i7.p1	bHLH	TF	bHLH
TRINITY_DN16017_c0_g1_i1.p1	SNF2	TR	SNF2
TRINITY_DN16017_c0_g2_i1.p1	SNF2	TR	SNF2
TRINITY_DN16017_c0_g2_i3.p1	SNF2	TR	SNF2
TRINITY_DN16035_c0_g1_i2.p1	Others	TR	Others
TRINITY_DN16035_c0_g1_i3.p1	Tify	TF	Tify
TRINITY_DN16035_c0_g1_i4.p1	Tify	TF	Tify
TRINITY_DN16035_c0_g1_i5.p1	Tify	TF	Tify
TRINITY_DN16035_c0_g1_i6.p1	Tify	TF	Tify
TRINITY_DN16035_c0_g1_i7.p1	Others	TR	Others
TRINITY_DN16061_c0_g1_i5.p1	SET	TR	SET
TRINITY_DN16067_c0_g1_i1.p1	C3H	TF	C3H
TRINITY_DN16075_c0_g1_i1.p1	HMG	TR	HMG
TRINITY_DN16075_c0_g1_i2.p1	HMG	TR	HMG
TRINITY_DN16075_c0_g1_i3.p1	HMG	TR	HMG
TRINITY_DN16075_c0_g1_i4.p1	HMG	TR	HMG
TRINITY_DN16075_c0_g1_i5.p1	HMG	TR	HMG
TRINITY_DN16075_c0_g1_i6.p1	HMG	TR	HMG
TRINITY_DN16086_c0_g1_i3.p1	PHD	TR	PHD
TRINITY_DN16091_c0_g1_i1.p1	GeBP	TF	GeBP
TRINITY_DN16091_c0_g1_i3.p1	GeBP	TF	GeBP
TRINITY_DN16091_c0_g2_i1.p1	GeBP	TF	GeBP
TRINITY_DN16091_c0_g2_i2.p1	GeBP	TF	GeBP
TRINITY_DN16091_c0_g2_i3.p1	GeBP	TF	GeBP
TRINITY_DN1612_c4_g1_i1.p1	C2C2-GATA	TF	C2C2->C2C2-GATA
TRINITY_DN1613_c0_g1_i1.p1	AP2/ERF-ERF	TF	AP2/ERF->AP2/ERF-ERF
TRINITY_DN1613_c0_g2_i1.p1	AP2/ERF-ERF	TF	AP2/ERF->AP2/ERF-ERF
TRINITY_DN1613_c0_g2_i2.p1	AP2/ERF-ERF	TF	AP2/ERF->AP2/ERF-ERF
TRINITY_DN16172_c0_g1_i2.p1	C2H2	TF	C2H2
TRINITY_DN16172_c0_g1_i4.p1	C2H2	TF	C2H2
TRINITY_DN16172_c0_g1_i6.p1	C2H2	TF	C2H2
TRINITY_DN16186_c0_g1_i1.p1	Whirly	TF	Whirly
TRINITY_DN16186_c0_g1_i11.p1	Whirly	TF	Whirly
TRINITY_DN16186_c0_g1_i2.p1	Whirly	TF	Whirly
TRINITY_DN16186_c0_g1_i2.p2	Whirly	TF	Whirly
TRINITY_DN16186_c0_g1_i5.p1	Whirly	TF	Whirly
TRINITY_DN16186_c0_g1_i6.p1	Whirly	TF	Whirly
TRINITY_DN16186_c0_g1_i7.p1	Whirly	TF	Whirly
TRINITY_DN16186_c0_g1_i9.p1	Whirly	TF	Whirly
TRINITY_DN16186_c0_g1_i9.p2	Whirly	TF	Whirly
TRINITY_DN16198_c0_g1_i10.p1	IWS1	TR	IWS1
TRINITY_DN16198_c0_g1_i12.p2	IWS1	TR	IWS1
TRINITY_DN16198_c0_g1_i4.p1	IWS1	TR	IWS1
TRINITY_DN16198_c0_g1_i5.p1	IWS1	TR	IWS1
TRINITY_DN16198_c0_g1_i6.p1	IWS1	TR	IWS1
TRINITY_DN16198_c0_g1_i7.p1	IWS1	TR	IWS1
TRINITY_DN16198_c0_g1_i8.p1	IWS1	TR	IWS1
TRINITY_DN16204_c1_g2_i1.p1	AP2/ERF-ERF	TF	AP2/ERF->AP2/ERF-ERF
TRINITY_DN16204_c1_g4_i1.p1	AP2/ERF-ERF	TF	AP2/ERF->AP2/ERF-ERF
TRINITY_DN16220_c0_g1_i3.p1	C3H	TF	C3H
TRINITY_DN16220_c0_g1_i6.p1	C3H	TF	C3H
TRINITY_DN16220_c0_g1_i7.p1	C3H	TF	C3H
TRINITY_DN16242_c0_g1_i2.p1	MYB	TF	MYB->MYB
TRINITY_DN16242_c0_g1_i4.p1	MYB	TF	MYB->MYB
TRINITY_DN16242_c0_g1_i5.p1	MYB	TF	MYB->MYB
TRINITY_DN16242_c0_g1_i6.p1	MYB	TF	MYB->MYB
TRINITY_DN16246_c0_g1_i1.p1	GNAT	TR	GNAT
TRINITY_DN16246_c0_g1_i10.p1	GNAT	TR	GNAT
TRINITY_DN16246_c0_g1_i13.p1	GNAT	TR	GNAT
TRINITY_DN16246_c0_g1_i15.p1	GNAT	TR	GNAT
TRINITY_DN16246_c0_g1_i9.p1	GNAT	TR	GNAT
TRINITY_DN1626_c0_g1_i1.p1	bHLH	TF	bHLH
TRINITY_DN1626_c0_g1_i10.p1	bHLH	TF	bHLH
TRINITY_DN1626_c0_g1_i2.p1	bHLH	TF	bHLH
TRINITY_DN1626_c0_g1_i3.p1	bHLH	TF	bHLH
TRINITY_DN1626_c0_g1_i4.p1	bHLH	TF	bHLH
TRINITY_DN1626_c0_g1_i6.p1	bHLH	TF	bHLH
TRINITY_DN1626_c0_g1_i7.p1	bHLH	TF	bHLH
TRINITY_DN1626_c0_g1_i8.p1	bHLH	TF	bHLH
TRINITY_DN1626_c0_g1_i9.p1	bHLH	TF	bHLH
TRINITY_DN16270_c0_g2_i1.p1	bHLH	TF	bHLH
TRINITY_DN16270_c0_g2_i2.p1	bHLH	TF	bHLH
TRINITY_DN16270_c0_g2_i4.p1	bHLH	TF	bHLH
TRINITY_DN16278_c0_g1_i1.p1	C2H2	TF	C2H2
TRINITY_DN16278_c0_g1_i2.p1	C2H2	TF	C2H2
TRINITY_DN16278_c0_g1_i3.p1	C2H2	TF	C2H2
TRINITY_DN16278_c0_g1_i4.p1	C2H2	TF	C2H2
TRINITY_DN16278_c0_g1_i5.p1	C2H2	TF	C2H2
TRINITY_DN16278_c0_g1_i6.p1	C2H2	TF	C2H2
TRINITY_DN16278_c0_g1_i7.p1	C2H2	TF	C2H2
TRINITY_DN16278_c0_g1_i8.p1	C2H2	TF	C2H2
TRINITY_DN16285_c0_g1_i1.p1	TRAF	TR	TRAF
TRINITY_DN16285_c0_g1_i13.p1	TRAF	TR	TRAF
TRINITY_DN16285_c0_g1_i17.p1	TRAF	TR	TRAF
TRINITY_DN16285_c0_g1_i18.p1	TRAF	TR	TRAF
TRINITY_DN16285_c0_g1_i7.p1	TRAF	TR	TRAF
TRINITY_DN16285_c0_g1_i9.p1	TRAF	TR	TRAF
TRINITY_DN16285_c0_g2_i1.p1	TRAF	TR	TRAF
TRINITY_DN16285_c0_g2_i2.p1	TRAF	TR	TRAF
TRINITY_DN1628_c0_g2_i1.p1	Jumonji	TR	Jumonji
TRINITY_DN1628_c0_g2_i2.p1	Jumonji	TR	Jumonji
TRINITY_DN16291_c1_g2_i2.p1	MYB	TF	MYB->MYB
TRINITY_DN16327_c0_g1_i1.p1	SWI/SNF-BAF60b	TR	SWI/SNF-BAF60b
TRINITY_DN16327_c0_g1_i11.p1	SWI/SNF-BAF60b	TR	SWI/SNF-BAF60b
TRINITY_DN16327_c0_g1_i16.p1	SWI/SNF-BAF60b	TR	SWI/SNF-BAF60b
TRINITY_DN16327_c0_g1_i3.p1	SWI/SNF-BAF60b	TR	SWI/SNF-BAF60b
TRINITY_DN16327_c0_g1_i5.p1	SWI/SNF-BAF60b	TR	SWI/SNF-BAF60b
TRINITY_DN16327_c0_g1_i7.p1	SWI/SNF-BAF60b	TR	SWI/SNF-BAF60b
TRINITY_DN16327_c0_g1_i8.p1	SWI/SNF-BAF60b	TR	SWI/SNF-BAF60b
TRINITY_DN16373_c0_g1_i2.p1	HB-WOX	TF	HB->HB-WOX
TRINITY_DN16373_c0_g1_i3.p1	HB-WOX	TF	HB->HB-WOX
TRINITY_DN16373_c0_g1_i4.p1	HB-WOX	TF	HB->HB-WOX
TRINITY_DN16373_c0_g1_i5.p1	HB-WOX	TF	HB->HB-WOX
TRINITY_DN16373_c0_g1_i6.p1	HB-WOX	TF	HB->HB-WOX
TRINITY_DN16373_c0_g1_i8.p1	HB-WOX	TF	HB->HB-WOX
TRINITY_DN16385_c0_g1_i1.p1	C2C2-Dof	TF	C2C2->C2C2-Dof
TRINITY_DN16385_c0_g1_i2.p1	C2C2-Dof	TF	C2C2->C2C2-Dof
TRINITY_DN16385_c0_g1_i3.p1	C2C2-Dof	TF	C2C2->C2C2-Dof
TRINITY_DN16385_c0_g1_i4.p1	C2C2-Dof	TF	C2C2->C2C2-Dof
TRINITY_DN16392_c0_g1_i1.p1	OFP	TF	OFP
TRINITY_DN16470_c0_g1_i1.p1	Trihelix	TF	Trihelix
TRINITY_DN16470_c0_g1_i2.p1	Trihelix	TF	Trihelix
TRINITY_DN16470_c0_g1_i4.p1	Trihelix	TF	Trihelix
TRINITY_DN16501_c0_g1_i1.p1	AP2/ERF-ERF	TF	AP2/ERF->AP2/ERF-ERF
TRINITY_DN16501_c0_g1_i2.p1	AP2/ERF-ERF	TF	AP2/ERF->AP2/ERF-ERF
TRINITY_DN16501_c0_g2_i2.p1	AP2/ERF-ERF	TF	AP2/ERF->AP2/ERF-ERF
TRINITY_DN16501_c0_g3_i2.p1	AP2/ERF-ERF	TF	AP2/ERF->AP2/ERF-ERF
TRINITY_DN16554_c0_g2_i1.p1	MYB-related	TF	MYB->MYB-related
TRINITY_DN16554_c0_g2_i5.p1	MYB-related	TF	MYB->MYB-related
TRINITY_DN16567_c0_g3_i4.p1	PHD	TR	PHD
TRINITY_DN16567_c0_g3_i7.p1	PHD	TR	PHD
TRINITY_DN16567_c0_g3_i8.p1	PHD	TR	PHD
TRINITY_DN16572_c0_g1_i1.p1	C2C2-GATA	TF	C2C2->C2C2-GATA
TRINITY_DN16572_c0_g1_i2.p2	C2C2-GATA	TF	C2C2->C2C2-GATA
TRINITY_DN16578_c0_g2_i1.p1	LUG	TR	LUG
TRINITY_DN16578_c0_g2_i3.p1	LUG	TR	LUG
TRINITY_DN1657_c0_g1_i1.p1	SBP	TF	SBP
TRINITY_DN1657_c0_g1_i2.p1	SBP	TF	SBP
TRINITY_DN1657_c1_g1_i1.p1	SBP	TF	SBP
TRINITY_DN1657_c1_g1_i2.p1	SBP	TF	SBP
TRINITY_DN1657_c1_g1_i5.p1	SBP	TF	SBP
TRINITY_DN1657_c1_g1_i7.p1	SBP	TF	SBP
TRINITY_DN16592_c0_g1_i1.p1	SET	TR	SET
TRINITY_DN16592_c0_g1_i2.p1	SET	TR	SET
TRINITY_DN16606_c0_g1_i1.p1	GNAT	TR	GNAT
TRINITY_DN16606_c0_g1_i2.p1	GNAT	TR	GNAT
TRINITY_DN16606_c0_g1_i3.p1	GNAT	TR	GNAT
TRINITY_DN16606_c0_g1_i4.p1	GNAT	TR	GNAT
TRINITY_DN16625_c0_g2_i1.p1	B3	TF	B3->B3
TRINITY_DN16625_c0_g2_i2.p1	B3	TF	B3->B3
TRINITY_DN16625_c0_g3_i1.p1	B3	TF	B3->B3
TRINITY_DN16625_c0_g3_i3.p1	B3	TF	B3->B3
TRINITY_DN1662_c0_g1_i1.p1	AP2/ERF-ERF	TF	AP2/ERF->AP2/ERF-ERF
TRINITY_DN1662_c0_g1_i3.p1	AP2/ERF-ERF	TF	AP2/ERF->AP2/ERF-ERF
TRINITY_DN1662_c1_g1_i1.p1	AP2/ERF-ERF	TF	AP2/ERF->AP2/ERF-ERF
TRINITY_DN1662_c1_g3_i1.p1	AP2/ERF-ERF	TF	AP2/ERF->AP2/ERF-ERF
TRINITY_DN1662_c1_g6_i1.p1	AP2/ERF-ERF	TF	AP2/ERF->AP2/ERF-ERF
TRINITY_DN16666_c0_g1_i1.p1	HB-other	TF	HB->HB-other
TRINITY_DN16666_c0_g1_i2.p1	HB-other	TF	HB->HB-other
TRINITY_DN16666_c0_g2_i1.p1	HB-other	TF	HB->HB-other
TRINITY_DN16679_c0_g1_i1.p1	GRAS	TF	GRAS
TRINITY_DN16690_c0_g1_i1.p1	CPP	TF	CPP
TRINITY_DN16690_c0_g1_i2.p1	CPP	TF	CPP
TRINITY_DN16694_c0_g1_i1.p1	PLATZ	TF	PLATZ
TRINITY_DN16694_c0_g1_i2.p1	PLATZ	TF	PLATZ
TRINITY_DN16694_c0_g1_i3.p1	PLATZ	TF	PLATZ
TRINITY_DN16716_c0_g1_i1.p1	C3H	TF	C3H
TRINITY_DN16716_c0_g1_i2.p1	C3H	TF	C3H
TRINITY_DN16725_c0_g1_i1.p1	GRAS	TF	GRAS
TRINITY_DN16730_c0_g1_i1.p1	bZIP	TF	bZIP
TRINITY_DN16730_c0_g1_i2.p1	bZIP	TF	bZIP
TRINITY_DN16730_c0_g1_i3.p1	bZIP	TF	bZIP
TRINITY_DN16730_c0_g1_i5.p1	bZIP	TF	bZIP
TRINITY_DN16730_c0_g1_i6.p1	bZIP	TF	bZIP
TRINITY_DN16730_c0_g1_i7.p1	bZIP	TF	bZIP
TRINITY_DN16732_c0_g2_i1.p1	bHLH	TF	bHLH
TRINITY_DN16732_c0_g2_i2.p1	bHLH	TF	bHLH
TRINITY_DN16732_c0_g2_i4.p1	bHLH	TF	bHLH
TRINITY_DN1673_c0_g1_i1.p1	C2H2	TF	C2H2
TRINITY_DN1673_c0_g1_i2.p1	C2H2	TF	C2H2
TRINITY_DN1673_c0_g1_i3.p1	C2H2	TF	C2H2
TRINITY_DN1673_c0_g1_i4.p1	C2H2	TF	C2H2
TRINITY_DN16759_c0_g1_i1.p1	SET	TR	SET
TRINITY_DN16759_c0_g1_i2.p1	SET	TR	SET
TRINITY_DN16759_c0_g1_i3.p1	SET	TR	SET
TRINITY_DN16761_c0_g1_i1.p1	mTERF	TR	mTERF
TRINITY_DN16761_c0_g1_i2.p1	mTERF	TR	mTERF
TRINITY_DN16761_c0_g1_i3.p1	mTERF	TR	mTERF
TRINITY_DN16761_c0_g1_i5.p1	mTERF	TR	mTERF
TRINITY_DN16761_c0_g1_i6.p1	mTERF	TR	mTERF
TRINITY_DN16764_c0_g1_i1.p1	MYB-related	TF	MYB->MYB-related
TRINITY_DN16764_c0_g1_i2.p1	MYB	TF	MYB->MYB
TRINITY_DN16764_c0_g1_i3.p1	MYB-related	TF	MYB->MYB-related
TRINITY_DN16764_c0_g1_i4.p1	MYB-related	TF	MYB->MYB-related
TRINITY_DN16771_c0_g1_i2.p1	bHLH	TF	bHLH
TRINITY_DN16771_c0_g1_i3.p1	bHLH	TF	bHLH
TRINITY_DN16771_c1_g1_i1.p1	bHLH	TF	bHLH
TRINITY_DN16778_c0_g2_i3.p1	Trihelix	TF	Trihelix
TRINITY_DN16778_c0_g2_i4.p1	Trihelix	TF	Trihelix
TRINITY_DN16778_c0_g2_i5.p1	Trihelix	TF	Trihelix
TRINITY_DN16778_c0_g2_i6.p1	Trihelix	TF	Trihelix
TRINITY_DN16806_c0_g1_i1.p1	GARP-G2-like	TF	GARP->GARP-G2-like
TRINITY_DN16806_c0_g1_i14.p1	GARP-G2-like	TF	GARP->GARP-G2-like
TRINITY_DN16806_c0_g1_i15.p1	GARP-G2-like	TF	GARP->GARP-G2-like
TRINITY_DN16806_c0_g1_i17.p1	GARP-G2-like	TF	GARP->GARP-G2-like
TRINITY_DN16806_c0_g1_i18.p1	GARP-G2-like	TF	GARP->GARP-G2-like
TRINITY_DN16806_c0_g1_i2.p1	GARP-G2-like	TF	GARP->GARP-G2-like
TRINITY_DN16826_c0_g1_i1.p1	DDT	TR	DDT
TRINITY_DN16826_c0_g1_i10.p1	DDT	TR	DDT
TRINITY_DN16826_c0_g1_i2.p1	DDT	TR	DDT
TRINITY_DN16826_c0_g1_i3.p1	DDT	TR	DDT
TRINITY_DN16826_c0_g1_i4.p1	DDT	TR	DDT
TRINITY_DN16826_c0_g1_i5.p1	DDT	TR	DDT
TRINITY_DN16826_c0_g1_i6.p1	DDT	TR	DDT
TRINITY_DN16826_c0_g1_i8.p1	DDT	TR	DDT
TRINITY_DN16838_c0_g1_i1.p1	NAC	TF	NAC
TRINITY_DN16838_c0_g1_i3.p1	NAC	TF	NAC
TRINITY_DN16843_c0_g1_i1.p1	C2H2	TF	C2H2
TRINITY_DN16843_c0_g1_i2.p1	C2H2	TF	C2H2
TRINITY_DN1689_c0_g1_i1.p1	HB-BELL	TF	HB->HB-BELL
TRINITY_DN1689_c0_g1_i2.p1	HB-BELL	TF	HB->HB-BELL
TRINITY_DN1689_c0_g1_i4.p1	HB-BELL	TF	HB->HB-BELL
TRINITY_DN1689_c0_g1_i5.p1	HB-BELL	TF	HB->HB-BELL
TRINITY_DN1689_c0_g1_i7.p1	HB-BELL	TF	HB->HB-BELL
TRINITY_DN1689_c0_g2_i1.p1	HB-other	TF	HB->HB-other
TRINITY_DN1689_c0_g2_i2.p1	HB-other	TF	HB->HB-other
TRINITY_DN16924_c0_g1_i4.p1	GNAT	TR	GNAT
TRINITY_DN16945_c0_g1_i6.p1	GNAT	TR	GNAT
TRINITY_DN1694_c0_g1_i1.p1	Others	TR	Others
TRINITY_DN1694_c0_g1_i2.p1	Others	TR	Others
TRINITY_DN1694_c0_g1_i3.p1	Others	TR	Others
TRINITY_DN1694_c0_g1_i5.p1	Others	TR	Others
TRINITY_DN1694_c0_g1_i6.p1	Others	TR	Others
TRINITY_DN1694_c0_g2_i2.p1	Others	TR	Others
TRINITY_DN1694_c0_g2_i3.p1	Others	TR	Others
TRINITY_DN1694_c0_g2_i4.p1	Others	TR	Others
TRINITY_DN16973_c0_g1_i1.p1	WRKY	TF	WRKY
TRINITY_DN16973_c0_g1_i3.p1	WRKY	TF	WRKY
TRINITY_DN17002_c0_g1_i2.p1	CPP	TF	CPP
TRINITY_DN17002_c0_g1_i3.p1	CPP	TF	CPP
TRINITY_DN17002_c0_g1_i4.p1	CPP	TF	CPP
TRINITY_DN17002_c0_g1_i7.p1	CPP	TF	CPP
TRINITY_DN1706_c0_g1_i1.p1	SWI/SNF-SWI3	TR	SWI/SNF-SWI3
TRINITY_DN17072_c0_g1_i1.p1	GeBP	TF	GeBP
TRINITY_DN1707_c0_g1_i10.p2	MYB-related	TF	MYB->MYB-related
TRINITY_DN1707_c0_g1_i12.p2	MYB-related	TF	MYB->MYB-related
TRINITY_DN1707_c0_g1_i15.p1	MYB-related	TF	MYB->MYB-related
TRINITY_DN1707_c0_g1_i2.p3	MYB-related	TF	MYB->MYB-related
TRINITY_DN1707_c0_g1_i9.p2	MYB-related	TF	MYB->MYB-related
TRINITY_DN1707_c1_g1_i1.p1	AP2/ERF-ERF	TF	AP2/ERF->AP2/ERF-ERF
TRINITY_DN1707_c1_g1_i5.p1	AP2/ERF-ERF	TF	AP2/ERF->AP2/ERF-ERF
TRINITY_DN1707_c1_g1_i6.p1	AP2/ERF-ERF	TF	AP2/ERF->AP2/ERF-ERF
TRINITY_DN1707_c1_g1_i7.p1	AP2/ERF-ERF	TF	AP2/ERF->AP2/ERF-ERF
TRINITY_DN1707_c1_g1_i9.p1	AP2/ERF-ERF	TF	AP2/ERF->AP2/ERF-ERF
TRINITY_DN17144_c0_g1_i2.p1	TAZ	TR	TAZ
TRINITY_DN17144_c0_g1_i3.p1	TAZ	TR	TAZ
TRINITY_DN17144_c0_g1_i4.p1	TAZ	TR	TAZ
TRINITY_DN17145_c0_g1_i1.p1	HSF	TF	HSF
TRINITY_DN17145_c0_g1_i2.p1	HSF	TF	HSF
TRINITY_DN17145_c0_g1_i3.p1	HSF	TF	HSF
TRINITY_DN17154_c0_g1_i11.p1	E2F-DP	TF	E2F-DP
TRINITY_DN17154_c0_g1_i2.p1	E2F-DP	TF	E2F-DP
TRINITY_DN17154_c0_g1_i6.p1	E2F-DP	TF	E2F-DP
TRINITY_DN17154_c0_g1_i9.p1	E2F-DP	TF	E2F-DP
TRINITY_DN17159_c0_g1_i1.p1	NAC	TF	NAC
TRINITY_DN17159_c0_g1_i3.p1	NAC	TF	NAC
TRINITY_DN17159_c0_g1_i5.p1	NAC	TF	NAC
TRINITY_DN17164_c0_g1_i1.p1	HB-HD-ZIP	TF	HB->HB-HD-ZIP
TRINITY_DN17164_c0_g1_i3.p1	HB-HD-ZIP	TF	HB->HB-HD-ZIP
TRINITY_DN17164_c0_g1_i4.p1	HB-HD-ZIP	TF	HB->HB-HD-ZIP
TRINITY_DN17164_c0_g1_i5.p1	HB-HD-ZIP	TF	HB->HB-HD-ZIP
TRINITY_DN17164_c0_g1_i7.p1	HB-other	TF	HB->HB-other
TRINITY_DN17166_c0_g1_i1.p1	C2C2-YABBY	TF	C2C2->C2C2-YABBY
TRINITY_DN17166_c0_g1_i2.p1	C2C2-YABBY	TF	C2C2->C2C2-YABBY
TRINITY_DN17212_c0_g1_i1.p1	MYB	TF	MYB->MYB
TRINITY_DN17212_c0_g1_i2.p1	MYB	TF	MYB->MYB
TRINITY_DN17212_c0_g1_i3.p1	MYB	TF	MYB->MYB
TRINITY_DN1723_c0_g1_i1.p1	SNF2	TR	SNF2
TRINITY_DN1723_c0_g1_i2.p1	SNF2	TR	SNF2
TRINITY_DN1723_c0_g1_i3.p1	SNF2	TR	SNF2
TRINITY_DN1723_c0_g1_i4.p1	SNF2	TR	SNF2
TRINITY_DN1723_c0_g1_i5.p1	SNF2	TR	SNF2
TRINITY_DN17269_c0_g1_i2.p1	HB-other	TF	HB->HB-other
TRINITY_DN17269_c0_g1_i4.p1	HB-other	TF	HB->HB-other
TRINITY_DN17269_c0_g1_i5.p1	HB-other	TF	HB->HB-other
TRINITY_DN17348_c0_g1_i1.p1	HSF	TF	HSF
TRINITY_DN17348_c0_g1_i2.p1	HSF	TF	HSF
TRINITY_DN17348_c0_g1_i4.p1	HSF	TF	HSF
TRINITY_DN17348_c0_g1_i5.p1	HSF	TF	HSF
TRINITY_DN1737_c1_g1_i1.p1	MADS-MIKC	TF	MADS->MADS-MIKC
TRINITY_DN1737_c1_g1_i2.p1	MADS-MIKC	TF	MADS->MADS-MIKC
TRINITY_DN1737_c1_g1_i3.p1	MADS-MIKC	TF	MADS->MADS-MIKC
TRINITY_DN17387_c0_g1_i1.p1	GNAT	TR	GNAT
TRINITY_DN17387_c0_g1_i10.p2	GNAT	TR	GNAT
TRINITY_DN17387_c0_g1_i2.p2	GNAT	TR	GNAT
TRINITY_DN17387_c0_g2_i1.p1	GNAT	TR	GNAT
TRINITY_DN17387_c0_g2_i3.p1	GNAT	TR	GNAT
TRINITY_DN17400_c0_g1_i2.p1	C2H2	TF	C2H2
TRINITY_DN17400_c0_g1_i4.p1	C2H2	TF	C2H2
TRINITY_DN17400_c0_g2_i1.p1	C2H2	TF	C2H2
TRINITY_DN17402_c0_g1_i1.p1	SNF2	TR	SNF2
TRINITY_DN17412_c0_g1_i1.p1	MYB	TF	MYB->MYB
TRINITY_DN17412_c0_g1_i2.p1	MYB	TF	MYB->MYB
TRINITY_DN17412_c0_g1_i3.p1	MYB	TF	MYB->MYB
TRINITY_DN17414_c0_g1_i1.p1	Others	TR	Others
TRINITY_DN17414_c0_g1_i10.p1	Pseudo ARR-B	TR	Pseudo ARR-B
TRINITY_DN17414_c0_g1_i11.p1	Pseudo ARR-B	TR	Pseudo ARR-B
TRINITY_DN17414_c0_g1_i12.p1	Pseudo ARR-B	TR	Pseudo ARR-B
TRINITY_DN17414_c0_g1_i13.p1	Pseudo ARR-B	TR	Pseudo ARR-B
TRINITY_DN17414_c0_g1_i14.p1	Pseudo ARR-B	TR	Pseudo ARR-B
TRINITY_DN17414_c0_g1_i15.p1	Pseudo ARR-B	TR	Pseudo ARR-B
TRINITY_DN17414_c0_g1_i16.p1	Pseudo ARR-B	TR	Pseudo ARR-B
TRINITY_DN17414_c0_g1_i17.p1	Pseudo ARR-B	TR	Pseudo ARR-B
TRINITY_DN17414_c0_g1_i2.p1	Pseudo ARR-B	TR	Pseudo ARR-B
TRINITY_DN17414_c0_g1_i3.p1	Pseudo ARR-B	TR	Pseudo ARR-B
TRINITY_DN17414_c0_g1_i4.p1	Pseudo ARR-B	TR	Pseudo ARR-B
TRINITY_DN17414_c0_g1_i5.p1	Pseudo ARR-B	TR	Pseudo ARR-B
TRINITY_DN17414_c0_g1_i6.p1	Pseudo ARR-B	TR	Pseudo ARR-B
TRINITY_DN17414_c0_g1_i7.p1	Pseudo ARR-B	TR	Pseudo ARR-B
TRINITY_DN17414_c0_g1_i8.p1	Pseudo ARR-B	TR	Pseudo ARR-B
TRINITY_DN17414_c0_g1_i9.p1	Pseudo ARR-B	TR	Pseudo ARR-B
TRINITY_DN1744_c0_g1_i1.p1	C2C2-GATA	TF	C2C2->C2C2-GATA
TRINITY_DN1744_c0_g1_i2.p1	C2C2-GATA	TF	C2C2->C2C2-GATA
TRINITY_DN1744_c0_g1_i3.p1	C2C2-GATA	TF	C2C2->C2C2-GATA
TRINITY_DN1744_c0_g1_i4.p1	C2C2-GATA	TF	C2C2->C2C2-GATA
TRINITY_DN1744_c0_g1_i6.p1	C2C2-GATA	TF	C2C2->C2C2-GATA
TRINITY_DN1744_c0_g1_i7.p1	C2C2-GATA	TF	C2C2->C2C2-GATA
TRINITY_DN1746_c0_g1_i1.p1	TCP	TF	TCP
TRINITY_DN1746_c0_g1_i10.p1	TCP	TF	TCP
TRINITY_DN1746_c0_g1_i2.p1	TCP	TF	TCP
TRINITY_DN1746_c0_g1_i3.p1	TCP	TF	TCP
TRINITY_DN1746_c0_g1_i4.p1	TCP	TF	TCP
TRINITY_DN1746_c0_g1_i5.p1	TCP	TF	TCP
TRINITY_DN1746_c0_g1_i6.p1	TCP	TF	TCP
TRINITY_DN1746_c0_g1_i7.p1	TCP	TF	TCP
TRINITY_DN1753_c1_g1_i10.p1	B3	TF	B3->B3
TRINITY_DN1753_c1_g1_i11.p1	B3	TF	B3->B3
TRINITY_DN1753_c1_g1_i5.p1	B3	TF	B3->B3
TRINITY_DN17558_c0_g1_i1.p1	OFP	TF	OFP
TRINITY_DN17558_c0_g2_i1.p1	OFP	TF	OFP
TRINITY_DN17558_c0_g3_i1.p1	OFP	TF	OFP
TRINITY_DN17558_c0_g4_i1.p1	OFP	TF	OFP
TRINITY_DN1758_c1_g1_i2.p1	HB-KNOX	TF	HB->HB-KNOX
TRINITY_DN1758_c1_g1_i3.p1	HB-KNOX	TF	HB->HB-KNOX
TRINITY_DN175_c0_g1_i1.p1	GARP-G2-like	TF	GARP->GARP-G2-like
TRINITY_DN175_c0_g1_i11.p1	GARP-G2-like	TF	GARP->GARP-G2-like
TRINITY_DN175_c0_g1_i12.p1	GARP-G2-like	TF	GARP->GARP-G2-like
[truncated: 5,517 more rows]
