# Supplementary material for: A cytochrome P450 CYP87A4 imparts sterol side-chain cleavage in digoxin biosynthesis
Source: Nat Commun. 2023 Jul 8;14:4042. doi: 10.1038/s41467-023-39719-4 (PMC10329713; doi:10.1038/s41467-023-39719-4)
Supplement: Supplementary file 8 — Supplementary Data 5 [file 41467_2023_39719_MOESM8_ESM.txt]

TRINITY_DN10019_c0_g1_i1.p2	TKL-Pl-6
TRINITY_DN10019_c0_g1_i2.p2	TKL-Pl-6
TRINITY_DN10025_c0_g1_i10.p1	RLK-Pelle_LRR-VI-2
TRINITY_DN10025_c0_g1_i16.p1	RLK-Pelle_LRR-VI-2
TRINITY_DN10025_c0_g1_i2.p1	RLK-Pelle_LRR-VI-2
TRINITY_DN10025_c0_g1_i3.p1	RLK-Pelle_LRR-VI-2
TRINITY_DN10025_c0_g1_i5.p1	RLK-Pelle_LRR-VI-2
TRINITY_DN10025_c0_g1_i7.p1	RLK-Pelle_LRR-VI-2
TRINITY_DN100749_c0_g1_i1.p1	WNK_NRBP
TRINITY_DN10082_c0_g1_i1.p1	CMGC_RCK
TRINITY_DN10082_c0_g1_i11.p1	CMGC_RCK
TRINITY_DN10082_c0_g1_i12.p2	CMGC_RCK
TRINITY_DN10082_c0_g1_i21.p1	CMGC_RCK
TRINITY_DN10082_c0_g1_i23.p1	CMGC_RCK
TRINITY_DN10082_c0_g1_i25.p1	CMGC_RCK
TRINITY_DN10082_c0_g1_i31.p1	CMGC_RCK
TRINITY_DN10082_c0_g1_i33.p1	CMGC_RCK
TRINITY_DN10082_c0_g1_i34.p1	CMGC_RCK
TRINITY_DN10082_c0_g1_i35.p1	CMGC_RCK
TRINITY_DN10082_c0_g1_i37.p1	CMGC_RCK
TRINITY_DN10082_c0_g1_i39.p1	CMGC_RCK
TRINITY_DN10082_c0_g1_i5.p1	CMGC_RCK
TRINITY_DN10082_c0_g1_i7.p1	CMGC_RCK
TRINITY_DN10082_c0_g1_i9.p1	CMGC_RCK
TRINITY_DN10105_c0_g1_i1.p1	RLK-Pelle_WAK_LRK10L-1
TRINITY_DN10105_c1_g1_i1.p1	RLK-Pelle_WAK
TRINITY_DN10107_c0_g1_i1.p1	RLK-Pelle_LRK10L-2
TRINITY_DN10107_c0_g1_i2.p1	RLK-Pelle_LRK10L-2
TRINITY_DN10107_c0_g1_i3.p1	RLK-Pelle_LRK10L-2
TRINITY_DN10107_c0_g1_i4.p1	CAMK_CAMKL-CHK1
TRINITY_DN10107_c0_g1_i5.p1	RLK-Pelle_LRK10L-2
TRINITY_DN1010_c1_g1_i1.p1	CAMK_CDPK
TRINITY_DN1010_c1_g1_i2.p1	CAMK_CDPK
TRINITY_DN1010_c1_g1_i3.p1	CAMK_CDPK
TRINITY_DN1010_c1_g1_i4.p1	CAMK_CDPK
TRINITY_DN1010_c1_g1_i5.p1	CAMK_CDPK
TRINITY_DN1010_c1_g1_i6.p1	CAMK_CDPK
TRINITY_DN10161_c0_g1_i11.p1	STE_STE11
TRINITY_DN10161_c0_g1_i12.p1	STE_STE11
TRINITY_DN10161_c0_g1_i13.p1	STE_STE11
TRINITY_DN10161_c0_g1_i3.p1	STE_STE11
TRINITY_DN10161_c0_g1_i6.p1	STE_STE11
TRINITY_DN10161_c0_g1_i6.p2	STE_STE11
TRINITY_DN10161_c0_g1_i7.p1	STE_STE11
TRINITY_DN10161_c0_g1_i8.p1	STE_STE11
TRINITY_DN10161_c0_g1_i9.p1	STE_STE11
TRINITY_DN10161_c0_g1_i9.p2	STE_STE11
TRINITY_DN101703_c0_g1_i1.p1	RLK-Pelle_LRR-III
TRINITY_DN10173_c1_g1_i12.p1	CMGC_DYRK-PRP4
TRINITY_DN10173_c1_g1_i3.p1	CMGC_DYRK-PRP4
TRINITY_DN10173_c1_g1_i4.p1	CMGC_DYRK-PRP4
TRINITY_DN10173_c1_g1_i6.p1	CMGC_DYRK-PRP4
TRINITY_DN10180_c0_g1_i2.p1	STE_STE20-Fray
TRINITY_DN10180_c0_g1_i3.p1	STE_STE20-Fray
TRINITY_DN10180_c0_g1_i5.p1	STE_STE20-Fray
TRINITY_DN10180_c0_g1_i6.p1	STE_STE20-Fray
TRINITY_DN10200_c0_g1_i1.p1	AGC_RSK-2
TRINITY_DN10200_c0_g1_i2.p1	AGC_RSK-2
TRINITY_DN10201_c0_g1_i1.p1	AGC_RSK-2
TRINITY_DN10201_c0_g1_i2.p1	AGC_RSK-2
TRINITY_DN10201_c0_g1_i3.p1	AGC_RSK-2
TRINITY_DN10201_c0_g1_i4.p1	AGC_RSK-2
TRINITY_DN10201_c0_g1_i5.p1	AGC_RSK-2
TRINITY_DN10201_c1_g2_i1.p1	AGC_RSK-2
TRINITY_DN10201_c1_g2_i2.p1	AGC_RSK-2
TRINITY_DN10201_c1_g2_i3.p1	AGC_RSK-2
TRINITY_DN10201_c1_g2_i4.p1	AGC_RSK-2
TRINITY_DN10201_c1_g2_i5.p1	AGC_RSK-2
TRINITY_DN10201_c1_g2_i6.p1	AGC_RSK-2
TRINITY_DN10233_c0_g1_i1.p1	RLK-Pelle_LRR-XI-1
TRINITY_DN10233_c0_g1_i2.p1	RLK-Pelle_LRR-XI-1
TRINITY_DN10233_c0_g1_i3.p1	RLK-Pelle_LRR-XI-1
TRINITY_DN10233_c0_g1_i4.p1	RLK-Pelle_LRR-XI-1
TRINITY_DN10238_c0_g1_i1.p1	RLK-Pelle_RLCK-VIIa-2
TRINITY_DN10238_c0_g1_i2.p1	RLK-Pelle_RLCK-VIIa-2
TRINITY_DN10238_c0_g2_i1.p1	RLK-Pelle_LRR-XI-1
TRINITY_DN10250_c0_g1_i1.p1	RLK-Pelle_DLSV
TRINITY_DN10250_c0_g1_i10.p1	RLK-Pelle_DLSV
TRINITY_DN10250_c0_g1_i11.p1	RLK-Pelle_DLSV
TRINITY_DN10250_c0_g1_i12.p1	RLK-Pelle_DLSV
TRINITY_DN10250_c0_g1_i13.p1	RLK-Pelle_DLSV
TRINITY_DN10250_c0_g1_i14.p1	RLK-Pelle_DLSV
TRINITY_DN10250_c0_g1_i3.p1	RLK-Pelle_DLSV
TRINITY_DN10250_c0_g1_i5.p1	RLK-Pelle_DLSV
TRINITY_DN10250_c0_g1_i7.p1	RLK-Pelle_DLSV
TRINITY_DN10256_c0_g1_i1.p1	RLK-Pelle_RLCK-VIIa-2
TRINITY_DN10256_c0_g1_i11.p1	RLK-Pelle_RLCK-VIIa-2
TRINITY_DN10256_c0_g1_i13.p1	RLK-Pelle_RLCK-VIIa-2
TRINITY_DN10256_c0_g1_i14.p1	RLK-Pelle_RLCK-VIIa-2
TRINITY_DN10256_c0_g1_i15.p1	RLK-Pelle_RLCK-VIIa-2
TRINITY_DN10256_c0_g1_i16.p1	RLK-Pelle_RLCK-VIIa-2
TRINITY_DN10256_c0_g1_i2.p1	RLK-Pelle_RLCK-VIIa-2
TRINITY_DN10256_c0_g1_i3.p1	RLK-Pelle_RLCK-VIIa-2
TRINITY_DN10256_c0_g1_i4.p1	RLK-Pelle_RLCK-VIIa-2
TRINITY_DN10256_c0_g1_i5.p1	RLK-Pelle_RLCK-VIIa-2
TRINITY_DN10256_c0_g1_i6.p1	RLK-Pelle_RLCK-VIIa-2
TRINITY_DN10256_c0_g1_i7.p1	RLK-Pelle_RLCK-VIIa-2
TRINITY_DN10256_c0_g1_i8.p1	RLK-Pelle_RLCK-VIIa-2
TRINITY_DN10256_c0_g1_i9.p1	RLK-Pelle_RLCK-VIIa-2
TRINITY_DN10256_c0_g2_i1.p1	RLK-Pelle_RLCK-VIIa-2
TRINITY_DN10256_c0_g2_i2.p1	RLK-Pelle_RLCK-VIIa-2
TRINITY_DN10302_c0_g1_i1.p1	RLK-Pelle_LysM
TRINITY_DN10302_c0_g1_i4.p1	RLK-Pelle_LysM
TRINITY_DN10302_c0_g1_i5.p1	RLK-Pelle_LysM
TRINITY_DN10383_c0_g1_i1.p1	RLK-Pelle_RLCK-VI
TRINITY_DN10383_c0_g1_i2.p1	RLK-Pelle_RLCK-VI
TRINITY_DN10383_c0_g1_i4.p1	RLK-Pelle_RLCK-VI
TRINITY_DN10383_c0_g1_i4.p2	RLK-Pelle_RLCK-VI
TRINITY_DN10383_c0_g1_i5.p1	RLK-Pelle_RLCK-VI
TRINITY_DN10383_c0_g1_i6.p1	RLK-Pelle_RLCK-VI
TRINITY_DN10383_c0_g1_i7.p1	RLK-Pelle_RLCK-VI
TRINITY_DN10383_c0_g1_i7.p2	RLK-Pelle_RLCK-VI
TRINITY_DN10383_c0_g1_i8.p1	RLK-Pelle_RLCK-VI
TRINITY_DN103879_c0_g1_i1.p1	CAMK_CAMKL-CHK1
TRINITY_DN10388_c0_g1_i1.p1	Aur
TRINITY_DN10388_c0_g1_i2.p1	Aur
TRINITY_DN10388_c0_g1_i3.p1	Aur
TRINITY_DN10388_c0_g1_i4.p1	Aur
TRINITY_DN1038_c0_g1_i10.p1	STE_STE11
TRINITY_DN1038_c0_g1_i11.p1	STE_STE11
TRINITY_DN1038_c0_g1_i12.p1	STE_STE11
TRINITY_DN1038_c0_g1_i2.p1	STE_STE11
TRINITY_DN1038_c0_g1_i3.p1	STE_STE11
TRINITY_DN1038_c0_g1_i4.p1	STE_STE11
TRINITY_DN1038_c0_g1_i5.p1	STE_STE11
TRINITY_DN1038_c0_g1_i7.p1	STE_STE11
TRINITY_DN1038_c0_g1_i8.p1	STE_STE11
TRINITY_DN1038_c0_g1_i9.p1	STE_STE11
TRINITY_DN104501_c0_g1_i1.p1	TKL_Gdt
TRINITY_DN1046_c0_g1_i17.p1	Group-Pl-4
TRINITY_DN105089_c0_g1_i1.p1	CAMK_CAMKL-CHK1
TRINITY_DN10509_c0_g1_i1.p1	RLK-Pelle_LRR-XI-1
TRINITY_DN10509_c0_g1_i2.p1	RLK-Pelle_LRR-XI-1
TRINITY_DN10517_c0_g2_i1.p1	RLK-Pelle_LRR-XI-1
TRINITY_DN10517_c0_g2_i2.p1	RLK-Pelle_LRR-XI-1
TRINITY_DN10517_c0_g2_i3.p1	RLK-Pelle_LRR-XI-1
TRINITY_DN10530_c0_g1_i1.p1	CMGC_CDK-CRK7-CDK9
TRINITY_DN10530_c0_g1_i2.p1	CMGC_CDK-CRK7-CDK9
TRINITY_DN10530_c0_g1_i3.p1	CMGC_CDK-CRK7-CDK9
TRINITY_DN10530_c0_g1_i4.p1	CMGC_CDK-CRK7-CDK9
TRINITY_DN10630_c0_g2_i1.p1	CAMK_CAMKL-CHK1
TRINITY_DN10630_c0_g2_i2.p1	CAMK_CAMKL-CHK1
TRINITY_DN10630_c0_g2_i3.p1	CAMK_CAMKL-CHK1
TRINITY_DN10630_c0_g2_i4.p1	CAMK_CAMKL-CHK1
TRINITY_DN10630_c0_g2_i5.p1	CAMK_CAMKL-CHK1
TRINITY_DN10688_c0_g1_i1.p1	Group-Pl-2
TRINITY_DN10688_c0_g1_i2.p1	Group-Pl-2
TRINITY_DN10688_c0_g1_i3.p1	Group-Pl-2
TRINITY_DN10688_c0_g1_i5.p1	Group-Pl-2
TRINITY_DN107182_c0_g1_i1.p2	CAMK_CAMKL-CHK1
TRINITY_DN10783_c0_g1_i1.p1	RLK-Pelle_Extensin
TRINITY_DN10813_c0_g1_i16.p1	RLK-Pelle_LRR-XII-1
TRINITY_DN10813_c0_g1_i20.p1	RLK-Pelle_LRR-XII-1
TRINITY_DN10813_c0_g1_i22.p1	RLK-Pelle_LRR-XII-1
TRINITY_DN10813_c0_g1_i25.p1	RLK-Pelle_LRR-XII-1
TRINITY_DN10813_c0_g1_i3.p1	RLK-Pelle_LRR-XII-1
TRINITY_DN10813_c0_g1_i4.p1	RLK-Pelle_LRR-XII-1
TRINITY_DN10813_c0_g2_i1.p2	RLK-Pelle_LRR-XII-1
TRINITY_DN10846_c0_g1_i10.p1	CMGC_CLK
TRINITY_DN10846_c0_g1_i10.p2	CMGC_CLK
TRINITY_DN10846_c0_g1_i12.p1	CMGC_CLK
TRINITY_DN10846_c0_g1_i12.p3	CMGC_CLK
TRINITY_DN10846_c0_g1_i13.p1	CMGC_CLK
TRINITY_DN10846_c0_g1_i14.p1	CMGC_CLK
TRINITY_DN10846_c0_g1_i14.p3	CMGC_CLK
TRINITY_DN10846_c0_g1_i15.p1	CMGC_CLK
TRINITY_DN10846_c0_g1_i2.p1	CMGC_CLK
TRINITY_DN10846_c0_g1_i3.p1	CMGC_CLK
TRINITY_DN10846_c0_g1_i5.p1	CMGC_CLK
TRINITY_DN10846_c0_g1_i8.p1	CMGC_CLK
TRINITY_DN10846_c0_g1_i8.p2	CMGC_CLK
TRINITY_DN10854_c0_g1_i1.p1	TKL_CTR1-DRK-1
TRINITY_DN10854_c0_g1_i10.p1	TKL_CTR1-DRK-1
TRINITY_DN10854_c0_g1_i11.p1	TKL_CTR1-DRK-1
TRINITY_DN10854_c0_g1_i12.p1	TKL_CTR1-DRK-1
TRINITY_DN10854_c0_g1_i13.p1	TKL_CTR1-DRK-1
TRINITY_DN10854_c0_g1_i14.p1	TKL_CTR1-DRK-1
TRINITY_DN10854_c0_g1_i2.p1	TKL_CTR1-DRK-1
TRINITY_DN10854_c0_g1_i3.p1	TKL_CTR1-DRK-1
TRINITY_DN10854_c0_g1_i5.p1	TKL_CTR1-DRK-1
TRINITY_DN10854_c0_g1_i6.p1	TKL_CTR1-DRK-1
TRINITY_DN10854_c0_g1_i7.p2	TKL_CTR1-DRK-1
TRINITY_DN10854_c0_g1_i8.p1	TKL_CTR1-DRK-1
TRINITY_DN10854_c0_g1_i9.p1	TKL_CTR1-DRK-1
TRINITY_DN1085_c0_g1_i1.p1	CMGC_GSK
TRINITY_DN1085_c0_g1_i2.p1	CMGC_GSK
TRINITY_DN1085_c0_g1_i3.p1	CMGC_GSK
TRINITY_DN1085_c0_g1_i4.p1	CMGC_GSK
TRINITY_DN1085_c0_g1_i5.p1	CMGC_GSK
TRINITY_DN1085_c0_g1_i6.p1	CMGC_GSK
TRINITY_DN1085_c0_g1_i7.p1	CMGC_GSK
TRINITY_DN1085_c0_g1_i8.p1	CMGC_GSK
TRINITY_DN1085_c0_g1_i9.p1	CMGC_GSK
TRINITY_DN10883_c0_g1_i1.p1	CMGC_SRPK
TRINITY_DN10914_c0_g1_i1.p1	STE_STE11
TRINITY_DN10914_c0_g1_i10.p1	STE_STE11
TRINITY_DN10914_c0_g1_i10.p2	STE_STE11
TRINITY_DN10914_c0_g1_i11.p2	STE_STE11
TRINITY_DN10914_c0_g1_i12.p1	STE_STE11
TRINITY_DN10914_c0_g1_i13.p1	STE_STE11
TRINITY_DN10914_c0_g1_i14.p1	STE_STE11
TRINITY_DN10914_c0_g1_i2.p1	STE_STE11
TRINITY_DN10914_c0_g1_i3.p1	STE_STE11
TRINITY_DN10914_c0_g1_i4.p1	STE_STE11
TRINITY_DN10914_c0_g1_i5.p1	STE_STE11
TRINITY_DN10914_c0_g1_i6.p2	STE_STE11
TRINITY_DN10914_c0_g1_i7.p1	STE_STE11
TRINITY_DN10914_c0_g1_i8.p1	STE_STE11
TRINITY_DN10914_c0_g1_i9.p1	STE_STE11
TRINITY_DN10914_c0_g1_i9.p2	STE_STE11
TRINITY_DN109333_c0_g1_i1.p1	STE_STE11
TRINITY_DN10944_c0_g1_i1.p1	RLK-Pelle_LRR-III
TRINITY_DN10944_c0_g1_i2.p1	RLK-Pelle_LRR-III
TRINITY_DN10944_c0_g1_i4.p1	RLK-Pelle_LRR-III
TRINITY_DN10944_c0_g1_i5.p1	RLK-Pelle_LRR-III
TRINITY_DN10944_c0_g1_i6.p1	RLK-Pelle_LRR-III
TRINITY_DN10944_c0_g1_i7.p1	RLK-Pelle_LRR-III
TRINITY_DN1098_c0_g1_i1.p1	CMGC_MAPK
TRINITY_DN1098_c0_g1_i2.p1	CMGC_MAPK
TRINITY_DN1098_c0_g1_i3.p1	CMGC_MAPK
TRINITY_DN1098_c0_g1_i4.p1	CMGC_MAPK
TRINITY_DN1098_c0_g1_i5.p1	CMGC_MAPK
TRINITY_DN1098_c0_g1_i6.p1	CMGC_MAPK
TRINITY_DN10990_c0_g1_i1.p1	AGC_RSK-2
TRINITY_DN10990_c0_g1_i2.p1	AGC_RSK-2
TRINITY_DN10990_c0_g1_i3.p1	AGC_RSK-2
TRINITY_DN10990_c0_g1_i4.p1	AGC_RSK-2
TRINITY_DN11013_c0_g1_i2.p1	STE_STE7
TRINITY_DN11013_c0_g1_i3.p1	STE_STE7
TRINITY_DN11013_c0_g1_i4.p1	STE_STE7
TRINITY_DN11013_c0_g1_i5.p1	STE_STE7
TRINITY_DN11013_c0_g1_i6.p1	STE_STE7
TRINITY_DN11034_c0_g1_i2.p1	RLK-Pelle_WAK
TRINITY_DN11034_c0_g2_i1.p1	RLK-Pelle_WAK
TRINITY_DN11034_c0_g2_i2.p1	RLK-Pelle_WAK_LRK10L-1
TRINITY_DN11054_c0_g1_i1.p1	CK1_CK1-Pl
TRINITY_DN11054_c0_g1_i2.p1	CK1_CK1-Pl
TRINITY_DN11054_c0_g1_i3.p1	CK1_CK1-Pl
TRINITY_DN11054_c0_g1_i5.p1	CK1_CK1-Pl
TRINITY_DN11132_c0_g1_i11.p1	RLK-Pelle_WAK
TRINITY_DN11132_c0_g1_i12.p1	RLK-Pelle_WAK
TRINITY_DN11132_c0_g1_i2.p1	RLK-Pelle_WAK
TRINITY_DN11132_c0_g1_i3.p1	RLK-Pelle_WAK
TRINITY_DN11132_c0_g1_i4.p1	RLK-Pelle_WAK
TRINITY_DN11132_c0_g1_i5.p1	RLK-Pelle_WAK
TRINITY_DN11132_c0_g1_i6.p1	RLK-Pelle_WAK
TRINITY_DN11132_c0_g1_i7.p1	RLK-Pelle_WAK
TRINITY_DN11132_c0_g1_i8.p1	RLK-Pelle_WAK
TRINITY_DN11132_c0_g1_i9.p1	RLK-Pelle_WAK
TRINITY_DN11132_c0_g2_i1.p1	RLK-Pelle_WAK
TRINITY_DN11169_c0_g1_i12.p1	RLK-Pelle_RLCK-IXb
TRINITY_DN11169_c0_g1_i2.p1	RLK-Pelle_RLCK-IXb
TRINITY_DN11169_c0_g1_i3.p1	RLK-Pelle_RLCK-IXb
TRINITY_DN11169_c0_g1_i4.p1	RLK-Pelle_RLCK-IXb
TRINITY_DN11169_c0_g1_i5.p1	RLK-Pelle_RLCK-IXb
TRINITY_DN11169_c0_g1_i9.p1	RLK-Pelle_RLCK-IXb
TRINITY_DN11176_c0_g1_i1.p1	IRE1
TRINITY_DN11176_c0_g1_i2.p1	IRE1
TRINITY_DN1118_c0_g1_i1.p1	RLK-Pelle_LRR-IX
TRINITY_DN1118_c0_g1_i2.p1	RLK-Pelle_LRR-IX
TRINITY_DN1118_c0_g1_i3.p1	RLK-Pelle_LRR-IX
TRINITY_DN1118_c0_g1_i4.p1	RLK-Pelle_LRR-IX
TRINITY_DN1118_c0_g1_i5.p1	RLK-Pelle_LRR-IX
TRINITY_DN1118_c0_g1_i6.p1	RLK-Pelle_LRR-IX
TRINITY_DN1118_c0_g1_i7.p1	RLK-Pelle_LRR-IX
TRINITY_DN11236_c0_g1_i1.p1	TKL-Pl-5
TRINITY_DN11236_c0_g1_i3.p1	TKL-Pl-5
TRINITY_DN11236_c0_g1_i5.p1	TKL-Pl-5
TRINITY_DN11236_c0_g1_i6.p1	TKL-Pl-5
TRINITY_DN11236_c0_g1_i7.p1	TKL-Pl-5
TRINITY_DN11236_c0_g1_i8.p1	TKL-Pl-5
TRINITY_DN11293_c0_g1_i2.p1	RLK-Pelle_LRR-XII-1
TRINITY_DN11293_c0_g1_i3.p1	RLK-Pelle_LRR-XII-1
TRINITY_DN11310_c0_g1_i3.p1	RLK-Pelle_CR4L
TRINITY_DN11310_c0_g1_i4.p1	RLK-Pelle_CR4L
TRINITY_DN11310_c0_g1_i6.p1	RLK-Pelle_CR4L
TRINITY_DN11310_c0_g1_i7.p1	RLK-Pelle_CR4L
TRINITY_DN11350_c0_g1_i2.p1	TKL-Pl-6
TRINITY_DN11388_c0_g1_i1.p1	STE_STE11
TRINITY_DN11388_c0_g1_i2.p1	STE_STE11
TRINITY_DN11388_c0_g1_i3.p1	STE_STE11
TRINITY_DN11388_c0_g1_i4.p1	STE_STE11
TRINITY_DN1138_c0_g1_i6.p1	RLK-Pelle_RLCK-VIIa-2
TRINITY_DN1138_c0_g1_i8.p1	RLK-Pelle_RLCK-VIIa-2
TRINITY_DN11537_c0_g1_i1.p1	RLK-Pelle_LysM
TRINITY_DN11537_c0_g1_i5.p1	RLK-Pelle_LysM
TRINITY_DN11537_c0_g1_i5.p2	RLK-Pelle_LysM
TRINITY_DN11537_c0_g1_i7.p1	RLK-Pelle_LysM
TRINITY_DN11537_c0_g1_i8.p1	RLK-Pelle_LysM
TRINITY_DN11546_c0_g1_i1.p1	RLK-Pelle_LRR-XI-1
TRINITY_DN11625_c0_g1_i1.p1	RLK-Pelle_L-LEC
TRINITY_DN11673_c0_g1_i1.p1	CMGC_CDK-CRK7-CDK9
TRINITY_DN11673_c0_g1_i10.p1	CMGC_CDK-CRK7-CDK9
TRINITY_DN11673_c0_g1_i12.p1	CMGC_CDK-CRK7-CDK9
TRINITY_DN11673_c0_g1_i3.p1	CMGC_CDK-CRK7-CDK9
TRINITY_DN11673_c0_g1_i4.p1	CMGC_CDK-CRK7-CDK9
TRINITY_DN11673_c0_g1_i5.p1	CMGC_CDK-CRK7-CDK9
TRINITY_DN11673_c0_g1_i6.p1	CMGC_CDK-CRK7-CDK9
TRINITY_DN11673_c0_g1_i8.p1	CMGC_CDK-CRK7-CDK9
TRINITY_DN11673_c0_g1_i8.p2	CMGC_CDK-CRK7-CDK9
TRINITY_DN11673_c0_g1_i9.p1	CMGC_CDK-CRK7-CDK9
TRINITY_DN11673_c1_g1_i1.p1	CMGC_CDK-CRK7-CDK9
TRINITY_DN11673_c1_g1_i2.p1	CMGC_CDK-CRK7-CDK9
TRINITY_DN1167_c0_g1_i1.p1	CMGC_DYRK-PRP4
TRINITY_DN1167_c0_g1_i2.p1	CMGC_DYRK-PRP4
TRINITY_DN1167_c0_g1_i3.p1	CMGC_DYRK-PRP4
TRINITY_DN1167_c0_g1_i4.p1	CMGC_DYRK-PRP4
TRINITY_DN1167_c0_g1_i5.p1	CMGC_DYRK-PRP4
TRINITY_DN1167_c0_g1_i6.p1	CMGC_DYRK-PRP4
TRINITY_DN1167_c0_g1_i8.p1	CMGC_DYRK-PRP4
TRINITY_DN1167_c0_g1_i9.p1	CMGC_DYRK-PRP4
TRINITY_DN1167_c0_g2_i1.p1	CMGC_DYRK-PRP4
TRINITY_DN117051_c0_g1_i1.p1	RLK-Pelle_LRR-XII-1
TRINITY_DN11738_c0_g2_i10.p1	AGC_RSK-2
TRINITY_DN11738_c0_g2_i11.p1	AGC_RSK-2
TRINITY_DN11738_c0_g2_i15.p1	AGC_RSK-2
TRINITY_DN11738_c0_g2_i16.p2	AGC_RSK-2
TRINITY_DN11738_c0_g2_i17.p1	AGC_RSK-2
TRINITY_DN11738_c0_g2_i18.p1	AGC_RSK-2
TRINITY_DN11738_c0_g2_i3.p1	AGC_RSK-2
TRINITY_DN11738_c0_g2_i4.p2	AGC_RSK-2
TRINITY_DN11738_c0_g2_i6.p1	AGC_RSK-2
TRINITY_DN11738_c0_g2_i6.p2	AGC_RSK-2
TRINITY_DN11738_c0_g2_i7.p2	AGC_RSK-2
TRINITY_DN118082_c0_g1_i1.p1	RLK-Pelle_LRR-XII-1
TRINITY_DN11814_c0_g1_i1.p1	AGC_RSK-2
TRINITY_DN11850_c0_g1_i10.p2	RLK-Pelle_RLCK-V
TRINITY_DN11850_c0_g1_i13.p1	RLK-Pelle_RLCK-V
TRINITY_DN11850_c0_g1_i3.p1	RLK-Pelle_RLCK-V
TRINITY_DN11850_c0_g1_i4.p1	RLK-Pelle_RLCK-V
TRINITY_DN11850_c0_g1_i5.p1	RLK-Pelle_RLCK-V
TRINITY_DN11850_c0_g1_i7.p1	RLK-Pelle_RLCK-V
TRINITY_DN11850_c0_g1_i9.p1	RLK-Pelle_RLCK-V
TRINITY_DN11902_c0_g1_i1.p1	CAMK_CDPK
TRINITY_DN11902_c0_g1_i2.p1	CAMK_CDPK
TRINITY_DN11902_c0_g1_i3.p1	CAMK_CDPK
TRINITY_DN11902_c0_g1_i6.p1	CAMK_CDPK
TRINITY_DN119614_c0_g1_i1.p1	RLK-Pelle_RLCK-VIIa-1
TRINITY_DN11994_c0_g1_i1.p1	RLK-Pelle_LRR-XI-1
TRINITY_DN11994_c0_g1_i10.p1	RLK-Pelle_LRR-XI-1
TRINITY_DN11994_c0_g1_i3.p1	RLK-Pelle_LRR-XI-1
TRINITY_DN11994_c0_g1_i4.p1	RLK-Pelle_LRR-XI-1
TRINITY_DN11994_c0_g1_i5.p1	RLK-Pelle_LRR-XI-1
TRINITY_DN11994_c0_g1_i6.p1	RLK-Pelle_LRR-XI-1
TRINITY_DN120053_c0_g1_i1.p1	RLK-Pelle_RLCK-VIII
TRINITY_DN120286_c0_g1_i1.p1	TKL-Cr-3
TRINITY_DN12060_c0_g1_i10.p1	TKL-Pl-5
TRINITY_DN12060_c0_g1_i11.p1	TKL-Pl-5
TRINITY_DN12060_c0_g1_i7.p1	TKL-Pl-5
TRINITY_DN12060_c0_g1_i9.p1	TKL-Pl-5
TRINITY_DN12066_c0_g1_i1.p1	RLK-Pelle_SD-2b
TRINITY_DN12066_c0_g1_i2.p1	RLK-Pelle_SD-2b
TRINITY_DN12066_c1_g1_i1.p1	RLK-Pelle_SD-2b
TRINITY_DN120_c0_g1_i1.p1	CAMK_CDPK
TRINITY_DN120_c0_g1_i2.p1	CAMK_CDPK
TRINITY_DN120_c0_g1_i3.p1	CAMK_CDPK
TRINITY_DN120_c0_g1_i4.p1	CAMK_CDPK
TRINITY_DN120_c0_g1_i5.p1	CAMK_CDPK
TRINITY_DN120_c0_g1_i6.p1	CAMK_CDPK
TRINITY_DN120_c0_g1_i7.p1	CAMK_CDPK
TRINITY_DN121688_c0_g1_i1.p1	RLK-Pelle_WAK
TRINITY_DN12181_c0_g1_i2.p1	CAMK_CAMKL-CHK1
TRINITY_DN12181_c0_g1_i4.p1	CAMK_CAMKL-CHK1
TRINITY_DN12181_c0_g1_i5.p1	CAMK_CAMKL-CHK1
TRINITY_DN12217_c0_g1_i1.p2	RLK-Pelle_RLCK-VIIa-1
TRINITY_DN12217_c0_g1_i2.p2	RLK-Pelle_RLCK-VIIa-1
TRINITY_DN12217_c0_g1_i3.p2	RLK-Pelle_RLCK-VIIa-1
TRINITY_DN12217_c0_g1_i4.p2	RLK-Pelle_RLCK-VIIa-1
TRINITY_DN12217_c0_g1_i5.p2	RLK-Pelle_RLCK-VIIa-1
TRINITY_DN12217_c0_g1_i6.p2	RLK-Pelle_RLCK-VIIa-1
TRINITY_DN12246_c1_g4_i2.p1	RLK-Pelle_LRR-I-1
TRINITY_DN12246_c1_g4_i3.p1	RLK-Pelle_LRR-I-1
TRINITY_DN12246_c1_g4_i4.p1	RLK-Pelle_LRR-I-1
TRINITY_DN122531_c0_g1_i1.p1	CAMK_CDPK
TRINITY_DN122567_c0_g1_i1.p1	STE_STE20-YSK
TRINITY_DN122830_c0_g1_i1.p1	STE_STE20-Pl
TRINITY_DN12314_c0_g1_i1.p1	RLK-Pelle_LRR-III
TRINITY_DN12314_c0_g1_i3.p1	RLK-Pelle_LRR-III
TRINITY_DN12314_c0_g1_i5.p1	RLK-Pelle_LRR-III
TRINITY_DN123449_c0_g1_i1.p2	CAMK_CAMKL-CHK1
TRINITY_DN12377_c0_g1_i2.p1	RLK-Pelle_RLCK-V
TRINITY_DN12377_c0_g1_i3.p1	RLK-Pelle_RLCK-V
TRINITY_DN1237_c0_g1_i1.p1	RLK-Pelle_LRR-III
TRINITY_DN1237_c0_g1_i2.p1	RLK-Pelle_LRR-III
TRINITY_DN1237_c0_g1_i3.p1	RLK-Pelle_LRR-III
TRINITY_DN1237_c0_g1_i4.p1	RLK-Pelle_LRR-III
TRINITY_DN1237_c0_g1_i5.p1	RLK-Pelle_LRR-III
TRINITY_DN12415_c0_g1_i1.p1	RLK-Pelle_LRR-XIV
TRINITY_DN12415_c0_g1_i2.p1	RLK-Pelle_LRR-XIV
TRINITY_DN12415_c0_g1_i3.p1	RLK-Pelle_LRR-XIV
TRINITY_DN124184_c0_g1_i1.p1	RLK-Pelle_LRR-III
TRINITY_DN12455_c0_g1_i1.p1	RLK-Pelle_RLCK-IXa
TRINITY_DN12455_c0_g1_i1.p2	RLK-Pelle_RLCK-IXa
TRINITY_DN12455_c0_g1_i11.p1	RLK-Pelle_RLCK-IXa
TRINITY_DN12455_c0_g1_i2.p1	RLK-Pelle_RLCK-IXa
TRINITY_DN12455_c0_g1_i2.p2	RLK-Pelle_RLCK-IXa
TRINITY_DN12455_c0_g1_i3.p1	RLK-Pelle_RLCK-IXa
TRINITY_DN12455_c0_g1_i4.p1	RLK-Pelle_RLCK-IXa
TRINITY_DN12455_c0_g1_i4.p2	RLK-Pelle_RLCK-IXa
TRINITY_DN12455_c0_g1_i5.p1	RLK-Pelle_RLCK-IXa
TRINITY_DN12455_c0_g1_i6.p2	RLK-Pelle_RLCK-IXa
TRINITY_DN12455_c0_g1_i7.p1	RLK-Pelle_RLCK-IXa
TRINITY_DN12455_c0_g1_i8.p1	RLK-Pelle_RLCK-IXa
TRINITY_DN12455_c0_g1_i9.p1	RLK-Pelle_RLCK-IXa
TRINITY_DN12474_c0_g1_i2.p1	RLK-Pelle_RLCK-VIIa-2
TRINITY_DN12505_c0_g1_i1.p1	CAMK_CAMKL-CHK1
TRINITY_DN12564_c0_g1_i1.p1	RLK-Pelle_RLCK-VIII
TRINITY_DN12564_c0_g1_i11.p1	RLK-Pelle_RLCK-VIII
TRINITY_DN12564_c0_g1_i3.p1	RLK-Pelle_RLCK-VIII
TRINITY_DN12564_c0_g1_i4.p1	RLK-Pelle_RLCK-VIII
TRINITY_DN12564_c0_g1_i5.p1	RLK-Pelle_RLCK-VIII
TRINITY_DN12564_c0_g1_i6.p1	RLK-Pelle_RLCK-VIII
TRINITY_DN12564_c0_g1_i7.p1	RLK-Pelle_RLCK-VIII
TRINITY_DN12564_c0_g1_i8.p1	RLK-Pelle_RLCK-VIII
TRINITY_DN12564_c0_g1_i9.p1	RLK-Pelle_RLCK-VIII
TRINITY_DN126456_c0_g1_i1.p1	CK1_CK1
TRINITY_DN12702_c0_g1_i1.p1	PEK_GCN2
TRINITY_DN12702_c0_g1_i13.p1	PEK_GCN2
TRINITY_DN12702_c0_g1_i2.p1	PEK_GCN2
TRINITY_DN12702_c0_g1_i4.p1	PEK_GCN2
TRINITY_DN12702_c0_g1_i5.p1	PEK_GCN2
TRINITY_DN12702_c0_g1_i7.p1	PEK_GCN2
TRINITY_DN12702_c0_g1_i9.p1	PEK_GCN2
TRINITY_DN127283_c0_g1_i1.p1	AGC-Pl
TRINITY_DN12753_c0_g3_i1.p1	RLK-Pelle_WAK_LRK10L-1
TRINITY_DN12753_c1_g1_i1.p1	RLK-Pelle_WAK_LRK10L-1
TRINITY_DN12753_c1_g1_i2.p2	RLK-Pelle_WAK_LRK10L-1
TRINITY_DN12753_c1_g1_i3.p1	RLK-Pelle_WAK_LRK10L-1
TRINITY_DN12764_c0_g1_i10.p1	CMGC_MAPK
TRINITY_DN12764_c0_g1_i3.p2	CMGC_MAPK
TRINITY_DN12764_c0_g1_i3.p3	CMGC_MAPK
TRINITY_DN12764_c0_g1_i4.p2	CMGC_MAPK
TRINITY_DN12764_c0_g1_i4.p4	CMGC_MAPK
TRINITY_DN12764_c0_g1_i5.p2	CMGC_MAPK
TRINITY_DN12764_c0_g1_i5.p3	CMGC_MAPK
TRINITY_DN12764_c0_g1_i7.p1	CMGC_MAPK
TRINITY_DN12764_c0_g1_i9.p2	CMGC_MAPK
TRINITY_DN12764_c0_g1_i9.p3	CMGC_MAPK
TRINITY_DN127772_c0_g1_i1.p1	STE_STE11
TRINITY_DN12848_c0_g1_i5.p1	RLK-Pelle_LRR-III
TRINITY_DN12848_c0_g1_i6.p1	RLK-Pelle_LRR-III
TRINITY_DN12848_c0_g1_i8.p1	RLK-Pelle_LRR-III
TRINITY_DN12848_c1_g1_i1.p1	RLK-Pelle_LRR-III
TRINITY_DN12848_c1_g1_i2.p1	RLK-Pelle_LRR-III
TRINITY_DN12854_c0_g2_i1.p2	RLK-Pelle_LRR-III
TRINITY_DN1285_c0_g1_i1.p1	TKL-Pl-6
TRINITY_DN1285_c0_g1_i2.p1	TKL-Pl-6
TRINITY_DN1285_c0_g1_i3.p1	TKL-Pl-6
TRINITY_DN1285_c0_g1_i4.p1	TKL-Pl-6
TRINITY_DN1285_c0_g1_i5.p1	TKL-Pl-6
TRINITY_DN1285_c0_g1_i7.p1	TKL-Pl-6
TRINITY_DN12935_c0_g1_i2.p1	NEK
TRINITY_DN12935_c0_g1_i4.p1	NEK
TRINITY_DN12935_c0_g1_i5.p1	NEK
TRINITY_DN12935_c0_g1_i6.p1	NEK
TRINITY_DN12935_c0_g1_i7.p1	NEK
TRINITY_DN12935_c0_g1_i8.p1	NEK
TRINITY_DN12938_c0_g1_i1.p1	RLK-Pelle_RLCK-VIIa-2
TRINITY_DN12953_c0_g1_i10.p1	RLK-Pelle_DLSV
TRINITY_DN12953_c0_g1_i10.p2	RLK-Pelle_DLSV
TRINITY_DN12953_c0_g1_i11.p1	RLK-Pelle_DLSV
TRINITY_DN12953_c0_g1_i12.p1	RLK-Pelle_DLSV
TRINITY_DN12953_c0_g1_i13.p1	RLK-Pelle_DLSV
TRINITY_DN12953_c0_g1_i15.p1	RLK-Pelle_DLSV
TRINITY_DN12953_c0_g1_i2.p1	RLK-Pelle_DLSV
TRINITY_DN12953_c0_g1_i5.p1	RLK-Pelle_DLSV
TRINITY_DN12953_c0_g1_i9.p1	RLK-Pelle_DLSV
TRINITY_DN12953_c0_g1_i9.p2	RLK-Pelle_DLSV
TRINITY_DN1295_c0_g1_i1.p1	STE_STE20-Fray
TRINITY_DN1295_c0_g1_i10.p1	STE_STE20-Fray
TRINITY_DN1295_c0_g1_i11.p1	STE_STE20-Fray
TRINITY_DN1295_c0_g1_i12.p1	STE_STE20-Fray
TRINITY_DN1295_c0_g1_i13.p1	STE_STE20-Fray
TRINITY_DN1295_c0_g1_i14.p1	STE_STE20-Fray
TRINITY_DN1295_c0_g1_i15.p1	STE_STE20-Fray
TRINITY_DN1295_c0_g1_i2.p1	STE_STE20-Fray
TRINITY_DN1295_c0_g1_i4.p1	STE_STE20-Fray
TRINITY_DN1295_c0_g1_i5.p1	STE_STE20-Fray
TRINITY_DN1295_c0_g1_i6.p1	STE_STE20-Fray
TRINITY_DN1295_c0_g1_i7.p1	STE_STE20-Fray
TRINITY_DN1295_c0_g1_i8.p1	STE_STE20-Fray
TRINITY_DN1295_c0_g1_i9.p1	STE_STE20-Fray
TRINITY_DN1298_c0_g1_i1.p2	CMGC_MAPK
TRINITY_DN1298_c0_g1_i11.p2	CMGC_MAPK
TRINITY_DN1298_c0_g1_i12.p1	CMGC_MAPK
TRINITY_DN1298_c0_g1_i14.p3	CMGC_MAPK
TRINITY_DN1298_c0_g1_i16.p2	CMGC_MAPK
TRINITY_DN1298_c0_g1_i2.p1	CMGC_MAPK
TRINITY_DN1298_c0_g1_i4.p2	CMGC_MAPK
TRINITY_DN1298_c0_g1_i5.p2	CMGC_MAPK
TRINITY_DN1298_c0_g1_i6.p2	CMGC_MAPK
TRINITY_DN1298_c0_g1_i8.p1	CMGC_MAPK
TRINITY_DN1298_c0_g1_i9.p1	CMGC_MAPK
TRINITY_DN12991_c0_g1_i1.p1	CAMK_CAMKL-CHK1
TRINITY_DN130092_c0_g1_i1.p1	RLK-Pelle_LysM
TRINITY_DN130193_c0_g1_i1.p2	CAMK_CDPK
TRINITY_DN13021_c0_g1_i2.p1	RLK-Pelle_WAK
TRINITY_DN13021_c0_g1_i3.p1	RLK-Pelle_WAK
TRINITY_DN13021_c0_g1_i4.p1	RLK-Pelle_WAK
TRINITY_DN13021_c0_g1_i5.p1	RLK-Pelle_WAK
TRINITY_DN13021_c0_g1_i7.p1	RLK-Pelle_WAK
TRINITY_DN13021_c1_g1_i1.p1	RLK-Pelle_WAK
TRINITY_DN1304_c0_g1_i1.p1	TKL-Pl-5
TRINITY_DN1304_c0_g1_i2.p1	TKL-Pl-5
TRINITY_DN1304_c0_g1_i4.p1	TKL-Pl-5
TRINITY_DN1304_c0_g1_i5.p1	TKL-Pl-5
TRINITY_DN1304_c0_g1_i6.p1	TKL-Pl-5
TRINITY_DN1304_c0_g1_i7.p1	TKL-Pl-5
TRINITY_DN1304_c0_g1_i7.p2	TKL-Pl-5
TRINITY_DN13053_c0_g1_i1.p1	RLK-Pelle_LRR-IX
TRINITY_DN13053_c0_g1_i2.p1	RLK-Pelle_LRR-IX
TRINITY_DN130805_c0_g1_i1.p1	RLK-Pelle_PERK-1
TRINITY_DN130890_c0_g1_i1.p1	CAMK_CAMKL-CHK1
TRINITY_DN130936_c0_g1_i1.p1	STE_STE11
TRINITY_DN13113_c0_g1_i1.p2	RLK-Pelle_RLCK-VIIa-2
TRINITY_DN13113_c0_g1_i2.p1	RLK-Pelle_RLCK-VIIa-2
TRINITY_DN13113_c0_g1_i3.p1	RLK-Pelle_RLCK-VIIa-2
TRINITY_DN13113_c0_g1_i4.p1	RLK-Pelle_RLCK-VIIa-2
TRINITY_DN131198_c0_g1_i1.p1	CMGC_GSK
TRINITY_DN13142_c0_g1_i1.p1	RLK-Pelle_LRR-XI-2
TRINITY_DN131435_c0_g1_i1.p1	RLK-Pelle_L-LEC
TRINITY_DN1316_c0_g1_i1.p1	CAMK_OST1L
TRINITY_DN1316_c0_g1_i10.p1	CAMK_OST1L
TRINITY_DN1316_c0_g1_i2.p1	CAMK_OST1L
TRINITY_DN1316_c0_g1_i3.p1	CAMK_OST1L
TRINITY_DN1316_c0_g1_i4.p1	CAMK_OST1L
TRINITY_DN1316_c0_g1_i5.p1	CAMK_OST1L
TRINITY_DN1316_c0_g1_i6.p1	CAMK_OST1L
TRINITY_DN1316_c0_g1_i7.p1	CAMK_OST1L
TRINITY_DN1316_c0_g1_i8.p1	CAMK_OST1L
TRINITY_DN1316_c0_g1_i9.p1	CAMK_OST1L
TRINITY_DN1316_c1_g1_i1.p1	CAMK_OST1L
TRINITY_DN1316_c1_g1_i2.p1	CAMK_OST1L
TRINITY_DN13174_c0_g2_i3.p1	AGC-Pl
TRINITY_DN13174_c0_g2_i4.p1	AGC-Pl
TRINITY_DN1321_c0_g1_i1.p1	RLK-Pelle_LRR-Xb-1
TRINITY_DN1321_c0_g1_i2.p1	RLK-Pelle_LRR-Xb-1
TRINITY_DN1321_c0_g1_i3.p1	RLK-Pelle_LRR-Xb-1
TRINITY_DN1321_c0_g1_i4.p1	RLK-Pelle_LRR-Xb-1
TRINITY_DN13234_c0_g2_i1.p1	RLK-Pelle_L-LEC
TRINITY_DN13234_c0_g2_i2.p1	RLK-Pelle_L-LEC
TRINITY_DN132473_c0_g1_i1.p1	STE_STE20-Pl
TRINITY_DN132764_c0_g1_i1.p1	AGC-Pl
TRINITY_DN1333_c0_g1_i1.p1	RLK-Pelle_RKF3
TRINITY_DN1333_c0_g1_i2.p1	RLK-Pelle_RKF3
TRINITY_DN13347_c0_g1_i1.p1	RLK-Pelle_LRR-XI-1
TRINITY_DN1334_c0_g1_i1.p1	RLK-Pelle_PERK-1
TRINITY_DN1334_c0_g1_i12.p1	RLK-Pelle_PERK-1
TRINITY_DN1334_c0_g1_i2.p1	RLK-Pelle_PERK-1
TRINITY_DN1334_c0_g1_i3.p1	RLK-Pelle_PERK-1
TRINITY_DN1334_c0_g1_i4.p1	RLK-Pelle_PERK-1
TRINITY_DN1334_c0_g1_i5.p1	RLK-Pelle_PERK-1
TRINITY_DN1334_c0_g1_i6.p1	RLK-Pelle_PERK-1
TRINITY_DN1334_c0_g1_i9.p1	RLK-Pelle_PERK-1
TRINITY_DN13352_c0_g1_i1.p1	RLK-Pelle_PERK-2
TRINITY_DN13352_c0_g1_i8.p1	RLK-Pelle_PERK-2
TRINITY_DN13352_c0_g1_i8.p3	RLK-Pelle_PERK-2
TRINITY_DN13352_c0_g1_i9.p1	RLK-Pelle_PERK-2
TRINITY_DN133808_c0_g1_i1.p1	RLK-Pelle_PERK-1
TRINITY_DN13401_c0_g1_i1.p2	STE_STE11
TRINITY_DN13401_c0_g1_i10.p1	STE_STE11
TRINITY_DN13401_c0_g1_i10.p2	STE_STE11
TRINITY_DN13401_c0_g1_i11.p2	STE_STE11
TRINITY_DN13401_c0_g1_i12.p2	STE_STE11
TRINITY_DN13401_c0_g1_i12.p5	STE_STE11
TRINITY_DN13401_c0_g1_i13.p1	STE_STE11
TRINITY_DN13401_c0_g1_i14.p1	STE_STE11
TRINITY_DN13401_c0_g1_i15.p1	STE_STE11
TRINITY_DN13401_c0_g1_i2.p1	STE_STE11
TRINITY_DN13401_c0_g1_i3.p2	STE_STE11
TRINITY_DN13401_c0_g1_i3.p3	STE_STE11
TRINITY_DN13401_c0_g1_i4.p1	STE_STE11
TRINITY_DN13401_c0_g1_i6.p2	STE_STE11
TRINITY_DN13401_c0_g1_i7.p1	STE_STE11
TRINITY_DN13401_c0_g1_i7.p2	STE_STE11
TRINITY_DN13401_c0_g1_i8.p2	STE_STE11
TRINITY_DN13401_c0_g1_i9.p2	STE_STE11
TRINITY_DN13403_c0_g1_i1.p1	TKL_Gdt
TRINITY_DN13403_c0_g1_i2.p1	TKL_Gdt
TRINITY_DN13403_c0_g1_i4.p1	TKL_Gdt
TRINITY_DN13403_c0_g1_i6.p1	TKL_Gdt
TRINITY_DN13409_c0_g1_i10.p1	Aur
TRINITY_DN13409_c0_g1_i10.p2	Aur
TRINITY_DN13409_c0_g1_i12.p1	Aur
TRINITY_DN13409_c0_g1_i12.p2	Aur
TRINITY_DN13409_c0_g1_i13.p1	Aur
TRINITY_DN13409_c0_g1_i2.p1	Aur
TRINITY_DN13409_c0_g1_i2.p2	Aur
TRINITY_DN13409_c0_g1_i3.p1	Aur
TRINITY_DN13409_c0_g1_i4.p1	Aur
TRINITY_DN13409_c0_g1_i6.p1	Aur
TRINITY_DN13409_c0_g1_i6.p2	Aur
TRINITY_DN13409_c0_g1_i7.p1	Aur
TRINITY_DN13409_c0_g1_i8.p1	Aur
TRINITY_DN13419_c0_g1_i1.p1	RLK-Pelle_DLSV
TRINITY_DN13445_c0_g1_i1.p1	AGC_RSK-2
TRINITY_DN13478_c0_g1_i1.p1	CMGC_MAPK
TRINITY_DN13478_c0_g1_i2.p1	CMGC_MAPK
TRINITY_DN13478_c0_g1_i3.p1	CMGC_MAPK
TRINITY_DN135503_c0_g1_i1.p2	RLK-Pelle_WAK_LRK10L-1
TRINITY_DN13554_c0_g1_i2.p1	RLK-Pelle_RLCK-VIIa-2
TRINITY_DN13554_c0_g1_i4.p1	RLK-Pelle_RLCK-VIIa-2
TRINITY_DN13554_c0_g1_i5.p1	RLK-Pelle_RLCK-VIIa-2
TRINITY_DN13554_c0_g1_i5.p2	RLK-Pelle_RLCK-VIIa-2
TRINITY_DN13554_c0_g1_i6.p1	RLK-Pelle_RLCK-VIIa-2
TRINITY_DN13554_c0_g1_i6.p2	RLK-Pelle_RLCK-VIIa-2
TRINITY_DN13554_c0_g1_i7.p1	RLK-Pelle_RLCK-VIIa-2
TRINITY_DN13554_c0_g1_i8.p1	RLK-Pelle_RLCK-VIIa-2
TRINITY_DN13554_c0_g1_i8.p2	RLK-Pelle_RLCK-VIIa-2
TRINITY_DN135757_c0_g1_i1.p1	TKL-Cr-3
TRINITY_DN13590_c0_g1_i1.p2	CAMK_CDPK
TRINITY_DN13590_c0_g1_i2.p1	CAMK_CDPK
TRINITY_DN13590_c0_g1_i3.p1	CAMK_CDPK
TRINITY_DN13611_c0_g2_i1.p1	RLK-Pelle_RLCK-VIIa-2
TRINITY_DN13658_c0_g1_i2.p1	RLK-Pelle_LRR-I-1
TRINITY_DN13658_c0_g1_i3.p1	RLK-Pelle_LRR-I-1
TRINITY_DN13669_c0_g1_i4.p1	CAMK_OST1L
TRINITY_DN13669_c0_g1_i5.p1	CAMK_OST1L
TRINITY_DN13742_c0_g1_i1.p1	RLK-Pelle_LRR-III
TRINITY_DN13742_c0_g1_i2.p1	RLK-Pelle_LRR-III
TRINITY_DN13742_c0_g1_i5.p1	RLK-Pelle_LRR-III
TRINITY_DN13742_c0_g1_i6.p1	RLK-Pelle_LRR-III
TRINITY_DN13742_c0_g1_i7.p1	RLK-Pelle_LRR-III
TRINITY_DN1375_c0_g1_i1.p1	CMGC_RCK
TRINITY_DN1375_c0_g1_i2.p1	CMGC_RCK
TRINITY_DN1375_c0_g1_i3.p1	CMGC_RCK
TRINITY_DN1375_c0_g1_i4.p1	CMGC_RCK
TRINITY_DN1375_c0_g2_i1.p1	CMGC_RCK
TRINITY_DN1375_c0_g2_i3.p1	CMGC_RCK
TRINITY_DN1375_c0_g2_i5.p1	CMGC_RCK
TRINITY_DN1375_c0_g2_i6.p1	CMGC_RCK
TRINITY_DN1375_c0_g2_i7.p1	CMGC_RCK
TRINITY_DN1375_c0_g2_i8.p1	CMGC_RCK
TRINITY_DN1377_c0_g1_i1.p1	CAMK_CDPK
TRINITY_DN1377_c0_g1_i2.p1	CAMK_CDPK
TRINITY_DN1377_c0_g1_i3.p1	CAMK_CDPK
TRINITY_DN1377_c0_g1_i4.p1	CAMK_CDPK
TRINITY_DN1377_c0_g1_i5.p1	CAMK_CDPK
TRINITY_DN1377_c0_g1_i7.p1	CAMK_CDPK
TRINITY_DN13860_c0_g1_i1.p1	RLK-Pelle_LRR-VI-1
TRINITY_DN13860_c0_g1_i2.p1	RLK-Pelle_LRR-VI-1
TRINITY_DN13860_c0_g1_i3.p1	RLK-Pelle_LRR-VI-1
TRINITY_DN13860_c0_g1_i4.p1	RLK-Pelle_LRR-VI-1
TRINITY_DN13893_c0_g1_i1.p1	CAMK_CAMKL-CHK1
TRINITY_DN13894_c0_g1_i1.p1	RLK-Pelle_LRR-III
TRINITY_DN13911_c0_g1_i4.p1	CAMK_CAMKL-CHK1
TRINITY_DN13911_c0_g1_i6.p1	CAMK_CAMKL-CHK1
TRINITY_DN13911_c0_g1_i8.p1	CAMK_CAMKL-CHK1
TRINITY_DN13911_c0_g1_i9.p1	CAMK_CAMKL-CHK1
TRINITY_DN13912_c0_g1_i1.p1	RLK-Pelle_LRR-III
TRINITY_DN13912_c0_g1_i2.p1	RLK-Pelle_LRR-III
TRINITY_DN13912_c0_g1_i3.p1	RLK-Pelle_LRR-III
TRINITY_DN13912_c0_g1_i4.p1	RLK-Pelle_LRR-III
TRINITY_DN13912_c0_g1_i5.p1	RLK-Pelle_LRR-III
TRINITY_DN13916_c0_g1_i1.p1	CMGC_MAPK
TRINITY_DN13926_c1_g1_i2.p1	TKL-Pl-4
TRINITY_DN13926_c1_g1_i3.p1	TKL-Pl-4
TRINITY_DN13926_c1_g1_i4.p1	TKL-Pl-4
TRINITY_DN13926_c1_g1_i5.p1	TKL-Pl-4
TRINITY_DN13926_c1_g1_i6.p1	TKL-Pl-4
TRINITY_DN13926_c1_g1_i8.p1	TKL-Pl-4
TRINITY_DN1394_c0_g2_i1.p1	RLK-Pelle_WAK_LRK10L-1
TRINITY_DN1394_c0_g2_i2.p1	RLK-Pelle_WAK_LRK10L-1
TRINITY_DN1394_c0_g2_i3.p1	RLK-Pelle_WAK_LRK10L-1
TRINITY_DN1394_c0_g2_i4.p1	RLK-Pelle_WAK_LRK10L-1
TRINITY_DN13970_c0_g1_i1.p1	TKL-Pl-4
TRINITY_DN13970_c0_g1_i10.p1	TKL-Pl-4
TRINITY_DN13970_c0_g1_i2.p1	TKL-Pl-4
TRINITY_DN13970_c0_g1_i3.p1	TKL-Pl-4
TRINITY_DN13970_c0_g1_i4.p1	TKL-Pl-4
TRINITY_DN13970_c0_g1_i5.p1	TKL-Pl-4
TRINITY_DN13970_c0_g1_i6.p1	TKL-Pl-4
TRINITY_DN13970_c0_g1_i7.p1	TKL-Pl-4
TRINITY_DN13970_c0_g1_i8.p1	TKL-Pl-4
TRINITY_DN14010_c0_g1_i1.p1	RLK-Pelle_CR4L
TRINITY_DN14010_c0_g1_i2.p1	RLK-Pelle_CR4L
TRINITY_DN14010_c0_g1_i3.p1	RLK-Pelle_CR4L
TRINITY_DN14010_c0_g1_i5.p1	RLK-Pelle_CR4L
TRINITY_DN140704_c0_g1_i1.p1	CAMK_CDPK
TRINITY_DN14078_c0_g2_i1.p1	RLK-Pelle_LRR-XII-1
TRINITY_DN14078_c0_g2_i2.p1	RLK-Pelle_LRR-XII-1
TRINITY_DN14078_c0_g2_i3.p1	RLK-Pelle_LRR-XII-1
TRINITY_DN14078_c0_g2_i4.p1	RLK-Pelle_LRR-XII-1
TRINITY_DN14078_c0_g3_i1.p1	RLK-Pelle_LRR-XII-1
TRINITY_DN14078_c0_g3_i2.p1	RLK-Pelle_LRR-XII-1
TRINITY_DN14078_c0_g3_i3.p1	RLK-Pelle_LRR-XII-1
TRINITY_DN14078_c0_g3_i3.p3	RLK-Pelle_LRR-XII-1
TRINITY_DN14088_c0_g1_i10.p1	CAMK_CAMKL-CHK1
TRINITY_DN14088_c0_g1_i11.p1	CAMK_CAMKL-CHK1
TRINITY_DN14088_c0_g1_i13.p1	CAMK_CAMKL-CHK1
TRINITY_DN14088_c0_g1_i15.p1	CAMK_CAMKL-CHK1
TRINITY_DN14088_c0_g1_i4.p1	CAMK_CAMKL-CHK1
TRINITY_DN140_c0_g1_i1.p1	CMGC_SRPK
TRINITY_DN140_c0_g1_i10.p1	CMGC_SRPK
TRINITY_DN140_c0_g1_i11.p1	CMGC_SRPK
TRINITY_DN140_c0_g1_i2.p1	CMGC_SRPK
TRINITY_DN140_c0_g1_i3.p1	CMGC_SRPK
TRINITY_DN140_c0_g1_i4.p1	CMGC_SRPK
TRINITY_DN140_c0_g1_i5.p1	CMGC_SRPK
TRINITY_DN140_c0_g1_i6.p1	CMGC_SRPK
TRINITY_DN140_c0_g1_i8.p1	CMGC_SRPK
TRINITY_DN140_c0_g1_i9.p1	CMGC_SRPK
TRINITY_DN140_c0_g2_i1.p1	CMGC_SRPK
TRINITY_DN140_c0_g2_i3.p1	CMGC_SRPK
TRINITY_DN140_c0_g2_i5.p1	CMGC_SRPK
TRINITY_DN140_c0_g2_i6.p1	CMGC_SRPK
TRINITY_DN140_c0_g2_i9.p1	CMGC_SRPK
TRINITY_DN1413_c0_g1_i19.p1	CMGC_MAPK
TRINITY_DN1413_c0_g1_i23.p1	CMGC_MAPK
TRINITY_DN14169_c0_g1_i1.p1	RLK-Pelle_WAK_LRK10L-1
TRINITY_DN14169_c0_g1_i2.p1	RLK-Pelle_WAK_LRK10L-1
TRINITY_DN14169_c0_g1_i3.p1	RLK-Pelle_WAK_LRK10L-1
TRINITY_DN14169_c0_g1_i4.p1	RLK-Pelle_WAK_LRK10L-1
TRINITY_DN14169_c0_g1_i6.p1	RLK-Pelle_WAK_LRK10L-1
TRINITY_DN14213_c0_g1_i3.p1	RLK-Pelle_DLSV
TRINITY_DN14213_c0_g1_i5.p1	RLK-Pelle_DLSV
TRINITY_DN14213_c0_g1_i5.p2	RLK-Pelle_DLSV
TRINITY_DN14213_c1_g1_i1.p1	RLK-Pelle_DLSV
TRINITY_DN14213_c1_g1_i3.p1	RLK-Pelle_DLSV
TRINITY_DN142598_c0_g1_i1.p1	CAMK_CAMK1-DCAMKL
TRINITY_DN14293_c0_g1_i1.p1	RLK-Pelle_DLSV
TRINITY_DN14293_c0_g1_i11.p1	RLK-Pelle_DLSV
TRINITY_DN14293_c0_g1_i12.p1	RLK-Pelle_DLSV
TRINITY_DN14293_c0_g1_i13.p1	RLK-Pelle_DLSV
TRINITY_DN14293_c0_g1_i13.p2	RLK-Pelle_DLSV
TRINITY_DN14293_c0_g1_i14.p1	RLK-Pelle_DLSV
TRINITY_DN14293_c0_g1_i15.p1	RLK-Pelle_DLSV
TRINITY_DN14293_c0_g1_i16.p1	RLK-Pelle_DLSV
TRINITY_DN14293_c0_g1_i17.p1	RLK-Pelle_DLSV
TRINITY_DN14293_c0_g1_i18.p1	RLK-Pelle_DLSV
TRINITY_DN14293_c0_g1_i2.p1	RLK-Pelle_DLSV
TRINITY_DN14293_c0_g1_i3.p1	RLK-Pelle_DLSV
TRINITY_DN14293_c0_g1_i4.p1	RLK-Pelle_DLSV
TRINITY_DN14293_c0_g1_i5.p1	RLK-Pelle_DLSV
TRINITY_DN14293_c0_g1_i6.p1	RLK-Pelle_DLSV
TRINITY_DN14293_c0_g1_i7.p1	RLK-Pelle_DLSV
TRINITY_DN14293_c0_g1_i8.p1	RLK-Pelle_DLSV
TRINITY_DN14293_c0_g1_i9.p1	RLK-Pelle_DLSV
TRINITY_DN14304_c0_g1_i10.p1	TKL-Pl-4
TRINITY_DN14304_c0_g1_i11.p1	TKL-Pl-4
TRINITY_DN14304_c0_g1_i12.p2	TKL-Pl-4
TRINITY_DN14304_c0_g1_i13.p1	TKL-Pl-4
TRINITY_DN14304_c0_g1_i3.p1	TKL-Pl-4
TRINITY_DN14304_c0_g1_i4.p2	TKL-Pl-4
TRINITY_DN14304_c0_g1_i6.p1	TKL-Pl-4
TRINITY_DN14304_c0_g1_i7.p1	TKL-Pl-4
TRINITY_DN14304_c0_g1_i8.p1	TKL-Pl-4
TRINITY_DN143088_c0_g1_i1.p2	STE_STE11
TRINITY_DN143219_c0_g1_i1.p1	STE_STE20-Pl
TRINITY_DN14328_c0_g1_i14.p1	RLK-Pelle_WAK
TRINITY_DN14328_c0_g1_i16.p1	RLK-Pelle_WAK
TRINITY_DN14328_c0_g1_i17.p1	RLK-Pelle_WAK
TRINITY_DN14328_c0_g1_i2.p1	RLK-Pelle_WAK
TRINITY_DN14328_c0_g1_i3.p1	RLK-Pelle_WAK
TRINITY_DN14328_c0_g1_i4.p1	RLK-Pelle_WAK
TRINITY_DN14328_c0_g1_i5.p1	RLK-Pelle_WAK
TRINITY_DN14328_c0_g1_i6.p1	RLK-Pelle_WAK
TRINITY_DN14328_c0_g1_i7.p1	RLK-Pelle_WAK
TRINITY_DN14369_c0_g1_i1.p1	RLK-Pelle_LRR-XI-1
TRINITY_DN14369_c0_g1_i2.p1	RLK-Pelle_LRR-XI-1
TRINITY_DN1444_c1_g2_i1.p1	CAMK_CAMKL-CHK1
TRINITY_DN14468_c1_g1_i3.p1	TKL-Pl-5
TRINITY_DN14472_c0_g1_i1.p1	AGC_RSK-2
TRINITY_DN14472_c0_g1_i2.p1	AGC_RSK-2
TRINITY_DN14472_c0_g2_i1.p1	AGC_RSK-2
TRINITY_DN14472_c0_g2_i2.p1	AGC_RSK-2
TRINITY_DN14472_c0_g2_i3.p1	AGC_RSK-2
TRINITY_DN14472_c0_g2_i5.p1	AGC_RSK-2
TRINITY_DN14472_c0_g2_i6.p1	AGC_RSK-2
TRINITY_DN14472_c0_g2_i7.p1	AGC_RSK-2
TRINITY_DN14492_c0_g1_i1.p1	RLK-Pelle_RLCK-VIIa-2
TRINITY_DN14492_c0_g1_i3.p1	RLK-Pelle_RLCK-VIIa-2
TRINITY_DN14577_c0_g1_i1.p1	WEE
TRINITY_DN14577_c0_g1_i10.p1	WEE
TRINITY_DN14577_c0_g1_i11.p1	WEE
TRINITY_DN14577_c0_g1_i12.p1	WEE
TRINITY_DN14577_c0_g1_i13.p1	WEE
TRINITY_DN14577_c0_g1_i14.p1	WEE
TRINITY_DN14577_c0_g1_i15.p1	WEE
TRINITY_DN14577_c0_g1_i2.p1	WEE
TRINITY_DN14577_c0_g1_i3.p1	WEE
TRINITY_DN14577_c0_g1_i4.p1	WEE
TRINITY_DN14577_c0_g1_i5.p1	WEE
TRINITY_DN14577_c0_g1_i7.p1	WEE
TRINITY_DN1471_c0_g1_i1.p1	RLK-Pelle_RLCK-II
TRINITY_DN1471_c0_g1_i10.p1	RLK-Pelle_RLCK-II
TRINITY_DN1471_c0_g1_i11.p1	RLK-Pelle_RLCK-II
TRINITY_DN1471_c0_g1_i12.p1	RLK-Pelle_RLCK-II
TRINITY_DN1471_c0_g1_i2.p1	RLK-Pelle_RLCK-II
TRINITY_DN1471_c0_g1_i2.p2	RLK-Pelle_RLCK-II
TRINITY_DN1471_c0_g1_i3.p1	RLK-Pelle_RLCK-II
TRINITY_DN1471_c0_g1_i4.p1	RLK-Pelle_RLCK-II
TRINITY_DN1471_c0_g1_i5.p1	RLK-Pelle_RLCK-II
TRINITY_DN1471_c0_g1_i6.p1	RLK-Pelle_RLCK-II
TRINITY_DN1471_c0_g1_i7.p1	RLK-Pelle_RLCK-II
TRINITY_DN1471_c0_g1_i7.p2	RLK-Pelle_RLCK-II
TRINITY_DN1471_c0_g1_i8.p1	RLK-Pelle_RLCK-II
TRINITY_DN1471_c0_g1_i9.p1	RLK-Pelle_RLCK-II
TRINITY_DN147270_c0_g1_i1.p1	RLK-Pelle_RLCK-VIIa-2
TRINITY_DN147540_c0_g1_i1.p1	CMGC_MAPK
TRINITY_DN147592_c0_g1_i1.p1	CAMK_OST1L
TRINITY_DN14852_c0_g2_i1.p1	RLK-Pelle_LRR-II
TRINITY_DN14852_c0_g2_i2.p1	RLK-Pelle_LRR-II
TRINITY_DN14852_c0_g2_i3.p1	RLK-Pelle_LRR-II
TRINITY_DN14852_c0_g2_i4.p1	RLK-Pelle_LRR-II
TRINITY_DN1493_c0_g1_i1.p1	NAK
TRINITY_DN1493_c0_g1_i2.p1	NAK
TRINITY_DN1493_c0_g1_i3.p1	NAK
TRINITY_DN1493_c0_g1_i4.p1	NAK
TRINITY_DN1493_c0_g1_i5.p1	NAK
TRINITY_DN149561_c0_g1_i1.p1	CAMK_CDPK
TRINITY_DN14968_c0_g1_i1.p1	STE_STE11
TRINITY_DN14968_c0_g1_i10.p1	STE_STE11
TRINITY_DN14968_c0_g1_i2.p1	STE_STE11
TRINITY_DN14968_c0_g1_i4.p1	STE_STE11
TRINITY_DN14968_c0_g1_i8.p1	STE_STE11
TRINITY_DN14968_c0_g1_i9.p1	STE_STE11
TRINITY_DN15004_c0_g1_i6.p1	PEK_PEK
TRINITY_DN15169_c0_g1_i2.p1	RLK-Pelle_LRR-IX
TRINITY_DN15169_c0_g1_i3.p1	RLK-Pelle_LRR-IX
TRINITY_DN15169_c0_g1_i4.p1	RLK-Pelle_LRR-IX
TRINITY_DN15169_c0_g1_i5.p1	RLK-Pelle_LRR-IX
TRINITY_DN15169_c0_g1_i6.p1	RLK-Pelle_LRR-IX
TRINITY_DN15169_c0_g1_i7.p1	RLK-Pelle_LRR-IX
TRINITY_DN15169_c0_g1_i8.p1	RLK-Pelle_LRR-IX
TRINITY_DN15169_c0_g1_i9.p1	RLK-Pelle_LRR-IX
TRINITY_DN15175_c0_g1_i2.p1	RLK-Pelle_LRR-XI-1
TRINITY_DN15175_c0_g2_i1.p1	RLK-Pelle_LRR-XI-1
TRINITY_DN1521_c0_g1_i1.p1	RLK-Pelle_LRR-III
TRINITY_DN1521_c0_g1_i2.p1	RLK-Pelle_LRR-III
TRINITY_DN1521_c0_g1_i3.p1	RLK-Pelle_LRR-III
TRINITY_DN1521_c0_g1_i4.p1	RLK-Pelle_LRR-III
TRINITY_DN1521_c0_g1_i5.p1	RLK-Pelle_LRR-III
TRINITY_DN15273_c0_g1_i1.p1	RLK-Pelle_LRR-V
TRINITY_DN15348_c0_g1_i10.p1	RLK-Pelle_LRR-III
TRINITY_DN15348_c0_g1_i11.p1	RLK-Pelle_LRR-III
TRINITY_DN15348_c0_g1_i12.p1	RLK-Pelle_LRR-III
TRINITY_DN15348_c0_g1_i13.p1	RLK-Pelle_LRR-III
TRINITY_DN15348_c0_g1_i14.p1	RLK-Pelle_LRR-III
TRINITY_DN15348_c0_g1_i16.p1	RLK-Pelle_LRR-III
TRINITY_DN15348_c0_g1_i2.p1	RLK-Pelle_LRR-III
TRINITY_DN15348_c0_g1_i3.p1	RLK-Pelle_LRR-III
TRINITY_DN15348_c0_g1_i4.p1	RLK-Pelle_LRR-III
TRINITY_DN15348_c0_g1_i8.p1	RLK-Pelle_LRR-III
TRINITY_DN15348_c0_g1_i9.p1	RLK-Pelle_LRR-III
TRINITY_DN1535_c0_g2_i1.p1	RLK-Pelle_C-LEC
TRINITY_DN1535_c0_g2_i2.p1	RLK-Pelle_C-LEC
TRINITY_DN1535_c0_g2_i3.p1	RLK-Pelle_C-LEC
TRINITY_DN15370_c0_g1_i3.p1	CMGC_MAPK
TRINITY_DN15387_c0_g1_i1.p1	TKL-Pl-4
TRINITY_DN15387_c0_g1_i7.p1	TKL-Pl-4
TRINITY_DN15462_c0_g1_i1.p1	RLK-Pelle_RKF3
TRINITY_DN15497_c0_g1_i1.p1	RLK-Pelle_LRR-XI-1
TRINITY_DN15497_c0_g1_i2.p1	RLK-Pelle_LRR-XI-1
TRINITY_DN15497_c0_g1_i3.p1	RLK-Pelle_LRR-XI-1
TRINITY_DN15528_c0_g1_i10.p1	STE_STE7
TRINITY_DN15528_c0_g1_i3.p1	STE_STE7
TRINITY_DN15528_c0_g1_i4.p1	STE_STE7
TRINITY_DN15528_c0_g1_i5.p1	STE_STE7
TRINITY_DN15528_c0_g1_i6.p1	STE_STE7
TRINITY_DN15528_c0_g1_i8.p1	STE_STE7
TRINITY_DN15547_c0_g3_i1.p1	CMGC_CDK-CRK7-CDK9
TRINITY_DN15547_c0_g3_i2.p1	CMGC_CDK-CRK7-CDK9
TRINITY_DN15566_c0_g1_i1.p1	RLK-Pelle_CR4L
TRINITY_DN15572_c0_g1_i1.p1	RLK-Pelle_LRR-XII-1
TRINITY_DN15572_c0_g1_i10.p1	RLK-Pelle_LRR-XII-1
TRINITY_DN15572_c0_g1_i16.p1	RLK-Pelle_LRR-XII-1
TRINITY_DN15572_c0_g1_i2.p1	RLK-Pelle_LRR-XII-1
TRINITY_DN15572_c0_g1_i7.p1	RLK-Pelle_LRR-XII-1
TRINITY_DN15572_c0_g1_i9.p1	RLK-Pelle_LRR-XII-1
TRINITY_DN15615_c0_g1_i1.p1	RLK-Pelle_LRR-Xb-2
TRINITY_DN15615_c0_g1_i2.p1	RLK-Pelle_LRR-Xb-2
TRINITY_DN15648_c0_g1_i2.p1	RLK-Pelle_RLCK-VIIa-1
TRINITY_DN15660_c0_g1_i2.p1	RLK-Pelle_RLCK-VIIa-2
TRINITY_DN15660_c0_g1_i3.p1	RLK-Pelle_RLCK-VIIa-2
TRINITY_DN15660_c0_g1_i5.p1	RLK-Pelle_RLCK-VIIa-2
TRINITY_DN15702_c0_g1_i1.p1	RLK-Pelle_SD-2b
TRINITY_DN1573_c0_g1_i1.p1	CAMK_CAMKL-CHK1
TRINITY_DN1573_c0_g1_i10.p1	CAMK_CAMKL-CHK1
TRINITY_DN1573_c0_g1_i11.p1	CAMK_CAMKL-CHK1
TRINITY_DN1573_c0_g1_i12.p1	CAMK_CAMKL-CHK1
TRINITY_DN1573_c0_g1_i13.p1	CAMK_CAMKL-CHK1
TRINITY_DN1573_c0_g1_i14.p1	CAMK_CAMKL-CHK1
TRINITY_DN1573_c0_g1_i2.p1	CAMK_CAMKL-CHK1
TRINITY_DN1573_c0_g1_i3.p1	CAMK_CAMKL-CHK1
TRINITY_DN1573_c0_g1_i4.p1	CAMK_CAMKL-CHK1
TRINITY_DN1573_c0_g1_i5.p1	CAMK_CAMKL-CHK1
TRINITY_DN1573_c0_g1_i6.p1	CAMK_CAMKL-CHK1
TRINITY_DN1573_c0_g1_i7.p1	CAMK_CAMKL-CHK1
TRINITY_DN1573_c0_g1_i8.p1	CAMK_CAMKL-CHK1
TRINITY_DN1573_c0_g1_i9.p1	CAMK_CAMKL-CHK1
TRINITY_DN15764_c1_g1_i1.p1	TKL-Pl-1
TRINITY_DN15764_c1_g1_i2.p1	TKL-Pl-1
TRINITY_DN15764_c1_g1_i3.p1	TKL-Pl-1
TRINITY_DN15764_c1_g1_i4.p1	TKL-Pl-1
TRINITY_DN15764_c1_g1_i5.p1	TKL-Pl-1
TRINITY_DN15803_c0_g1_i1.p1	RLK-Pelle_LRR-XII-1
TRINITY_DN15803_c0_g1_i3.p1	RLK-Pelle_LRR-XII-1
TRINITY_DN15803_c0_g1_i4.p1	RLK-Pelle_LRR-XII-1
TRINITY_DN15803_c0_g1_i5.p1	RLK-Pelle_LRR-XII-1
TRINITY_DN15803_c0_g1_i6.p1	RLK-Pelle_LRR-XII-1
TRINITY_DN15803_c0_g1_i7.p1	RLK-Pelle_LRR-XII-1
TRINITY_DN15803_c0_g1_i8.p1	RLK-Pelle_LRR-XII-1
TRINITY_DN15866_c0_g1_i1.p1	RLK-Pelle_LysM
TRINITY_DN15866_c0_g1_i2.p1	RLK-Pelle_LysM
TRINITY_DN1586_c0_g1_i1.p1	RLK-Pelle_DLSV
TRINITY_DN1586_c0_g1_i10.p1	RLK-Pelle_DLSV
TRINITY_DN1586_c0_g1_i11.p1	RLK-Pelle_DLSV
TRINITY_DN1586_c0_g1_i12.p1	RLK-Pelle_DLSV
TRINITY_DN1586_c0_g1_i13.p1	RLK-Pelle_DLSV
TRINITY_DN1586_c0_g1_i14.p1	RLK-Pelle_DLSV
TRINITY_DN1586_c0_g1_i3.p1	RLK-Pelle_DLSV
TRINITY_DN1586_c0_g1_i4.p1	RLK-Pelle_DLSV
TRINITY_DN1586_c0_g1_i5.p1	RLK-Pelle_DLSV
TRINITY_DN1586_c0_g1_i8.p1	RLK-Pelle_DLSV
TRINITY_DN1586_c0_g1_i9.p1	RLK-Pelle_DLSV
TRINITY_DN15876_c0_g1_i1.p1	RLK-Pelle_LysM
TRINITY_DN15878_c0_g1_i1.p1	CAMK_AMPK
TRINITY_DN15878_c0_g1_i6.p1	CAMK_AMPK
TRINITY_DN15883_c0_g1_i12.p1	TKL-Pl-5
TRINITY_DN15883_c0_g1_i3.p1	TKL-Pl-5
TRINITY_DN15883_c0_g1_i5.p1	TKL-Pl-5
TRINITY_DN15883_c0_g1_i9.p1	TKL-Pl-5
TRINITY_DN15920_c0_g1_i1.p1	RLK-Pelle_LRR-XI-1
TRINITY_DN15920_c0_g1_i1.p2	RLK-Pelle_LRR-XI-1
TRINITY_DN15920_c0_g1_i2.p1	RLK-Pelle_LRR-XI-1
TRINITY_DN15920_c0_g1_i3.p1	RLK-Pelle_LRR-XI-1
TRINITY_DN15920_c0_g1_i4.p1	RLK-Pelle_LRR-XI-1
TRINITY_DN15920_c0_g1_i5.p1	RLK-Pelle_LRR-XI-1
TRINITY_DN15920_c0_g1_i6.p1	RLK-Pelle_LRR-XI-1
TRINITY_DN15920_c0_g1_i7.p1	RLK-Pelle_LRR-XI-1
TRINITY_DN15920_c0_g1_i8.p1	RLK-Pelle_LRR-XI-1
TRINITY_DN1598_c0_g1_i1.p2	CMGC_MAPK
TRINITY_DN1598_c0_g1_i1.p3	CMGC_MAPK
TRINITY_DN1598_c0_g1_i2.p2	CMGC_MAPK
TRINITY_DN1598_c0_g1_i2.p3	CMGC_MAPK
TRINITY_DN1598_c0_g1_i3.p2	CMGC_MAPK
TRINITY_DN1598_c0_g1_i4.p2	CMGC_MAPK
TRINITY_DN1598_c0_g1_i5.p2	CMGC_MAPK
TRINITY_DN1598_c0_g1_i6.p2	CMGC_MAPK
TRINITY_DN1598_c0_g2_i1.p1	CMGC_MAPK
TRINITY_DN1598_c0_g2_i1.p2	CMGC_MAPK
TRINITY_DN1598_c0_g2_i2.p1	CMGC_MAPK
TRINITY_DN1598_c0_g2_i3.p1	CMGC_MAPK
TRINITY_DN1598_c0_g2_i4.p1	CMGC_MAPK
TRINITY_DN1598_c0_g2_i5.p1	CMGC_MAPK
TRINITY_DN1598_c0_g2_i5.p2	CMGC_MAPK
TRINITY_DN16007_c0_g1_i1.p1	RLK-Pelle_LRR-VII-1
TRINITY_DN16007_c0_g1_i2.p1	RLK-Pelle_LRR-VII-1
TRINITY_DN16007_c0_g1_i3.p1	RLK-Pelle_LRR-VII-1
TRINITY_DN16010_c0_g1_i1.p1	TKL_CTR1-DRK-1
TRINITY_DN16010_c0_g1_i3.p1	TKL_CTR1-DRK-1
TRINITY_DN16010_c0_g1_i5.p1	TKL_CTR1-DRK-1
TRINITY_DN16011_c0_g1_i1.p1	RLK-Pelle_LRR-IV
TRINITY_DN16146_c0_g1_i1.p1	CAMK_CDPK
TRINITY_DN16146_c0_g1_i2.p1	CAMK_CDPK
TRINITY_DN1620_c0_g1_i10.p1	CMGC_CDK-Pl
TRINITY_DN1620_c0_g1_i3.p1	CMGC_CDK-Pl
TRINITY_DN1620_c0_g1_i4.p1	CMGC_CDK-Pl
TRINITY_DN1620_c0_g1_i5.p1	CMGC_CDK-Pl
TRINITY_DN1620_c0_g1_i6.p1	CMGC_CDK-Pl
TRINITY_DN1620_c0_g1_i7.p1	CMGC_CDK-Pl
TRINITY_DN1620_c0_g1_i8.p1	CMGC_CDK-Pl
TRINITY_DN1625_c0_g1_i2.p1	CAMK_CDPK
TRINITY_DN1625_c0_g1_i3.p1	CAMK_CDPK
TRINITY_DN1625_c0_g1_i4.p1	CAMK_CDPK
TRINITY_DN1625_c0_g1_i5.p1	CAMK_CDPK
TRINITY_DN1625_c0_g1_i6.p1	CAMK_CDPK
TRINITY_DN1625_c0_g1_i7.p1	CAMK_CDPK
TRINITY_DN16266_c0_g1_i1.p1	RLK-Pelle_LRR-III
TRINITY_DN16266_c0_g1_i2.p1	RLK-Pelle_LRR-III
TRINITY_DN16305_c0_g1_i1.p1	RLK-Pelle_PERK-1
TRINITY_DN16305_c0_g1_i2.p1	RLK-Pelle_PERK-1
TRINITY_DN16305_c0_g1_i3.p1	RLK-Pelle_PERK-1
TRINITY_DN16305_c0_g1_i4.p1	RLK-Pelle_PERK-1
TRINITY_DN16305_c0_g1_i5.p1	RLK-Pelle_PERK-1
TRINITY_DN16305_c0_g1_i6.p1	RLK-Pelle_PERK-1
TRINITY_DN16305_c0_g1_i7.p1	RLK-Pelle_PERK-1
TRINITY_DN16305_c0_g1_i8.p1	RLK-Pelle_PERK-1
TRINITY_DN16305_c0_g1_i8.p3	RLK-Pelle_PERK-1
TRINITY_DN16407_c0_g1_i1.p1	RLK-Pelle_RLCK-VIIa-2
TRINITY_DN16407_c0_g1_i4.p1	RLK-Pelle_RLCK-VIIa-2
TRINITY_DN1646_c0_g1_i10.p1	CAMK_CAMKL-CHK1
TRINITY_DN1646_c0_g1_i11.p1	CAMK_CAMKL-CHK1
TRINITY_DN1646_c0_g1_i12.p1	CAMK_CAMKL-CHK1
TRINITY_DN1646_c0_g1_i3.p1	CAMK_CAMKL-CHK1
TRINITY_DN1646_c0_g1_i5.p1	CAMK_CAMKL-CHK1
TRINITY_DN1646_c0_g1_i6.p1	CAMK_CAMKL-CHK1
TRINITY_DN1646_c0_g1_i7.p1	CAMK_CAMKL-CHK1
TRINITY_DN1646_c0_g1_i8.p1	CAMK_CAMKL-CHK1
TRINITY_DN1646_c0_g1_i9.p1	CAMK_CAMKL-CHK1
TRINITY_DN16537_c0_g1_i1.p1	RLK-Pelle_LRR-III
TRINITY_DN16537_c0_g1_i10.p1	RLK-Pelle_LRR-III
TRINITY_DN16537_c0_g1_i2.p1	RLK-Pelle_LRR-III
TRINITY_DN16537_c0_g1_i3.p1	RLK-Pelle_LRR-III
TRINITY_DN16537_c0_g1_i7.p1	RLK-Pelle_LRR-III
TRINITY_DN16537_c0_g1_i8.p1	RLK-Pelle_LRR-III
TRINITY_DN16548_c0_g1_i1.p1	RLK-Pelle_RLCK-XIII
TRINITY_DN16548_c0_g1_i2.p1	RLK-Pelle_RLCK-XIII
TRINITY_DN16548_c0_g1_i3.p1	RLK-Pelle_RLCK-XIII
TRINITY_DN16548_c0_g1_i3.p2	RLK-Pelle_RLCK-XIII
TRINITY_DN16548_c0_g1_i4.p1	RLK-Pelle_RLCK-XIII
TRINITY_DN16548_c0_g1_i6.p1	RLK-Pelle_RLCK-XIII
TRINITY_DN16581_c0_g1_i1.p1	RLK-Pelle_WAK
TRINITY_DN16581_c0_g1_i2.p1	RLK-Pelle_WAK
TRINITY_DN16581_c0_g1_i3.p1	RLK-Pelle_WAK
TRINITY_DN16581_c0_g1_i4.p1	RLK-Pelle_WAK
TRINITY_DN16581_c0_g1_i5.p1	RLK-Pelle_WAK
TRINITY_DN16581_c0_g1_i6.p1	RLK-Pelle_WAK
TRINITY_DN16581_c0_g1_i7.p1	RLK-Pelle_WAK
TRINITY_DN16581_c1_g1_i1.p1	RLK-Pelle_WAK
TRINITY_DN16581_c1_g1_i11.p1	RLK-Pelle_WAK
TRINITY_DN16581_c1_g1_i2.p1	RLK-Pelle_WAK
TRINITY_DN16581_c1_g1_i2.p2	RLK-Pelle_WAK
TRINITY_DN16581_c1_g1_i3.p1	RLK-Pelle_WAK
TRINITY_DN16581_c1_g1_i4.p2	RLK-Pelle_WAK
TRINITY_DN16581_c1_g1_i6.p1	RLK-Pelle_WAK
TRINITY_DN16581_c1_g1_i8.p1	RLK-Pelle_WAK
TRINITY_DN16581_c1_g1_i9.p1	RLK-Pelle_WAK
TRINITY_DN16669_c0_g1_i2.p1	RLK-Pelle_LRR-XI-1
TRINITY_DN16669_c0_g1_i3.p1	RLK-Pelle_LRR-XI-1
TRINITY_DN16669_c0_g1_i4.p1	RLK-Pelle_LRR-XI-1
TRINITY_DN16669_c0_g1_i6.p1	RLK-Pelle_LRR-XI-1
TRINITY_DN16702_c0_g1_i1.p1	RLK-Pelle_LRR-Xb-1
TRINITY_DN16717_c0_g1_i1.p1	RLK-Pelle_Extensin
TRINITY_DN16717_c0_g1_i3.p1	RLK-Pelle_Extensin
TRINITY_DN16717_c0_g1_i7.p1	RLK-Pelle_Extensin
TRINITY_DN16717_c0_g1_i8.p1	RLK-Pelle_Extensin
TRINITY_DN16722_c0_g1_i1.p1	RLK-Pelle_RLCK-IXb
TRINITY_DN16722_c0_g1_i11.p1	RLK-Pelle_RLCK-IXb
TRINITY_DN16722_c0_g1_i15.p1	RLK-Pelle_RLCK-IXb
TRINITY_DN16722_c0_g1_i16.p1	RLK-Pelle_RLCK-IXb
TRINITY_DN16722_c0_g1_i17.p1	RLK-Pelle_RLCK-IXb
TRINITY_DN16722_c0_g1_i21.p1	RLK-Pelle_RLCK-IXb
TRINITY_DN16722_c0_g1_i4.p1	RLK-Pelle_RLCK-IXb
TRINITY_DN16767_c0_g1_i11.p1	RLK-Pelle_LRR-XI-1
TRINITY_DN16767_c0_g1_i13.p1	RLK-Pelle_LRR-XI-1
TRINITY_DN16767_c0_g1_i15.p1	RLK-Pelle_LRR-XI-1
TRINITY_DN16767_c0_g1_i16.p1	RLK-Pelle_LRR-XI-1
TRINITY_DN16767_c0_g1_i17.p1	RLK-Pelle_LRR-XI-1
TRINITY_DN16767_c0_g1_i6.p1	RLK-Pelle_LRR-XI-1
TRINITY_DN16767_c0_g1_i7.p1	RLK-Pelle_LRR-XI-1
TRINITY_DN16767_c0_g1_i9.p1	RLK-Pelle_LRR-XI-1
TRINITY_DN16776_c0_g1_i1.p1	CMGC_MAPK
TRINITY_DN16776_c0_g1_i10.p1	CMGC_MAPK
TRINITY_DN16776_c0_g1_i12.p1	CMGC_MAPK
TRINITY_DN16776_c0_g1_i2.p1	CMGC_MAPK
TRINITY_DN16776_c0_g1_i3.p1	CMGC_MAPK
TRINITY_DN16776_c0_g1_i4.p1	CMGC_MAPK
TRINITY_DN16776_c0_g1_i5.p1	CMGC_MAPK
TRINITY_DN16776_c0_g1_i6.p1	CMGC_MAPK
TRINITY_DN16776_c0_g1_i7.p1	CMGC_MAPK
TRINITY_DN16776_c0_g1_i8.p1	CMGC_MAPK
TRINITY_DN16776_c0_g1_i9.p1	CMGC_MAPK
TRINITY_DN16782_c0_g2_i1.p1	RLK-Pelle_L-LEC
TRINITY_DN16782_c0_g2_i2.p1	RLK-Pelle_DLSV
TRINITY_DN167_c0_g2_i1.p1	AGC_RSK-2
TRINITY_DN16814_c0_g1_i6.p1	RLK-Pelle_LRR-XV
TRINITY_DN16814_c0_g1_i7.p1	RLK-Pelle_LRR-XV
TRINITY_DN16814_c0_g1_i9.p1	RLK-Pelle_LRR-XV
TRINITY_DN16831_c0_g1_i3.p1	CAMK_AMPK
TRINITY_DN1683_c0_g1_i1.p1	RLK-Pelle_RLCK-V
TRINITY_DN1683_c0_g2_i1.p1	RLK-Pelle_RLCK-VIII
TRINITY_DN1683_c0_g2_i2.p1	RLK-Pelle_RLCK-VIII
TRINITY_DN1683_c0_g2_i3.p1	RLK-Pelle_RLCK-VIII
TRINITY_DN1683_c0_g2_i4.p1	RLK-Pelle_RLCK-VIII
TRINITY_DN1683_c0_g2_i5.p1	RLK-Pelle_RLCK-VIII
TRINITY_DN1683_c0_g2_i6.p1	RLK-Pelle_RLCK-VIII
TRINITY_DN1683_c0_g2_i7.p1	RLK-Pelle_RLCK-VIII
TRINITY_DN1683_c0_g2_i8.p1	RLK-Pelle_RLCK-VIII
TRINITY_DN16956_c0_g1_i10.p1	STE_STE20-Pl
TRINITY_DN16956_c0_g1_i14.p1	STE_STE20-Pl
TRINITY_DN16956_c0_g1_i2.p1	STE_STE20-Pl
TRINITY_DN16956_c0_g1_i4.p1	STE_STE20-Pl
TRINITY_DN16956_c0_g1_i7.p1	STE_STE20-Pl
TRINITY_DN16998_c0_g1_i1.p2	TKL-Pl-2
TRINITY_DN16998_c0_g1_i3.p1	TKL-Pl-2
TRINITY_DN16998_c0_g1_i5.p1	TKL-Pl-2
TRINITY_DN16998_c0_g1_i6.p1	TKL-Pl-2
TRINITY_DN17058_c0_g1_i1.p1	CAMK_CAMKL-CHK1
TRINITY_DN17058_c0_g1_i2.p1	CAMK_CAMKL-CHK1
TRINITY_DN17191_c0_g1_i1.p1	RLK-Pelle_LRR-XV
TRINITY_DN17191_c0_g1_i2.p1	RLK-Pelle_LRR-XV
TRINITY_DN17238_c0_g1_i1.p1	RLK-Pelle_RLCK-VIIa-2
TRINITY_DN17258_c0_g1_i1.p1	RLK-Pelle_L-LEC
TRINITY_DN1726_c0_g1_i1.p1	RLK-Pelle_DLSV
TRINITY_DN1726_c0_g1_i2.p1	RLK-Pelle_DLSV
TRINITY_DN17281_c0_g1_i1.p1	RLK-Pelle_DLSV
TRINITY_DN17281_c0_g1_i11.p1	RLK-Pelle_DLSV
TRINITY_DN17281_c0_g1_i2.p1	RLK-Pelle_DLSV
TRINITY_DN17281_c0_g1_i3.p1	RLK-Pelle_DLSV
TRINITY_DN17281_c0_g1_i3.p2	RLK-Pelle_DLSV
TRINITY_DN17281_c0_g1_i8.p1	RLK-Pelle_DLSV
TRINITY_DN17281_c0_g1_i9.p1	RLK-Pelle_DLSV
TRINITY_DN17319_c0_g1_i1.p1	RLK-Pelle_LRR-VI-1
TRINITY_DN17319_c0_g1_i2.p1	RLK-Pelle_LRR-VI-1
TRINITY_DN17319_c0_g1_i3.p1	RLK-Pelle_LRR-VI-1
TRINITY_DN17319_c0_g1_i4.p1	RLK-Pelle_LRR-VI-1
TRINITY_DN17319_c0_g1_i5.p1	RLK-Pelle_LRR-VI-1
TRINITY_DN17319_c0_g1_i6.p1	RLK-Pelle_LRR-VI-1
TRINITY_DN17387_c0_g1_i1.p2	RLK-Pelle_RLCK-VIIb
TRINITY_DN17387_c0_g1_i1.p3	RLK-Pelle_RLCK-VIIb
TRINITY_DN17387_c0_g1_i10.p1	RLK-Pelle_RLCK-VIIb
TRINITY_DN17387_c0_g1_i10.p3	RLK-Pelle_RLCK-VIIb
TRINITY_DN17387_c0_g1_i2.p1	RLK-Pelle_RLCK-VIIb
TRINITY_DN17387_c0_g1_i3.p1	RLK-Pelle_RLCK-VIIb
TRINITY_DN17387_c0_g1_i8.p1	RLK-Pelle_RLCK-VIIb
TRINITY_DN17387_c0_g1_i9.p1	RLK-Pelle_RLCK-VIIb
TRINITY_DN1738_c0_g2_i1.p1	WNK_NRBP
TRINITY_DN1738_c0_g2_i2.p1	WNK_NRBP
TRINITY_DN17392_c0_g1_i2.p1	RLK-Pelle_L-LEC
TRINITY_DN17427_c0_g1_i1.p1	RLK-Pelle_RLCK-VI
TRINITY_DN17437_c0_g1_i1.p1	RLK-Pelle_RLCK-VIIa-2
TRINITY_DN17437_c0_g1_i10.p1	RLK-Pelle_RLCK-VIIa-2
TRINITY_DN17437_c0_g1_i11.p2	RLK-Pelle_RLCK-VIIa-2
TRINITY_DN17437_c0_g1_i12.p1	RLK-Pelle_RLCK-VIIa-2
TRINITY_DN17437_c0_g1_i12.p2	RLK-Pelle_RLCK-VIIa-2
TRINITY_DN17437_c0_g1_i13.p2	RLK-Pelle_RLCK-VIIa-2
TRINITY_DN17437_c0_g1_i17.p1	RLK-Pelle_RLCK-VIIa-2
TRINITY_DN17437_c0_g1_i17.p2	RLK-Pelle_RLCK-VIIa-2
TRINITY_DN17437_c0_g1_i2.p2	RLK-Pelle_RLCK-VIIa-2
TRINITY_DN17437_c0_g1_i2.p3	RLK-Pelle_RLCK-VIIa-2
TRINITY_DN17437_c0_g1_i20.p1	RLK-Pelle_RLCK-VIIa-2
TRINITY_DN17437_c0_g1_i3.p3	RLK-Pelle_RLCK-VIIa-2
TRINITY_DN17437_c0_g1_i4.p1	RLK-Pelle_RLCK-VIIa-2
TRINITY_DN17437_c0_g1_i5.p1	RLK-Pelle_RLCK-VIIa-2
TRINITY_DN17437_c0_g1_i7.p1	RLK-Pelle_RLCK-VIIa-2
TRINITY_DN17437_c0_g1_i8.p1	RLK-Pelle_RLCK-VIIa-2
TRINITY_DN17437_c0_g1_i9.p1	RLK-Pelle_RLCK-VIIa-2
TRINITY_DN17437_c0_g1_i9.p2	RLK-Pelle_RLCK-VIIa-2
TRINITY_DN17478_c0_g1_i2.p1	RLK-Pelle_LRR-III
TRINITY_DN1750_c0_g1_i1.p1	Group-Pl-3
TRINITY_DN1750_c0_g1_i3.p1	Group-Pl-3
TRINITY_DN1750_c0_g1_i4.p1	Group-Pl-3
TRINITY_DN1750_c0_g1_i7.p1	Group-Pl-3
TRINITY_DN17656_c0_g1_i1.p1	RLK-Pelle_LRR-II
TRINITY_DN17656_c0_g1_i10.p1	RLK-Pelle_LRR-II
TRINITY_DN17656_c0_g1_i12.p1	RLK-Pelle_LRR-II
TRINITY_DN17656_c0_g1_i3.p1	RLK-Pelle_LRR-II
TRINITY_DN17656_c0_g1_i4.p1	RLK-Pelle_LRR-II
TRINITY_DN17656_c0_g1_i5.p1	RLK-Pelle_LRR-II
TRINITY_DN17656_c0_g1_i6.p1	RLK-Pelle_LRR-II
TRINITY_DN17656_c0_g1_i7.p1	RLK-Pelle_LRR-II
TRINITY_DN17656_c0_g1_i8.p1	RLK-Pelle_LRR-II
TRINITY_DN17700_c0_g1_i1.p1	RLK-Pelle_LRR-V
TRINITY_DN17708_c1_g1_i2.p1	RLK-Pelle_WAK_LRK10L-1
TRINITY_DN1772_c0_g1_i1.p1	RLK-Pelle_LRR-IX
TRINITY_DN1772_c0_g1_i2.p1	RLK-Pelle_LRR-IX
TRINITY_DN1772_c0_g1_i3.p1	RLK-Pelle_LRR-IX
TRINITY_DN1772_c0_g1_i4.p1	RLK-Pelle_LRR-IX
TRINITY_DN1772_c0_g1_i5.p1	RLK-Pelle_LRR-IX
TRINITY_DN17786_c0_g1_i1.p1	AGC_RSK-2
TRINITY_DN17786_c0_g1_i2.p1	AGC_RSK-2
TRINITY_DN17786_c0_g1_i3.p1	AGC_RSK-2
TRINITY_DN17786_c0_g1_i4.p1	AGC_RSK-2
TRINITY_DN17786_c0_g1_i5.p1	AGC_RSK-2
TRINITY_DN17786_c0_g1_i6.p1	AGC_RSK-2
TRINITY_DN17842_c0_g1_i10.p1	RLK-Pelle_DLSV
TRINITY_DN17842_c0_g1_i4.p1	RLK-Pelle_DLSV
TRINITY_DN17842_c0_g1_i7.p1	RLK-Pelle_DLSV
TRINITY_DN17842_c0_g1_i8.p1	RLK-Pelle_DLSV
TRINITY_DN17849_c0_g1_i3.p1	CAMK_CDPK
TRINITY_DN17941_c0_g1_i1.p1	CAMK_CDPK
TRINITY_DN17942_c0_g1_i1.p1	RLK-Pelle_CrRLK1L-1
TRINITY_DN17_c0_g1_i1.p1	CMGC_GSK
TRINITY_DN17_c0_g1_i11.p1	CMGC_GSK
TRINITY_DN17_c0_g1_i12.p1	CMGC_GSK
TRINITY_DN17_c0_g1_i13.p1	CMGC_GSK
TRINITY_DN17_c0_g1_i2.p1	CMGC_GSK
TRINITY_DN17_c0_g1_i3.p1	CMGC_GSK
TRINITY_DN17_c0_g1_i4.p1	CMGC_GSK
TRINITY_DN17_c0_g1_i5.p1	CMGC_GSK
TRINITY_DN17_c0_g1_i6.p1	CMGC_GSK
TRINITY_DN17_c0_g1_i7.p1	CMGC_GSK
TRINITY_DN17_c0_g1_i8.p1	CMGC_GSK
TRINITY_DN17_c0_g1_i9.p1	CMGC_GSK
TRINITY_DN18058_c0_g1_i1.p1	RLK-Pelle_LRR-III
TRINITY_DN18058_c0_g1_i1.p3	RLK-Pelle_LRR-III
TRINITY_DN18058_c0_g1_i2.p1	RLK-Pelle_LRR-III
TRINITY_DN18111_c0_g1_i1.p1	TKL-Pl-6
TRINITY_DN18111_c0_g1_i3.p2	TKL-Pl-6
TRINITY_DN18111_c0_g1_i4.p1	TKL-Pl-6
TRINITY_DN18111_c0_g1_i5.p2	TKL-Pl-6
TRINITY_DN18111_c0_g1_i6.p1	TKL-Pl-6
TRINITY_DN18111_c0_g1_i7.p2	TKL-Pl-6
TRINITY_DN18111_c0_g1_i8.p1	TKL-Pl-6
TRINITY_DN18149_c0_g1_i1.p1	RLK-Pelle_LRR-XI-1
TRINITY_DN18179_c0_g1_i1.p1	RLK-Pelle_L-LEC
TRINITY_DN18179_c0_g1_i2.p1	RLK-Pelle_L-LEC
TRINITY_DN18179_c0_g1_i3.p1	RLK-Pelle_L-LEC
TRINITY_DN18179_c0_g1_i4.p1	RLK-Pelle_L-LEC
TRINITY_DN18179_c0_g2_i1.p1	RLK-Pelle_L-LEC
TRINITY_DN18179_c0_g2_i2.p1	RLK-Pelle_L-LEC
TRINITY_DN18366_c0_g1_i2.p1	RLK-Pelle_RLCK-VIIa-1
TRINITY_DN18366_c0_g1_i3.p1	RLK-Pelle_RLCK-VIIa-1
TRINITY_DN18366_c0_g1_i5.p1	RLK-Pelle_RLCK-VIIa-1
TRINITY_DN18366_c0_g1_i6.p1	RLK-Pelle_RLCK-VIIa-1
TRINITY_DN18400_c0_g1_i1.p1	RLK-Pelle_LRR-VII-3
TRINITY_DN18400_c0_g1_i4.p1	RLK-Pelle_LRR-VII-3
TRINITY_DN18400_c0_g1_i5.p1	RLK-Pelle_LRR-VII-3
TRINITY_DN18528_c0_g1_i1.p1	ULK_ULK4
TRINITY_DN18528_c0_g1_i2.p1	ULK_ULK4
TRINITY_DN18528_c0_g1_i3.p1	ULK_ULK4
TRINITY_DN18528_c0_g1_i5.p1	ULK_ULK4
TRINITY_DN18528_c0_g1_i7.p1	ULK_ULK4
TRINITY_DN18528_c0_g1_i8.p1	ULK_ULK4
TRINITY_DN185_c0_g1_i1.p1	RLK-Pelle_LRR-II
TRINITY_DN185_c0_g1_i2.p1	RLK-Pelle_LRR-II
TRINITY_DN185_c0_g1_i3.p1	RLK-Pelle_LRR-II
TRINITY_DN185_c0_g1_i5.p1	RLK-Pelle_LRR-II
TRINITY_DN185_c0_g3_i1.p1	RLK-Pelle_LRR-II
TRINITY_DN185_c0_g3_i2.p1	RLK-Pelle_LRR-II
TRINITY_DN18642_c0_g1_i1.p1	RLK-Pelle_LRR-II
TRINITY_DN18642_c0_g1_i2.p1	RLK-Pelle_LRR-II
TRINITY_DN18643_c0_g1_i1.p1	NEK
TRINITY_DN18643_c0_g1_i2.p2	NEK
TRINITY_DN18643_c0_g1_i3.p1	NEK
TRINITY_DN18643_c0_g1_i4.p1	NEK
TRINITY_DN18643_c0_g1_i5.p1	NEK
TRINITY_DN18643_c0_g1_i6.p1	NEK
TRINITY_DN18643_c0_g1_i7.p1	NEK
TRINITY_DN18643_c0_g1_i8.p1	NEK
TRINITY_DN18710_c0_g1_i2.p1	RLK-Pelle_LRR-XI-1
TRINITY_DN18710_c0_g1_i3.p1	RLK-Pelle_LRR-XI-1
TRINITY_DN18710_c0_g1_i4.p1	RLK-Pelle_LRR-XI-1
TRINITY_DN18710_c0_g1_i4.p3	RLK-Pelle_LRR-XI-1
TRINITY_DN18710_c0_g1_i5.p1	RLK-Pelle_LRR-XI-1
TRINITY_DN1877_c0_g1_i1.p1	CMGC_CDK-CDK7
TRINITY_DN1877_c0_g1_i2.p1	CMGC_CDK-CDK7
TRINITY_DN1877_c0_g1_i6.p1	CMGC_CDK-CDK7
TRINITY_DN1877_c0_g1_i7.p1	CMGC_CDK-CDK7
TRINITY_DN1877_c0_g1_i8.p1	CMGC_CDK-CDK7
TRINITY_DN18813_c0_g1_i1.p2	RLK-Pelle_LRR-III
TRINITY_DN18813_c0_g1_i2.p1	RLK-Pelle_LRR-III
TRINITY_DN18813_c0_g1_i3.p1	RLK-Pelle_LRR-III
TRINITY_DN18813_c0_g1_i4.p1	RLK-Pelle_LRR-III
TRINITY_DN18813_c0_g2_i1.p1	RLK-Pelle_LRR-III
TRINITY_DN18906_c0_g1_i1.p1	RLK-Pelle_L-LEC
TRINITY_DN1891_c0_g1_i1.p1	RLK-Pelle_LRR-III
TRINITY_DN1891_c0_g1_i2.p1	RLK-Pelle_LRR-III
TRINITY_DN1891_c0_g1_i3.p1	RLK-Pelle_LRR-III
TRINITY_DN1891_c0_g1_i5.p1	RLK-Pelle_LRR-III
TRINITY_DN1892_c0_g1_i1.p1	CK1_CK1
TRINITY_DN1892_c0_g1_i10.p1	CK1_CK1
TRINITY_DN1892_c0_g1_i11.p1	CK1_CK1
TRINITY_DN1892_c0_g1_i12.p1	CK1_CK1
TRINITY_DN1892_c0_g1_i13.p1	CK1_CK1
TRINITY_DN1892_c0_g1_i2.p1	CK1_CK1
TRINITY_DN1892_c0_g1_i3.p1	CK1_CK1
TRINITY_DN1892_c0_g1_i4.p1	CK1_CK1
TRINITY_DN1892_c0_g1_i6.p1	CK1_CK1
TRINITY_DN1892_c0_g1_i7.p1	CK1_CK1
TRINITY_DN1892_c0_g1_i8.p1	CK1_CK1
TRINITY_DN1892_c0_g1_i9.p1	CK1_CK1
TRINITY_DN1892_c0_g2_i1.p1	CK1_CK1
TRINITY_DN1892_c0_g2_i2.p1	CK1_CK1
TRINITY_DN1892_c0_g2_i3.p1	CK1_CK1
TRINITY_DN18995_c0_g1_i2.p1	RLK-Pelle_LRR-IV
TRINITY_DN18995_c0_g1_i3.p1	RLK-Pelle_LRR-IV
TRINITY_DN18995_c0_g1_i4.p1	RLK-Pelle_LRR-IV
TRINITY_DN18995_c0_g2_i1.p1	RLK-Pelle_LRR-IV
TRINITY_DN19024_c0_g1_i1.p1	RLK-Pelle_CrRLK1L-1
TRINITY_DN19024_c0_g2_i1.p1	RLK-Pelle_CrRLK1L-1
TRINITY_DN19092_c0_g1_i1.p1	RLK-Pelle_LRR-XII-1
TRINITY_DN19092_c0_g1_i11.p1	RLK-Pelle_LRR-XII-1
TRINITY_DN19092_c0_g1_i12.p1	RLK-Pelle_LRR-XII-1
TRINITY_DN19092_c0_g1_i2.p1	RLK-Pelle_LRR-XII-1
TRINITY_DN19092_c0_g1_i5.p1	RLK-Pelle_LRR-XII-1
TRINITY_DN19092_c0_g1_i7.p1	RLK-Pelle_LRR-XII-1
TRINITY_DN19092_c0_g1_i9.p1	RLK-Pelle_LRR-XII-1
TRINITY_DN19104_c0_g1_i1.p1	RLK-Pelle_LRR-III
TRINITY_DN19104_c0_g1_i2.p1	RLK-Pelle_LRR-III
TRINITY_DN19104_c0_g1_i5.p1	RLK-Pelle_LRR-III
TRINITY_DN19104_c0_g1_i7.p1	RLK-Pelle_LRR-III
TRINITY_DN19204_c0_g1_i1.p1	RLK-Pelle_LRR-III
TRINITY_DN19281_c0_g1_i1.p1	CAMK_CAMKL-CHK1
TRINITY_DN19281_c0_g1_i11.p1	CAMK_CAMKL-CHK1
TRINITY_DN19281_c0_g1_i3.p1	CAMK_CAMKL-CHK1
TRINITY_DN19281_c0_g1_i5.p1	CAMK_CAMKL-CHK1
TRINITY_DN19345_c0_g1_i1.p1	RLK-Pelle_SD-2b
TRINITY_DN19345_c0_g1_i2.p1	RLK-Pelle_SD-2b
TRINITY_DN19345_c0_g1_i3.p1	RLK-Pelle_SD-2b
TRINITY_DN19345_c0_g2_i1.p1	RLK-Pelle_SD-2b
TRINITY_DN19345_c0_g2_i2.p1	RLK-Pelle_SD-2b
TRINITY_DN1940_c0_g1_i1.p1	RLK-Pelle_RLCK-IXb
TRINITY_DN1940_c0_g1_i10.p1	RLK-Pelle_RLCK-IXb
TRINITY_DN1940_c0_g1_i12.p1	RLK-Pelle_RLCK-IXb
TRINITY_DN1940_c0_g1_i13.p1	RLK-Pelle_RLCK-IXb
TRINITY_DN1940_c0_g1_i3.p1	RLK-Pelle_RLCK-IXb
TRINITY_DN1940_c0_g1_i6.p1	RLK-Pelle_RLCK-IXb
TRINITY_DN1940_c0_g1_i7.p1	RLK-Pelle_RLCK-IXb
TRINITY_DN1940_c0_g1_i8.p1	RLK-Pelle_RLCK-IXb
TRINITY_DN19590_c0_g1_i1.p1	RLK-Pelle_RLCK-V
TRINITY_DN19597_c0_g1_i1.p1	RLK-Pelle_LRR-III
TRINITY_DN19597_c0_g1_i2.p1	RLK-Pelle_LRR-III
TRINITY_DN19597_c0_g1_i3.p1	RLK-Pelle_LRR-III
TRINITY_DN19597_c0_g1_i4.p1	RLK-Pelle_LRR-III
TRINITY_DN19597_c0_g1_i5.p1	RLK-Pelle_LRR-III
TRINITY_DN19653_c0_g1_i2.p1	RLK-Pelle_PERK-2
TRINITY_DN19653_c0_g1_i3.p1	RLK-Pelle_PERK-2
TRINITY_DN19653_c0_g1_i4.p1	RLK-Pelle_PERK-2
TRINITY_DN19653_c0_g1_i8.p1	RLK-Pelle_PERK-2
TRINITY_DN19653_c0_g2_i1.p1	RLK-Pelle_PERK-2
TRINITY_DN19653_c0_g2_i2.p1	RLK-Pelle_PERK-2
TRINITY_DN19653_c0_g2_i5.p1	RLK-Pelle_PERK-2
TRINITY_DN19715_c0_g1_i14.p1	TKL-Pl-4
TRINITY_DN19715_c0_g1_i8.p1	TKL-Pl-4
TRINITY_DN19715_c1_g1_i1.p1	RLK-Pelle_L-LEC
TRINITY_DN19730_c0_g1_i1.p1	STE_STE11
TRINITY_DN19730_c0_g2_i1.p1	STE_STE11
TRINITY_DN1975_c0_g1_i1.p1	STE_STE11
TRINITY_DN1975_c0_g1_i2.p1	STE_STE11
TRINITY_DN1975_c0_g1_i3.p1	STE_STE11
TRINITY_DN1975_c0_g1_i4.p1	STE_STE11
TRINITY_DN1975_c0_g1_i7.p2	STE_STE11
TRINITY_DN1975_c0_g1_i8.p1	STE_STE11
TRINITY_DN1975_c0_g2_i1.p1	STE_STE11
TRINITY_DN1975_c0_g2_i2.p1	STE_STE11
TRINITY_DN1975_c0_g2_i2.p2	STE_STE11
TRINITY_DN1975_c0_g2_i3.p1	STE_STE11
TRINITY_DN1975_c0_g2_i4.p1	STE_STE11
TRINITY_DN19835_c0_g2_i1.p1	RLK-Pelle_URK-2
TRINITY_DN19835_c0_g2_i4.p1	RLK-Pelle_URK-2
TRINITY_DN19835_c0_g2_i4.p2	RLK-Pelle_URK-2
TRINITY_DN1992_c0_g1_i1.p1	CAMK_CDPK
TRINITY_DN1992_c0_g1_i12.p1	CAMK_CDPK
TRINITY_DN1992_c0_g1_i13.p1	CAMK_CDPK
TRINITY_DN1992_c0_g1_i14.p1	CAMK_CDPK
TRINITY_DN1992_c0_g1_i15.p1	CAMK_CDPK
TRINITY_DN1992_c0_g1_i16.p1	CAMK_CDPK
TRINITY_DN1992_c0_g1_i17.p1	CAMK_CDPK
TRINITY_DN1992_c0_g1_i2.p1	CAMK_CDPK
TRINITY_DN1992_c0_g1_i20.p1	CAMK_CDPK
TRINITY_DN1992_c0_g1_i22.p1	CAMK_CDPK
TRINITY_DN1992_c0_g1_i23.p1	CAMK_CDPK
TRINITY_DN1992_c0_g1_i24.p1	CAMK_CDPK
TRINITY_DN1992_c0_g1_i4.p1	CAMK_CDPK
TRINITY_DN1992_c0_g1_i5.p1	CAMK_CDPK
TRINITY_DN1992_c0_g1_i6.p1	CAMK_CDPK
TRINITY_DN1992_c0_g1_i7.p1	CAMK_CDPK
TRINITY_DN1992_c0_g1_i8.p1	CAMK_CDPK
TRINITY_DN1992_c0_g1_i9.p1	CAMK_CDPK
TRINITY_DN1994_c0_g1_i1.p1	RLK-Pelle_LRR-Xb-1
TRINITY_DN1994_c0_g1_i2.p1	RLK-Pelle_LRR-Xb-1
TRINITY_DN1994_c0_g1_i3.p1	RLK-Pelle_LRR-Xb-1
TRINITY_DN1994_c0_g1_i5.p1	RLK-Pelle_LRR-Xb-1
TRINITY_DN1998_c0_g1_i2.p1	RLK-Pelle_LRR-III
TRINITY_DN1998_c0_g1_i3.p1	RLK-Pelle_LRR-III
TRINITY_DN1998_c0_g1_i4.p1	RLK-Pelle_LRR-III
TRINITY_DN1998_c0_g1_i5.p1	RLK-Pelle_LRR-III
TRINITY_DN1998_c0_g1_i7.p1	RLK-Pelle_LRR-III
TRINITY_DN19994_c0_g1_i1.p1	RLK-Pelle_LRR-II
TRINITY_DN19994_c0_g1_i2.p1	RLK-Pelle_LRR-II
TRINITY_DN19994_c0_g1_i4.p1	RLK-Pelle_LRR-II
TRINITY_DN20163_c1_g1_i1.p1	RLK-Pelle_RLCK-V
TRINITY_DN20192_c0_g1_i1.p1	RLK-Pelle_LRR-XI-1
TRINITY_DN20192_c0_g1_i2.p1	RLK-Pelle_LRR-XI-1
TRINITY_DN201_c0_g1_i1.p1	AGC_RSK-2
TRINITY_DN201_c0_g1_i10.p1	AGC_RSK-2
TRINITY_DN201_c0_g1_i11.p1	AGC_RSK-2
TRINITY_DN201_c0_g1_i13.p1	AGC_RSK-2
TRINITY_DN201_c0_g1_i14.p1	AGC_RSK-2
TRINITY_DN201_c0_g1_i15.p1	AGC_RSK-2
TRINITY_DN201_c0_g1_i2.p1	AGC_RSK-2
TRINITY_DN201_c0_g1_i3.p1	AGC_RSK-2
TRINITY_DN201_c0_g1_i4.p1	AGC_RSK-2
TRINITY_DN201_c0_g1_i7.p1	AGC_RSK-2
TRINITY_DN201_c0_g1_i8.p1	AGC_RSK-2
TRINITY_DN201_c0_g1_i9.p1	AGC_RSK-2
TRINITY_DN2026_c0_g1_i1.p1	CMGC_CK2
TRINITY_DN2026_c0_g1_i1.p2	CMGC_CK2
TRINITY_DN2026_c0_g1_i10.p1	CMGC_CK2
TRINITY_DN2026_c0_g1_i2.p1	CMGC_CK2
TRINITY_DN2026_c0_g1_i3.p1	CMGC_CK2
TRINITY_DN2026_c0_g1_i3.p2	CMGC_CK2
TRINITY_DN2026_c0_g1_i5.p1	CMGC_CK2
TRINITY_DN2026_c0_g1_i6.p1	CMGC_CK2
TRINITY_DN20277_c0_g1_i1.p1	RLK-Pelle_Extensin
TRINITY_DN20277_c0_g1_i2.p1	RLK-Pelle_Extensin
TRINITY_DN20277_c0_g1_i3.p1	RLK-Pelle_Extensin
TRINITY_DN20354_c0_g1_i1.p1	CAMK_CDPK
TRINITY_DN20372_c0_g1_i1.p1	CK1_CK1
TRINITY_DN20372_c0_g1_i3.p1	CK1_CK1
TRINITY_DN203_c0_g1_i2.p1	RLK-Pelle_CrRLK1L-1
TRINITY_DN203_c0_g1_i3.p1	RLK-Pelle_CrRLK1L-1
TRINITY_DN203_c0_g1_i4.p1	RLK-Pelle_CrRLK1L-1
TRINITY_DN203_c0_g1_i5.p1	RLK-Pelle_CrRLK1L-1
TRINITY_DN203_c0_g1_i6.p1	RLK-Pelle_CrRLK1L-1
TRINITY_DN203_c0_g1_i7.p1	RLK-Pelle_CrRLK1L-1
TRINITY_DN20406_c0_g1_i1.p1	WNK_NRBP
TRINITY_DN20422_c0_g1_i1.p1	RLK-Pelle_LRR-XII-1
TRINITY_DN20422_c0_g1_i4.p1	RLK-Pelle_LRR-XII-1
TRINITY_DN20422_c0_g1_i5.p1	RLK-Pelle_LRR-XII-1
TRINITY_DN20422_c0_g1_i6.p1	RLK-Pelle_LRR-XII-1
TRINITY_DN20422_c0_g1_i9.p1	RLK-Pelle_LRR-XII-1
TRINITY_DN20422_c0_g2_i1.p1	RLK-Pelle_LRR-XII-1
TRINITY_DN204_c0_g2_i1.p1	STE_STE11
TRINITY_DN204_c0_g2_i2.p1	STE_STE11
TRINITY_DN204_c0_g2_i3.p1	STE_STE11
TRINITY_DN204_c0_g2_i4.p1	STE_STE11
TRINITY_DN204_c0_g2_i5.p1	STE_STE11
TRINITY_DN204_c0_g2_i6.p1	STE_STE11
TRINITY_DN204_c0_g2_i6.p2	STE_STE11
TRINITY_DN204_c0_g2_i7.p1	STE_STE-Pl
TRINITY_DN204_c0_g2_i8.p1	STE_STE11
TRINITY_DN204_c0_g2_i9.p1	STE_STE11
TRINITY_DN20518_c0_g1_i1.p1	AGC_RSK-2
TRINITY_DN20518_c0_g1_i4.p1	AGC_RSK-2
TRINITY_DN20545_c0_g1_i1.p1	RLK-Pelle_PERK-1
TRINITY_DN20545_c0_g1_i12.p1	RLK-Pelle_PERK-1
TRINITY_DN20545_c0_g1_i13.p1	RLK-Pelle_PERK-1
TRINITY_DN20545_c0_g1_i13.p2	RLK-Pelle_PERK-1
TRINITY_DN20545_c0_g1_i4.p1	RLK-Pelle_PERK-1
TRINITY_DN20545_c0_g1_i5.p1	RLK-Pelle_PERK-1
TRINITY_DN20545_c0_g1_i8.p1	RLK-Pelle_PERK-1
TRINITY_DN20545_c0_g1_i9.p1	RLK-Pelle_PERK-1
TRINITY_DN2062_c0_g1_i1.p1	RLK-Pelle_LRR-XI-1
TRINITY_DN2062_c0_g1_i2.p1	RLK-Pelle_LRR-XI-1
TRINITY_DN2062_c0_g1_i3.p1	RLK-Pelle_LRR-XI-1
TRINITY_DN2062_c0_g1_i4.p1	RLK-Pelle_LRR-XI-1
TRINITY_DN2062_c0_g1_i5.p1	RLK-Pelle_LRR-XI-1
TRINITY_DN2062_c0_g1_i6.p1	RLK-Pelle_LRR-XI-1
TRINITY_DN2062_c0_g1_i7.p1	RLK-Pelle_LRR-XI-1
TRINITY_DN2062_c0_g1_i8.p1	RLK-Pelle_LRR-XI-1
TRINITY_DN20707_c0_g1_i13.p1	RLK-Pelle_DLSV
TRINITY_DN20707_c0_g1_i2.p1	RLK-Pelle_DLSV
TRINITY_DN20707_c0_g1_i4.p1	RLK-Pelle_DLSV
TRINITY_DN20707_c0_g1_i6.p1	RLK-Pelle_DLSV
TRINITY_DN20707_c0_g1_i6.p2	RLK-Pelle_DLSV
TRINITY_DN20707_c0_g1_i7.p1	RLK-Pelle_DLSV
TRINITY_DN20707_c0_g1_i9.p1	RLK-Pelle_DLSV
TRINITY_DN20728_c0_g1_i1.p1	RLK-Pelle_LRR-III
TRINITY_DN20728_c0_g1_i2.p1	RLK-Pelle_LRR-III
TRINITY_DN20728_c0_g1_i3.p1	RLK-Pelle_LRR-III
TRINITY_DN20728_c0_g1_i4.p1	RLK-Pelle_LRR-III
TRINITY_DN20728_c0_g1_i5.p1	RLK-Pelle_LRR-III
TRINITY_DN20775_c0_g1_i1.p1	RLK-Pelle_RLCK-VI
TRINITY_DN20775_c0_g1_i2.p1	RLK-Pelle_RLCK-VI
TRINITY_DN20775_c0_g1_i3.p1	RLK-Pelle_RLCK-VI
TRINITY_DN20775_c0_g1_i4.p1	RLK-Pelle_RLCK-VI
TRINITY_DN20775_c0_g1_i5.p1	RLK-Pelle_RLCK-VI
TRINITY_DN20775_c0_g1_i6.p1	RLK-Pelle_RLCK-VI
TRINITY_DN20775_c0_g1_i7.p1	RLK-Pelle_RLCK-VI
TRINITY_DN2083_c0_g1_i1.p1	STE_STE-Pl
TRINITY_DN2083_c0_g1_i2.p1	STE_STE-Pl
TRINITY_DN2083_c0_g1_i3.p1	STE_STE-Pl
TRINITY_DN2083_c0_g1_i4.p1	STE_STE-Pl
TRINITY_DN2083_c0_g1_i5.p1	STE_STE-Pl
TRINITY_DN2083_c0_g1_i6.p1	STE_STE-Pl
TRINITY_DN2083_c0_g1_i7.p1	STE_STE-Pl
TRINITY_DN20886_c0_g1_i1.p1	RLK-Pelle_LRR-III
TRINITY_DN2095_c0_g1_i1.p1	SCY1_SCYL2
TRINITY_DN2095_c0_g1_i2.p1	SCY1_SCYL2
TRINITY_DN2095_c0_g1_i3.p1	SCY1_SCYL2
TRINITY_DN2095_c0_g1_i4.p1	SCY1_SCYL2
TRINITY_DN2095_c0_g1_i5.p2	SCY1_SCYL2
TRINITY_DN21080_c0_g2_i1.p1	RLK-Pelle_PERK-2
TRINITY_DN21080_c0_g2_i10.p1	RLK-Pelle_PERK-2
TRINITY_DN21080_c0_g2_i11.p1	RLK-Pelle_PERK-2
TRINITY_DN21080_c0_g2_i4.p1	RLK-Pelle_PERK-2
TRINITY_DN21080_c0_g2_i7.p1	RLK-Pelle_PERK-2
TRINITY_DN21080_c0_g2_i9.p1	RLK-Pelle_PERK-2
TRINITY_DN21080_c0_g2_i9.p2	RLK-Pelle_PERK-2
TRINITY_DN210_c0_g1_i1.p1	RLK-Pelle_RLCK-VIII
TRINITY_DN210_c0_g1_i2.p1	RLK-Pelle_RLCK-VIII
TRINITY_DN210_c0_g1_i3.p1	RLK-Pelle_RLCK-VIII
TRINITY_DN210_c0_g1_i5.p1	RLK-Pelle_RLCK-VIII
TRINITY_DN210_c0_g2_i1.p1	RLK-Pelle_RLCK-VIII
TRINITY_DN210_c0_g2_i1.p2	RLK-Pelle_RLCK-V
TRINITY_DN210_c0_g2_i2.p1	RLK-Pelle_RLCK-V
TRINITY_DN210_c0_g2_i3.p1	RLK-Pelle_RLCK-VIII
TRINITY_DN210_c0_g2_i3.p2	RLK-Pelle_RLCK-V
TRINITY_DN210_c1_g1_i1.p1	RLK-Pelle_LRR-XI-1
TRINITY_DN210_c1_g1_i2.p1	RLK-Pelle_LRR-XI-1
TRINITY_DN210_c1_g1_i3.p1	RLK-Pelle_LRR-XI-1
TRINITY_DN210_c1_g1_i4.p1	RLK-Pelle_LRR-XI-1
TRINITY_DN210_c1_g1_i5.p1	RLK-Pelle_LRR-XI-1
TRINITY_DN210_c1_g1_i6.p1	RLK-Pelle_LRR-XI-1
TRINITY_DN21215_c0_g1_i1.p1	RLK-Pelle_RLCK-VIII
TRINITY_DN21215_c0_g1_i2.p1	RLK-Pelle_RLCK-VIII
TRINITY_DN21253_c0_g1_i1.p1	STE_STE7
TRINITY_DN21253_c0_g2_i1.p1	STE_STE7
TRINITY_DN21253_c0_g2_i2.p1	STE_STE7
TRINITY_DN2136_c0_g1_i15.p1	RLK-Pelle_Extensin
TRINITY_DN2136_c0_g1_i16.p1	RLK-Pelle_Extensin
TRINITY_DN2136_c0_g1_i2.p1	RLK-Pelle_Extensin
TRINITY_DN2136_c0_g1_i3.p1	RLK-Pelle_Extensin
TRINITY_DN2136_c0_g1_i5.p1	RLK-Pelle_Extensin
TRINITY_DN2136_c0_g1_i7.p1	RLK-Pelle_Extensin
TRINITY_DN2136_c0_g1_i9.p1	RLK-Pelle_Extensin
TRINITY_DN2136_c0_g2_i1.p1	RLK-Pelle_Extensin
TRINITY_DN21398_c0_g1_i1.p1	RLK-Pelle_LRR-XII-1
TRINITY_DN21399_c0_g1_i1.p1	RLK-Pelle_RLCK-V
TRINITY_DN2142_c0_g1_i1.p1	CAMK_CAMKL-CHK1
TRINITY_DN2142_c0_g1_i2.p1	CAMK_CAMKL-CHK1
TRINITY_DN2142_c0_g1_i3.p1	CAMK_CAMKL-CHK1
TRINITY_DN21432_c0_g1_i1.p1	RLK-Pelle_DLSV
TRINITY_DN21432_c0_g1_i2.p1	RLK-Pelle_DLSV
TRINITY_DN2145_c1_g1_i3.p1	RLK-Pelle_LRR-XIIIa
TRINITY_DN2145_c1_g1_i5.p1	RLK-Pelle_LRR-XIIIa
TRINITY_DN2147_c0_g1_i5.p1	RLK-Pelle_DLSV
TRINITY_DN2147_c0_g1_i7.p1	RLK-Pelle_DLSV
TRINITY_DN2147_c0_g1_i8.p1	RLK-Pelle_DLSV
TRINITY_DN2147_c0_g1_i9.p1	RLK-Pelle_DLSV
TRINITY_DN21644_c1_g2_i2.p1	RLK-Pelle_DLSV
TRINITY_DN21750_c0_g1_i1.p1	RLK-Pelle_RLCK-VIIa-1
TRINITY_DN21750_c0_g1_i2.p1	RLK-Pelle_RLCK-VIIa-1
TRINITY_DN21750_c0_g1_i3.p1	RLK-Pelle_RLCK-VIIa-1
TRINITY_DN21837_c0_g1_i1.p1	RLK-Pelle_LRR-VIII-1
TRINITY_DN21990_c0_g1_i1.p1	CAMK_CDPK
TRINITY_DN21990_c0_g1_i12.p1	CAMK_CDPK
TRINITY_DN21990_c0_g1_i14.p1	CAMK_CDPK
TRINITY_DN21990_c0_g1_i15.p1	CAMK_CDPK
TRINITY_DN21990_c0_g1_i15.p2	CAMK_CDPK
TRINITY_DN21990_c0_g1_i17.p1	CAMK_CDPK
TRINITY_DN21990_c0_g1_i2.p1	CAMK_CDPK
TRINITY_DN21990_c0_g1_i5.p1	CAMK_CDPK
TRINITY_DN21990_c0_g1_i7.p1	CAMK_CDPK
TRINITY_DN21990_c0_g1_i8.p1	CAMK_CDPK
TRINITY_DN21990_c0_g1_i9.p1	CAMK_CDPK
TRINITY_DN22071_c0_g1_i1.p1	RLK-Pelle_RLCK-XII-1
TRINITY_DN22071_c0_g1_i2.p1	RLK-Pelle_RLCK-XII-1
TRINITY_DN22080_c0_g1_i1.p1	RLK-Pelle_RLCK-IXb
TRINITY_DN22080_c0_g1_i2.p1	RLK-Pelle_RLCK-IXb
TRINITY_DN22080_c0_g1_i3.p2	RLK-Pelle_RLCK-IXb
TRINITY_DN22080_c0_g2_i1.p1	RLK-Pelle_RLCK-IXb
TRINITY_DN22080_c0_g2_i3.p1	RLK-Pelle_RLCK-IXb
TRINITY_DN22080_c0_g2_i4.p1	RLK-Pelle_RLCK-IXb
TRINITY_DN22080_c0_g3_i1.p1	RLK-Pelle_RLCK-IXb
TRINITY_DN22080_c1_g1_i1.p1	RLK-Pelle_RLCK-IXb
TRINITY_DN22080_c1_g1_i2.p1	RLK-Pelle_RLCK-IXb
TRINITY_DN2212_c0_g1_i1.p1	RLK-Pelle_RLCK-XII-1
TRINITY_DN2212_c0_g1_i11.p1	RLK-Pelle_RLCK-XII-1
TRINITY_DN2212_c0_g1_i12.p1	RLK-Pelle_RLCK-XII-1
TRINITY_DN2212_c0_g1_i2.p1	RLK-Pelle_RLCK-XII-1
TRINITY_DN2212_c0_g1_i3.p1	RLK-Pelle_RLCK-XII-1
TRINITY_DN2212_c0_g1_i4.p1	RLK-Pelle_RLCK-XII-1
TRINITY_DN2212_c0_g1_i6.p1	RLK-Pelle_RLCK-XII-1
TRINITY_DN2212_c0_g1_i7.p1	RLK-Pelle_RLCK-XII-1
TRINITY_DN2212_c0_g1_i8.p1	RLK-Pelle_RLCK-XII-1
TRINITY_DN22175_c0_g1_i11.p1	STE_STE11
TRINITY_DN22175_c0_g1_i11.p4	STE_STE11
TRINITY_DN22175_c0_g1_i12.p1	STE_STE11
TRINITY_DN22175_c0_g1_i12.p3	STE_STE11
TRINITY_DN22175_c0_g1_i3.p1	STE_STE11
TRINITY_DN22175_c0_g1_i8.p1	STE_STE11
TRINITY_DN22175_c0_g1_i9.p1	STE_STE11
TRINITY_DN22175_c0_g1_i9.p3	STE_STE11
TRINITY_DN22286_c0_g1_i1.p1	RLK-Pelle_LRR-XIV
TRINITY_DN22286_c0_g1_i2.p1	RLK-Pelle_LRR-XIV
TRINITY_DN22309_c0_g1_i1.p1	CMGC_CDK-Pl
TRINITY_DN22309_c0_g1_i10.p1	CMGC_CDK-Pl
TRINITY_DN22309_c0_g1_i11.p1	CMGC_CDK-Pl
TRINITY_DN22309_c0_g1_i12.p1	CMGC_CDK-Pl
TRINITY_DN22309_c0_g1_i14.p1	CMGC_CDK-Pl
TRINITY_DN22309_c0_g1_i15.p1	CMGC_CDK-Pl
TRINITY_DN22309_c0_g1_i17.p1	CMGC_CDK-Pl
TRINITY_DN22309_c0_g1_i18.p1	CMGC_CDK-Pl
TRINITY_DN22309_c0_g1_i3.p1	CMGC_CDK-Pl
TRINITY_DN22309_c0_g1_i4.p1	CMGC_CDK-Pl
TRINITY_DN22309_c0_g1_i5.p1	CMGC_CDK-Pl
TRINITY_DN22309_c0_g1_i6.p1	CMGC_CDK-Pl
TRINITY_DN22309_c0_g1_i8.p1	CMGC_CDK-Pl
TRINITY_DN22309_c0_g1_i9.p1	CMGC_CDK-Pl
TRINITY_DN22339_c0_g1_i1.p1	CAMK_CAMKL-CHK1
TRINITY_DN2234_c0_g1_i1.p1	CMGC_GSK
TRINITY_DN2234_c0_g1_i2.p1	CMGC_GSK
TRINITY_DN2234_c0_g1_i3.p1	CMGC_GSK
TRINITY_DN2234_c0_g1_i5.p1	CMGC_GSK
TRINITY_DN2234_c0_g1_i6.p1	CMGC_GSK
TRINITY_DN2234_c0_g1_i7.p1	CMGC_GSK
TRINITY_DN2234_c0_g1_i8.p1	CMGC_GSK
TRINITY_DN22350_c0_g1_i3.p1	CMGC_RCK
TRINITY_DN22350_c0_g1_i4.p1	CMGC_RCK
TRINITY_DN22350_c0_g1_i5.p1	CMGC_RCK
TRINITY_DN2241_c0_g1_i1.p1	CAMK_CDPK
TRINITY_DN2241_c0_g1_i10.p1	CAMK_CDPK
TRINITY_DN2241_c0_g1_i11.p1	CAMK_CDPK
TRINITY_DN2241_c0_g1_i2.p1	CAMK_CDPK
TRINITY_DN2241_c0_g1_i3.p1	CAMK_CDPK
TRINITY_DN2241_c0_g1_i4.p1	CAMK_CDPK
TRINITY_DN2241_c0_g1_i6.p1	CAMK_CDPK
TRINITY_DN2241_c0_g1_i7.p1	CAMK_CDPK
TRINITY_DN2241_c0_g1_i8.p1	CAMK_CDPK
TRINITY_DN2241_c0_g1_i9.p1	CAMK_CDPK
TRINITY_DN22450_c0_g1_i1.p1	RLK-Pelle_LRR-III
TRINITY_DN22450_c0_g1_i2.p1	RLK-Pelle_LRR-III
TRINITY_DN22450_c0_g1_i3.p1	RLK-Pelle_LRR-III
TRINITY_DN22450_c0_g1_i4.p1	RLK-Pelle_LRR-III
TRINITY_DN22692_c0_g1_i12.p1	STE_STE11
TRINITY_DN22692_c0_g1_i14.p2	STE_STE11
TRINITY_DN22692_c0_g1_i16.p1	STE_STE11
TRINITY_DN22692_c0_g1_i19.p1	STE_STE11
TRINITY_DN22692_c0_g1_i20.p1	STE_STE11
TRINITY_DN22692_c0_g1_i3.p1	STE_STE11
TRINITY_DN2272_c1_g1_i1.p1	STE_STE11
TRINITY_DN2272_c1_g1_i10.p1	STE_STE11
TRINITY_DN2272_c1_g1_i12.p1	STE_STE11
TRINITY_DN2272_c1_g1_i15.p1	STE_STE11
TRINITY_DN2272_c1_g1_i17.p1	STE_STE11
TRINITY_DN2272_c1_g1_i18.p2	STE_STE11
TRINITY_DN2272_c1_g1_i2.p1	STE_STE11
TRINITY_DN2272_c1_g1_i4.p1	STE_STE11
TRINITY_DN2272_c1_g1_i6.p1	STE_STE11
TRINITY_DN22793_c0_g1_i1.p1	STE_STE11
TRINITY_DN22793_c0_g3_i1.p1	STE_STE11
TRINITY_DN22793_c0_g3_i2.p1	STE_STE11
TRINITY_DN22875_c0_g1_i1.p1	CAMK_CDPK
TRINITY_DN22875_c0_g1_i2.p1	CAMK_CDPK
TRINITY_DN22875_c0_g1_i3.p1	CAMK_CDPK
TRINITY_DN22875_c0_g1_i4.p1	CAMK_CDPK
TRINITY_DN22875_c0_g1_i5.p1	CAMK_CDPK
TRINITY_DN2288_c0_g1_i2.p1	RLK-Pelle_LRR-I-2
TRINITY_DN2288_c0_g1_i3.p1	RLK-Pelle_LRR-I-2
TRINITY_DN2288_c0_g1_i4.p1	RLK-Pelle_LRR-I-2
TRINITY_DN2288_c0_g1_i5.p1	RLK-Pelle_LRR-I-2
TRINITY_DN2288_c0_g1_i6.p1	RLK-Pelle_LRR-I-2
TRINITY_DN2288_c0_g1_i7.p1	RLK-Pelle_LRR-I-2
TRINITY_DN2299_c0_g1_i1.p1	RLK-Pelle_LRR-XII-1
TRINITY_DN2299_c0_g1_i2.p2	RLK-Pelle_LRR-XII-1
TRINITY_DN2299_c0_g1_i3.p2	RLK-Pelle_LRR-XII-1
TRINITY_DN2299_c0_g1_i4.p1	RLK-Pelle_LRR-XII-1
TRINITY_DN2299_c0_g1_i6.p2	RLK-Pelle_LRR-XII-1
TRINITY_DN2299_c0_g1_i7.p2	RLK-Pelle_LRR-XII-1
TRINITY_DN2299_c0_g1_i8.p2	RLK-Pelle_LRR-XII-1
TRINITY_DN23027_c0_g1_i1.p1	RLK-Pelle_RLCK-VI
TRINITY_DN23027_c0_g1_i2.p1	RLK-Pelle_RLCK-VI
TRINITY_DN23027_c0_g1_i3.p1	RLK-Pelle_RLCK-VI
TRINITY_DN23027_c0_g1_i4.p1	RLK-Pelle_RLCK-VI
TRINITY_DN2312_c1_g1_i10.p1	RLK-Pelle_RLCK-V
TRINITY_DN2312_c1_g1_i2.p1	RLK-Pelle_RLCK-V
TRINITY_DN2312_c1_g1_i3.p1	RLK-Pelle_RLCK-V
TRINITY_DN2312_c1_g1_i4.p1	RLK-Pelle_RLCK-V
TRINITY_DN2312_c1_g1_i5.p1	RLK-Pelle_RLCK-V
TRINITY_DN2312_c1_g1_i6.p1	RLK-Pelle_RLCK-V
TRINITY_DN2312_c1_g1_i7.p1	RLK-Pelle_RLCK-V
TRINITY_DN2312_c1_g1_i8.p1	RLK-Pelle_RLCK-V
TRINITY_DN2312_c1_g1_i9.p1	RLK-Pelle_RLCK-V
TRINITY_DN23352_c0_g1_i1.p1	RLK-Pelle_RLCK-VIIa-2
TRINITY_DN23352_c0_g1_i2.p1	RLK-Pelle_RLCK-VIIa-2
TRINITY_DN23352_c0_g1_i3.p1	RLK-Pelle_RLCK-VIIa-2
TRINITY_DN23352_c0_g1_i5.p1	RLK-Pelle_RLCK-VIIa-2
TRINITY_DN23352_c0_g1_i6.p1	RLK-Pelle_RLCK-VIIa-2
TRINITY_DN23352_c0_g1_i7.p1	RLK-Pelle_RLCK-VIIa-2
TRINITY_DN23352_c0_g1_i8.p1	RLK-Pelle_RLCK-VIIa-2
TRINITY_DN23434_c0_g1_i1.p1	RLK-Pelle_DLSV
TRINITY_DN23434_c0_g1_i4.p1	RLK-Pelle_DLSV
TRINITY_DN23434_c0_g1_i5.p1	RLK-Pelle_DLSV
TRINITY_DN23434_c0_g1_i6.p1	RLK-Pelle_DLSV
TRINITY_DN23434_c0_g1_i7.p1	RLK-Pelle_DLSV
TRINITY_DN2345_c0_g1_i1.p1	RLK-Pelle_SD-2b
TRINITY_DN2345_c0_g1_i2.p2	RLK-Pelle_SD-2b
TRINITY_DN2345_c0_g1_i5.p1	RLK-Pelle_SD-2b
TRINITY_DN2349_c0_g1_i1.p1	RLK-Pelle_LRR-II
TRINITY_DN2349_c0_g1_i10.p1	RLK-Pelle_LRR-II
TRINITY_DN2349_c0_g1_i11.p1	RLK-Pelle_LRR-II
TRINITY_DN2349_c0_g1_i12.p1	RLK-Pelle_LRR-II
TRINITY_DN2349_c0_g1_i2.p1	RLK-Pelle_LRR-II
TRINITY_DN2349_c0_g1_i3.p1	RLK-Pelle_LRR-II
TRINITY_DN2349_c0_g1_i4.p1	RLK-Pelle_LRR-II
TRINITY_DN2349_c0_g1_i5.p1	RLK-Pelle_LRR-II
TRINITY_DN2349_c0_g1_i6.p1	RLK-Pelle_LRR-II
TRINITY_DN2349_c0_g1_i7.p1	RLK-Pelle_LRR-II
TRINITY_DN2349_c0_g1_i8.p1	RLK-Pelle_LRR-II
TRINITY_DN2349_c0_g1_i9.p1	RLK-Pelle_LRR-II
TRINITY_DN2349_c1_g1_i11.p1	RLK-Pelle_LRR-II
TRINITY_DN2349_c1_g1_i3.p1	RLK-Pelle_LRR-II
TRINITY_DN2349_c1_g1_i4.p1	RLK-Pelle_LRR-II
TRINITY_DN2349_c1_g1_i5.p1	RLK-Pelle_LRR-II
TRINITY_DN2349_c1_g1_i6.p1	RLK-Pelle_LRR-II
TRINITY_DN2349_c1_g1_i7.p1	RLK-Pelle_LRR-II
TRINITY_DN23645_c0_g1_i10.p1	RLK-Pelle_RLCK-IXb
TRINITY_DN23645_c0_g1_i11.p1	RLK-Pelle_RLCK-IXb
TRINITY_DN23645_c0_g1_i12.p1	RLK-Pelle_RLCK-IXb
TRINITY_DN23645_c0_g1_i15.p1	RLK-Pelle_RLCK-IXb
TRINITY_DN23645_c0_g1_i16.p1	RLK-Pelle_RLCK-IXb
TRINITY_DN23645_c0_g1_i17.p1	RLK-Pelle_RLCK-IXb
TRINITY_DN23645_c0_g1_i19.p1	RLK-Pelle_RLCK-IXb
TRINITY_DN23645_c0_g1_i5.p1	RLK-Pelle_RLCK-IXb
TRINITY_DN23645_c0_g1_i7.p1	RLK-Pelle_RLCK-IXb
TRINITY_DN23645_c0_g1_i9.p1	RLK-Pelle_RLCK-IXb
TRINITY_DN2366_c0_g1_i1.p1	RLK-Pelle_RLCK-XV
TRINITY_DN2366_c0_g1_i10.p1	RLK-Pelle_RLCK-XV
TRINITY_DN2366_c0_g1_i11.p1	RLK-Pelle_RLCK-XV
TRINITY_DN2366_c0_g1_i2.p1	RLK-Pelle_RLCK-XV
TRINITY_DN2366_c0_g1_i3.p1	RLK-Pelle_RLCK-XV
TRINITY_DN2366_c0_g1_i4.p1	RLK-Pelle_RLCK-XV
TRINITY_DN2366_c0_g1_i5.p1	RLK-Pelle_RLCK-XV
TRINITY_DN2366_c0_g1_i6.p1	RLK-Pelle_RLCK-XV
TRINITY_DN2366_c0_g1_i7.p1	RLK-Pelle_RLCK-XV
TRINITY_DN2366_c0_g1_i8.p1	RLK-Pelle_RLCK-XV
TRINITY_DN2366_c0_g1_i9.p1	RLK-Pelle_RLCK-XV
TRINITY_DN23806_c0_g1_i1.p1	RLK-Pelle_LRR-VII-1
TRINITY_DN23832_c0_g1_i1.p2	RLK-Pelle_RLCK-IXb
TRINITY_DN23832_c0_g1_i10.p2	RLK-Pelle_RLCK-IXb
TRINITY_DN23832_c0_g1_i11.p2	RLK-Pelle_RLCK-IXb
TRINITY_DN23832_c0_g1_i12.p2	RLK-Pelle_RLCK-IXb
TRINITY_DN23832_c0_g1_i3.p2	RLK-Pelle_RLCK-IXb
TRINITY_DN23832_c0_g1_i4.p2	RLK-Pelle_RLCK-IXb
TRINITY_DN23832_c0_g1_i6.p1	RLK-Pelle_RLCK-IXb
TRINITY_DN23832_c0_g1_i8.p2	RLK-Pelle_RLCK-IXb
TRINITY_DN23832_c0_g1_i9.p1	RLK-Pelle_RLCK-IXb
TRINITY_DN23832_c0_g2_i4.p1	RLK-Pelle_RLCK-IXb
TRINITY_DN2385_c0_g1_i1.p1	CMGC_GSK
TRINITY_DN2385_c0_g1_i3.p1	CMGC_GSK
TRINITY_DN2385_c0_g1_i5.p1	CMGC_GSK
TRINITY_DN2385_c0_g1_i6.p1	CMGC_GSK
TRINITY_DN23911_c0_g1_i2.p1	CK1_CK1
TRINITY_DN23911_c0_g1_i4.p1	CK1_CK1
TRINITY_DN23911_c0_g1_i5.p1	CK1_CK1
TRINITY_DN24083_c0_g1_i1.p1	RLK-Pelle_LRR-XI-1
TRINITY_DN24109_c0_g1_i1.p1	RLK-Pelle_RLCK-VIIa-1
TRINITY_DN24109_c0_g1_i2.p1	RLK-Pelle_RLCK-VIIa-1
TRINITY_DN24109_c0_g1_i3.p1	RLK-Pelle_RLCK-VIIa-1
TRINITY_DN24109_c0_g3_i1.p1	RLK-Pelle_RLCK-VIIa-1
TRINITY_DN24130_c0_g1_i1.p1	RLK-Pelle_LRR-VII-3
TRINITY_DN24130_c0_g1_i3.p1	RLK-Pelle_LRR-VII-3
TRINITY_DN24130_c0_g1_i4.p1	RLK-Pelle_LRR-VII-3
TRINITY_DN2416_c0_g1_i1.p1	RLK-Pelle_DLSV
TRINITY_DN2416_c0_g1_i2.p1	RLK-Pelle_DLSV
TRINITY_DN2416_c0_g2_i1.p1	RLK-Pelle_DLSV
TRINITY_DN2416_c0_g2_i2.p1	RLK-Pelle_DLSV
TRINITY_DN2416_c0_g2_i4.p1	RLK-Pelle_DLSV
TRINITY_DN2416_c0_g2_i5.p1	RLK-Pelle_DLSV
TRINITY_DN2421_c0_g1_i1.p1	RLK-Pelle_LRR-VIII-1
TRINITY_DN2421_c0_g1_i10.p1	RLK-Pelle_LRR-VIII-1
TRINITY_DN2421_c0_g1_i13.p1	RLK-Pelle_LRR-VIII-1
TRINITY_DN2421_c0_g1_i14.p1	RLK-Pelle_LRR-VIII-1
TRINITY_DN2421_c0_g1_i15.p1	RLK-Pelle_LRR-VIII-1
TRINITY_DN2421_c0_g1_i16.p1	RLK-Pelle_LRR-VIII-1
TRINITY_DN2421_c0_g1_i17.p1	RLK-Pelle_LRR-VIII-1
TRINITY_DN2421_c0_g1_i18.p1	RLK-Pelle_LRR-VIII-1
TRINITY_DN2421_c0_g1_i2.p1	RLK-Pelle_LRR-VIII-1
TRINITY_DN2421_c0_g1_i3.p1	RLK-Pelle_LRR-VIII-1
TRINITY_DN2421_c0_g1_i4.p1	RLK-Pelle_LRR-VIII-1
TRINITY_DN2421_c0_g1_i5.p1	RLK-Pelle_LRR-VIII-1
TRINITY_DN2421_c0_g1_i6.p1	RLK-Pelle_LRR-VIII-1
TRINITY_DN2421_c0_g1_i7.p1	RLK-Pelle_LRR-VIII-1
TRINITY_DN2421_c0_g1_i9.p1	RLK-Pelle_LRR-VIII-1
TRINITY_DN242_c0_g1_i1.p1	RLK-Pelle_LRR-Xa
TRINITY_DN242_c0_g1_i2.p1	RLK-Pelle_LRR-Xa
TRINITY_DN242_c0_g1_i3.p1	RLK-Pelle_LRR-Xa
TRINITY_DN242_c0_g1_i4.p1	RLK-Pelle_LRR-Xa
TRINITY_DN242_c0_g1_i5.p1	RLK-Pelle_LRR-Xa
TRINITY_DN24319_c0_g1_i1.p1	RLK-Pelle_LRR-Xb-1
TRINITY_DN24319_c0_g1_i4.p1	RLK-Pelle_LRR-Xb-1
TRINITY_DN24319_c0_g2_i1.p1	RLK-Pelle_LRR-Xb-1
TRINITY_DN2438_c1_g1_i1.p2	RLK-Pelle_LRK10L-2
TRINITY_DN2438_c1_g1_i3.p1	RLK-Pelle_LRK10L-2
TRINITY_DN2438_c1_g1_i4.p1	RLK-Pelle_LRK10L-2
TRINITY_DN2438_c1_g1_i5.p2	RLK-Pelle_LRK10L-2
TRINITY_DN2439_c0_g1_i1.p1	RLK-Pelle_SD-2b
TRINITY_DN2439_c0_g1_i2.p1	RLK-Pelle_SD-2b
TRINITY_DN2443_c0_g1_i1.p1	CMGC_SRPK
TRINITY_DN2443_c0_g1_i10.p1	CMGC_SRPK
TRINITY_DN2443_c0_g1_i11.p1	CMGC_SRPK
TRINITY_DN2443_c0_g1_i2.p1	CMGC_SRPK
TRINITY_DN2443_c0_g1_i3.p1	CMGC_SRPK
TRINITY_DN2443_c0_g1_i4.p1	CMGC_SRPK
TRINITY_DN2443_c0_g1_i6.p1	CMGC_SRPK
TRINITY_DN2443_c0_g1_i7.p1	CMGC_SRPK
TRINITY_DN2443_c0_g1_i8.p1	CMGC_SRPK
TRINITY_DN2443_c0_g1_i9.p1	CMGC_SRPK
TRINITY_DN2444_c1_g2_i1.p1	AGC-Pl
TRINITY_DN2444_c1_g2_i10.p1	AGC-Pl
TRINITY_DN2444_c1_g2_i11.p1	AGC-Pl
TRINITY_DN2444_c1_g2_i12.p1	AGC-Pl
TRINITY_DN2444_c1_g2_i13.p1	AGC-Pl
TRINITY_DN2444_c1_g2_i14.p1	AGC-Pl
TRINITY_DN2444_c1_g2_i15.p1	AGC-Pl
TRINITY_DN2444_c1_g2_i3.p1	AGC-Pl
TRINITY_DN2444_c1_g2_i3.p2	AGC-Pl
TRINITY_DN2444_c1_g2_i5.p1	AGC-Pl
TRINITY_DN2444_c1_g2_i5.p2	AGC-Pl
TRINITY_DN2444_c1_g2_i6.p1	AGC-Pl
TRINITY_DN2444_c1_g2_i7.p1	AGC-Pl
TRINITY_DN2444_c1_g2_i8.p1	AGC-Pl
TRINITY_DN24625_c0_g1_i1.p1	RLK-Pelle_LRR-III
TRINITY_DN2462_c0_g1_i1.p1	RLK-Pelle_LRR-V
TRINITY_DN2462_c0_g1_i3.p1	RLK-Pelle_LRR-V
TRINITY_DN2462_c0_g1_i4.p1	RLK-Pelle_LRR-V
TRINITY_DN24694_c0_g1_i1.p1	CAMK_CDPK
TRINITY_DN24729_c0_g1_i1.p1	RLK-Pelle_L-LEC
TRINITY_DN24729_c0_g1_i2.p1	RLK-Pelle_L-LEC
TRINITY_DN24802_c0_g1_i3.p1	RLK-Pelle_RLCK-VIIa-1
TRINITY_DN24802_c0_g1_i4.p1	RLK-Pelle_RLCK-VIIa-1
TRINITY_DN24802_c0_g1_i5.p1	RLK-Pelle_RLCK-VIIa-1
TRINITY_DN24802_c0_g1_i6.p1	RLK-Pelle_RLCK-VIIa-1
TRINITY_DN24802_c0_g1_i7.p1	RLK-Pelle_RLCK-VIIa-1
TRINITY_DN2482_c0_g1_i1.p1	TKL-Pl-4
TRINITY_DN2482_c0_g1_i2.p2	TKL-Pl-4
TRINITY_DN2482_c0_g1_i4.p1	TKL-Pl-4
TRINITY_DN2482_c0_g1_i5.p1	TKL-Pl-4
TRINITY_DN2482_c0_g1_i6.p1	TKL-Pl-4
TRINITY_DN248_c0_g1_i1.p1	NEK
TRINITY_DN248_c0_g1_i10.p1	NEK
TRINITY_DN248_c0_g1_i11.p1	NEK
TRINITY_DN248_c0_g1_i13.p1	NEK
TRINITY_DN248_c0_g1_i14.p1	NEK
TRINITY_DN248_c0_g1_i15.p1	NEK
TRINITY_DN248_c0_g1_i16.p1	NEK
TRINITY_DN248_c0_g1_i2.p1	NEK
TRINITY_DN248_c0_g1_i3.p1	NEK
TRINITY_DN248_c0_g1_i4.p1	NEK
TRINITY_DN248_c0_g1_i5.p1	NEK
TRINITY_DN248_c0_g1_i6.p1	NEK
TRINITY_DN248_c0_g1_i7.p1	NEK
TRINITY_DN248_c0_g1_i8.p1	NEK
TRINITY_DN248_c0_g1_i9.p1	NEK
TRINITY_DN2494_c0_g1_i2.p1	WNK_NRBP
TRINITY_DN2494_c0_g1_i3.p1	WNK_NRBP
TRINITY_DN2504_c0_g1_i1.p1	RLK-Pelle_LRR-XII-1
TRINITY_DN2504_c0_g1_i11.p3	RLK-Pelle_LRR-XII-1
TRINITY_DN2504_c0_g1_i15.p3	RLK-Pelle_LRR-XII-1
TRINITY_DN2504_c0_g1_i16.p1	RLK-Pelle_LRR-XII-1
TRINITY_DN2504_c0_g1_i17.p2	RLK-Pelle_LRR-XII-1
TRINITY_DN2504_c0_g1_i18.p1	RLK-Pelle_LRR-XII-1
TRINITY_DN2504_c0_g1_i2.p2	RLK-Pelle_LRR-XII-1
TRINITY_DN2504_c0_g1_i22.p1	RLK-Pelle_LRR-XII-1
TRINITY_DN2504_c0_g1_i23.p3	RLK-Pelle_LRR-XII-1
TRINITY_DN2504_c0_g1_i25.p2	RLK-Pelle_LRR-XII-1
TRINITY_DN2504_c0_g1_i3.p1	RLK-Pelle_LRR-XII-1
TRINITY_DN2504_c0_g1_i7.p1	RLK-Pelle_LRR-XII-1
TRINITY_DN2504_c0_g1_i8.p3	RLK-Pelle_LRR-XII-1
TRINITY_DN2504_c0_g1_i9.p2	RLK-Pelle_LRR-XII-1
TRINITY_DN25103_c0_g1_i1.p1	RLK-Pelle_LRR-V
TRINITY_DN25103_c0_g1_i14.p1	RLK-Pelle_LRR-V
TRINITY_DN25103_c0_g1_i16.p1	RLK-Pelle_LRR-V
TRINITY_DN25103_c0_g1_i20.p1	RLK-Pelle_LRR-V
TRINITY_DN25103_c0_g1_i5.p1	RLK-Pelle_LRR-V
TRINITY_DN25103_c0_g1_i8.p1	RLK-Pelle_LRR-V
TRINITY_DN25103_c0_g1_i9.p1	RLK-Pelle_LRR-V
TRINITY_DN25103_c0_g1_i9.p2	RLK-Pelle_LRR-V
TRINITY_DN25280_c0_g1_i1.p1	CAMK_CDPK
TRINITY_DN25280_c0_g1_i6.p1	CAMK_CDPK
TRINITY_DN2529_c0_g1_i1.p1	CK1_CK1
TRINITY_DN2529_c0_g1_i10.p1	CK1_CK1
TRINITY_DN2529_c0_g1_i11.p1	CK1_CK1
TRINITY_DN2529_c0_g1_i12.p1	CK1_CK1
TRINITY_DN2529_c0_g1_i13.p1	CK1_CK1
TRINITY_DN2529_c0_g1_i14.p1	CK1_CK1
TRINITY_DN2529_c0_g1_i16.p1	CK1_CK1
TRINITY_DN2529_c0_g1_i17.p1	CK1_CK1
TRINITY_DN2529_c0_g1_i18.p1	CK1_CK1
TRINITY_DN2529_c0_g1_i19.p1	CK1_CK1
TRINITY_DN2529_c0_g1_i2.p1	CK1_CK1
TRINITY_DN2529_c0_g1_i20.p1	CK1_CK1
TRINITY_DN2529_c0_g1_i3.p1	CK1_CK1
TRINITY_DN2529_c0_g1_i4.p1	CK1_CK1
TRINITY_DN2529_c0_g1_i5.p1	CK1_CK1
TRINITY_DN2529_c0_g1_i7.p1	CK1_CK1
TRINITY_DN2529_c0_g1_i8.p1	CK1_CK1
TRINITY_DN2529_c0_g1_i9.p1	CK1_CK1
TRINITY_DN2529_c1_g1_i1.p1	CK1_CK1
TRINITY_DN2529_c1_g1_i2.p1	CK1_CK1
TRINITY_DN2529_c1_g1_i3.p1	CK1_CK1
TRINITY_DN2529_c1_g1_i4.p1	CK1_CK1
TRINITY_DN25342_c0_g1_i4.p1	RLK-Pelle_LRR-XI-1
TRINITY_DN25342_c0_g1_i5.p1	RLK-Pelle_LRR-XI-1
TRINITY_DN25342_c0_g1_i8.p1	RLK-Pelle_LRR-XI-1
TRINITY_DN25342_c0_g1_i8.p3	RLK-Pelle_LRR-XI-1
TRINITY_DN25344_c0_g1_i3.p1	CAMK_CAMKL-CHK1
TRINITY_DN25344_c0_g1_i5.p1	CAMK_CAMKL-CHK1
TRINITY_DN25357_c0_g1_i1.p1	RLK-Pelle_LRR-VIII-1
TRINITY_DN25357_c0_g1_i2.p1	RLK-Pelle_LRR-VIII-1
TRINITY_DN25357_c0_g1_i4.p1	RLK-Pelle_LRR-VIII-1
TRINITY_DN25357_c0_g1_i5.p1	RLK-Pelle_LRR-VIII-1
TRINITY_DN25357_c0_g2_i1.p1	RLK-Pelle_LRR-VIII-1
TRINITY_DN25505_c0_g1_i1.p1	RLK-Pelle_LRR-XII-1
TRINITY_DN25505_c0_g1_i2.p1	RLK-Pelle_LRR-XII-1
TRINITY_DN25505_c0_g1_i3.p1	RLK-Pelle_LRR-XII-1
TRINITY_DN25505_c0_g1_i4.p1	RLK-Pelle_LRR-XII-1
TRINITY_DN25631_c0_g1_i1.p1	CAMK_CDPK
TRINITY_DN25631_c0_g1_i5.p1	CAMK_CDPK
TRINITY_DN25631_c0_g1_i6.p1	CAMK_CDPK
TRINITY_DN25631_c0_g1_i7.p1	CAMK_CDPK
TRINITY_DN25678_c0_g1_i1.p1	RLK-Pelle_LysM
TRINITY_DN25678_c0_g1_i2.p2	RLK-Pelle_LysM
TRINITY_DN25678_c0_g1_i3.p1	RLK-Pelle_LysM
TRINITY_DN25678_c0_g1_i5.p2	RLK-Pelle_LysM
TRINITY_DN25678_c0_g1_i6.p1	RLK-Pelle_LysM
TRINITY_DN25678_c0_g1_i7.p1	RLK-Pelle_LysM
TRINITY_DN25678_c0_g1_i8.p2	RLK-Pelle_LysM
TRINITY_DN2572_c0_g1_i10.p1	STE_STE7
TRINITY_DN2572_c0_g1_i2.p2	STE_STE7
TRINITY_DN2572_c0_g1_i5.p1	STE_STE7
TRINITY_DN2572_c0_g1_i6.p1	STE_STE7
TRINITY_DN2572_c0_g1_i8.p1	STE_STE7
TRINITY_DN2572_c0_g1_i9.p1	STE_STE7
TRINITY_DN2572_c0_g2_i1.p1	STE_STE7
TRINITY_DN2572_c0_g2_i2.p1	STE_STE7
TRINITY_DN25759_c0_g1_i1.p1	CMGC_GSK
TRINITY_DN25759_c0_g1_i2.p1	CMGC_GSK
TRINITY_DN25809_c0_g1_i1.p1	RLK-Pelle_LysM
TRINITY_DN25809_c0_g1_i2.p2	RLK-Pelle_LysM
TRINITY_DN25850_c0_g1_i2.p1	RLK-Pelle_RLCK-IXb
TRINITY_DN2586_c0_g1_i1.p1	RLK-Pelle_LRK10L-2
TRINITY_DN2586_c0_g1_i2.p1	RLK-Pelle_LRK10L-2
TRINITY_DN2586_c0_g1_i3.p1	RLK-Pelle_LRK10L-2
TRINITY_DN25899_c0_g1_i2.p1	AGC_NDR
TRINITY_DN25899_c0_g1_i3.p1	AGC_NDR
TRINITY_DN261_c0_g1_i1.p1	CMGC_CDK-CRK7-CDK9
TRINITY_DN261_c0_g1_i2.p1	CMGC_CDK-CRK7-CDK9
TRINITY_DN261_c0_g1_i2.p3	CMGC_CDK-CRK7-CDK9
TRINITY_DN261_c0_g1_i3.p1	CMGC_CDK-CRK7-CDK9
TRINITY_DN261_c0_g1_i3.p2	CMGC_CDK-CRK7-CDK9
TRINITY_DN261_c0_g1_i4.p1	CMGC_CDK-CRK7-CDK9
TRINITY_DN261_c0_g1_i5.p1	CMGC_CDK-CRK7-CDK9
TRINITY_DN261_c0_g1_i6.p1	CMGC_CDK-CRK7-CDK9
TRINITY_DN261_c0_g1_i7.p1	CMGC_CDK-CRK7-CDK9
TRINITY_DN261_c0_g1_i8.p1	CMGC_CDK-CRK7-CDK9
TRINITY_DN261_c0_g1_i9.p1	CMGC_CDK-CRK7-CDK9
TRINITY_DN26257_c0_g1_i1.p1	RLK-Pelle_LRR-XII-1
TRINITY_DN26257_c0_g1_i2.p1	RLK-Pelle_LRR-XII-1
TRINITY_DN26257_c0_g1_i3.p1	RLK-Pelle_LRR-XII-1
TRINITY_DN26357_c1_g1_i2.p1	RLK-Pelle_LRR-III
TRINITY_DN26357_c1_g1_i3.p1	RLK-Pelle_LRR-III
TRINITY_DN26357_c1_g1_i7.p1	RLK-Pelle_LRR-III
TRINITY_DN26357_c1_g1_i8.p1	RLK-Pelle_LRR-III
TRINITY_DN26357_c1_g1_i9.p1	RLK-Pelle_LRR-III
TRINITY_DN26524_c0_g1_i1.p1	RLK-Pelle_CrRLK1L-1
TRINITY_DN26524_c0_g1_i2.p1	RLK-Pelle_RLCK-VIIa-2
TRINITY_DN26524_c0_g2_i2.p1	RLK-Pelle_RLCK-VIIa-2
TRINITY_DN2652_c0_g1_i1.p1	CAMK_CDPK
TRINITY_DN2652_c0_g1_i10.p1	CAMK_CDPK
TRINITY_DN2652_c0_g1_i11.p1	CAMK_CDPK
TRINITY_DN2652_c0_g1_i2.p1	CAMK_CDPK
TRINITY_DN2652_c0_g1_i3.p1	CAMK_CDPK
TRINITY_DN2652_c0_g1_i4.p1	CAMK_CDPK
TRINITY_DN2652_c0_g1_i5.p1	CAMK_CDPK
TRINITY_DN2652_c0_g1_i6.p1	CAMK_CDPK
TRINITY_DN2652_c0_g1_i9.p1	CAMK_CDPK
TRINITY_DN26565_c0_g1_i1.p1	RLK-Pelle_RLCK-XI
TRINITY_DN26565_c0_g1_i2.p1	RLK-Pelle_RLCK-XI
TRINITY_DN26665_c0_g1_i1.p1	RLK-Pelle_CR4L
TRINITY_DN26665_c0_g1_i2.p1	RLK-Pelle_CR4L
TRINITY_DN26691_c0_g1_i3.p1	RLK-Pelle_RLCK-IXb
TRINITY_DN26691_c0_g1_i5.p1	RLK-Pelle_RLCK-IXb
TRINITY_DN2680_c0_g1_i1.p1	RLK-Pelle_RLCK-V
TRINITY_DN2680_c0_g1_i2.p1	RLK-Pelle_RLCK-V
TRINITY_DN2680_c0_g1_i3.p1	RLK-Pelle_RLCK-V
TRINITY_DN2680_c0_g1_i4.p1	RLK-Pelle_RLCK-V
TRINITY_DN2680_c0_g1_i5.p1	RLK-Pelle_RLCK-V
TRINITY_DN2680_c0_g1_i6.p1	RLK-Pelle_RLCK-V
TRINITY_DN2680_c0_g2_i1.p1	RLK-Pelle_RLCK-V
TRINITY_DN2680_c0_g2_i1.p2	RLK-Pelle_RLCK-V
TRINITY_DN2680_c0_g2_i2.p1	RLK-Pelle_RLCK-V
TRINITY_DN26836_c0_g1_i1.p1	CAMK_CDPK
TRINITY_DN26836_c0_g1_i3.p1	CAMK_CDPK
TRINITY_DN26836_c0_g1_i4.p1	CAMK_CDPK
TRINITY_DN26836_c0_g1_i6.p1	CAMK_CDPK
TRINITY_DN2694_c0_g1_i1.p1	RLK-Pelle_LRR-IX
TRINITY_DN2694_c0_g1_i2.p1	RLK-Pelle_LRR-IX
TRINITY_DN27037_c1_g1_i1.p1	RLK-Pelle_LRR-XI-1
TRINITY_DN27132_c0_g1_i2.p1	STE_STE7
TRINITY_DN27132_c0_g1_i3.p1	STE_STE7
TRINITY_DN27132_c0_g1_i4.p1	STE_STE7
TRINITY_DN2723_c0_g1_i2.p1	RLK-Pelle_LRR-XI-1
TRINITY_DN2723_c0_g1_i3.p1	RLK-Pelle_LRR-XI-1
TRINITY_DN2723_c0_g1_i4.p1	RLK-Pelle_LRR-XI-1
TRINITY_DN2723_c0_g1_i5.p1	RLK-Pelle_LRR-XI-1
TRINITY_DN27249_c0_g1_i1.p1	TKL-Pl-6
TRINITY_DN27249_c0_g1_i2.p1	TKL-Pl-6
TRINITY_DN27355_c0_g1_i3.p1	RLK-Pelle_URK-3
TRINITY_DN27355_c0_g1_i4.p1	RLK-Pelle_URK-3
TRINITY_DN27355_c0_g1_i5.p1	RLK-Pelle_URK-3
TRINITY_DN27355_c0_g1_i6.p1	RLK-Pelle_URK-3
TRINITY_DN27459_c0_g1_i2.p1	CAMK_CDPK
TRINITY_DN2758_c0_g1_i1.p1	RLK-Pelle_PERK-2
TRINITY_DN2758_c0_g1_i3.p1	RLK-Pelle_PERK-2
TRINITY_DN2758_c0_g1_i4.p1	RLK-Pelle_PERK-2
TRINITY_DN2758_c0_g1_i6.p1	RLK-Pelle_PERK-2
TRINITY_DN2758_c0_g1_i7.p1	RLK-Pelle_PERK-2
TRINITY_DN2763_c0_g1_i1.p1	TKL-Pl-4
TRINITY_DN2763_c0_g1_i10.p1	TKL-Pl-4
TRINITY_DN2763_c0_g1_i11.p1	TKL-Pl-4
TRINITY_DN2763_c0_g1_i12.p1	TKL-Pl-4
TRINITY_DN2763_c0_g1_i13.p1	TKL-Pl-4
TRINITY_DN2763_c0_g1_i15.p1	TKL-Pl-4
TRINITY_DN2763_c0_g1_i2.p1	TKL-Pl-4
TRINITY_DN2763_c0_g1_i4.p1	TKL-Pl-4
TRINITY_DN2763_c0_g1_i5.p1	TKL-Pl-4
TRINITY_DN2763_c0_g1_i6.p1	TKL-Pl-4
TRINITY_DN2763_c0_g1_i7.p1	TKL-Pl-4
TRINITY_DN2763_c0_g1_i8.p1	TKL-Pl-4
TRINITY_DN2763_c0_g1_i9.p1	TKL-Pl-4
TRINITY_DN27702_c0_g1_i1.p1	RLK-Pelle_Extensin
TRINITY_DN27764_c0_g3_i1.p1	STE_STE7
TRINITY_DN27909_c0_g1_i1.p1	RLK-Pelle_PERK-1
TRINITY_DN27909_c0_g1_i3.p1	RLK-Pelle_PERK-1
TRINITY_DN27909_c0_g1_i4.p1	RLK-Pelle_PERK-1
TRINITY_DN27923_c0_g1_i1.p1	RLK-Pelle_PERK-1
TRINITY_DN27923_c0_g1_i11.p1	RLK-Pelle_PERK-1
TRINITY_DN27923_c0_g1_i2.p1	RLK-Pelle_PERK-1
TRINITY_DN27923_c0_g1_i3.p1	RLK-Pelle_PERK-1
TRINITY_DN27923_c0_g1_i4.p1	RLK-Pelle_PERK-1
TRINITY_DN27923_c0_g1_i4.p2	RLK-Pelle_PERK-1
TRINITY_DN27923_c0_g1_i6.p1	RLK-Pelle_PERK-1
TRINITY_DN27923_c0_g1_i7.p1	RLK-Pelle_PERK-1
TRINITY_DN27923_c0_g2_i1.p1	RLK-Pelle_PERK-1
[truncated: 2,226 more rows]
