# Supplementary material for: A cytochrome P450 CYP87A4 imparts sterol side-chain cleavage in digoxin biosynthesis
Source: Nat Commun. 2023 Jul 8;14:4042. doi: 10.1038/s41467-023-39719-4 (PMC10329713; doi:10.1038/s41467-023-39719-4)
Supplement: Supplementary file 9 — Supplementary Data 6 [file 41467_2023_39719_MOESM9_ESM.txt]

ID	SSR nr.	SSR type	SSR	size	start	end
TRINITY_DN122946_c0_g1_i1_len=611_path=[0:0-610]	1	p6	(ACATAT)4	24	582	605
TRINITY_DN122912_c0_g1_i1_len=563_path=[0:0-562]	1	p5	(AAAAC)5	25	522	546
TRINITY_DN103671_c0_g1_i1_len=332_path=[0:0-331]	1	p2	(TA)12	24	308	331
TRINITY_DN103650_c0_g1_i1_len=283_path=[0:0-282]	1	p2	(TG)6	12	106	117
TRINITY_DN124009_c0_g1_i1_len=275_path=[0:0-274]	1	p5	(ATCCC)4	20	15	34
TRINITY_DN124079_c0_g1_i1_len=411_path=[0:0-410]	1	p2	(GT)8	16	351	366
TRINITY_DN144640_c0_g1_i1_len=272_path=[0:0-271]	1	p3	(ATC)5	15	110	124
TRINITY_DN144666_c0_g1_i1_len=242_path=[0:0-241]	1	p3	(GAG)6	18	162	179
TRINITY_DN144653_c0_g1_i1_len=306_path=[0:0-305]	1	p3	(AAT)5	15	23	37
TRINITY_DN114139_c0_g1_i1_len=339_path=[0:0-338]	1	p5	(AAACA)4	20	115	134
TRINITY_DN128357_c0_g1_i1_len=416_path=[0:0-415]	1	c*	(TA)8(CA)6*	28	386	413
TRINITY_DN128389_c0_g1_i1_len=329_path=[0:0-328]	1	p2	(AT)12	24	305	328
TRINITY_DN112190_c0_g1_i1_len=456_path=[0:0-455]	1	p2	(CT)6	12	29	40
TRINITY_DN112198_c0_g1_i1_len=290_path=[0:0-289]	1	p2	(AC)6	12	9	20
TRINITY_DN112200_c0_g1_i1_len=220_path=[0:0-219]	1	p2	(CT)6	12	104	115
TRINITY_DN135545_c0_g1_i1_len=248_path=[0:0-247]	1	p2	(AT)6	12	79	90
TRINITY_DN135574_c0_g1_i1_len=256_path=[0:0-255]	1	p2	(TA)9	18	16	33
TRINITY_DN122705_c0_g1_i1_len=494_path=[0:0-493]	1	p2	(TC)6	12	296	307
TRINITY_DN125398_c0_g1_i1_len=334_path=[0:0-333]	1	p3	(ATT)7	21	54	74
TRINITY_DN125339_c0_g1_i1_len=252_path=[0:0-251]	1	p2	(GT)7	14	154	167
TRINITY_DN125327_c0_g1_i1_len=220_path=[0:0-219]	1	p3	(TGA)6	18	117	134
TRINITY_DN125390_c0_g1_i1_len=482_path=[0:0-481]	1	p5	(AAAGA)4	20	55	74
TRINITY_DN110552_c0_g1_i1_len=441_path=[0:0-440]	1	p3	(AAG)5	15	238	252
TRINITY_DN110553_c0_g1_i1_len=729_path=[0:0-728]	1	p6	(ATGTTC)4	24	706	729
TRINITY_DN134678_c0_g1_i1_len=255_path=[0:0-254]	1	p2	(AT)7	14	198	211
TRINITY_DN100786_c0_g1_i1_len=565_path=[0:0-564]	1	p3	(ATT)5	15	4	18
TRINITY_DN100730_c0_g1_i1_len=451_path=[0:0-450]	1	p3	(TGG)5	15	9	23
TRINITY_DN100749_c0_g1_i1_len=1326_path=[0:0-1325]	1	p2	(TA)7	14	292	305
TRINITY_DN100710_c0_g1_i1_len=276_path=[0:0-275]	1	p3	(GGT)6	18	210	227
TRINITY_DN124230_c0_g1_i1_len=346_path=[0:0-345]	1	p3	(TTG)5	15	177	191
TRINITY_DN123339_c0_g1_i1_len=413_path=[0:0-412]	1	p2	(AG)6	12	277	288
TRINITY_DN123336_c0_g1_i1_len=303_path=[0:0-302]	1	p2	(AT)12	24	279	302
TRINITY_DN112453_c0_g1_i1_len=610_path=[0:0-609]	1	p2	(AT)7	14	492	505
TRINITY_DN107760_c0_g1_i1_len=249_path=[0:0-248]	1	p2	(CG)6	12	167	178
TRINITY_DN125653_c0_g1_i1_len=273_path=[0:0-272]	1	p2	(TA)7	14	247	260
TRINITY_DN125636_c0_g1_i1_len=213_path=[0:0-212]	1	p3	(TAA)5	15	196	210
TRINITY_DN143455_c0_g1_i1_len=658_path=[0:0-657]	1	p2	(CA)11	22	12	33
TRINITY_DN143487_c0_g1_i1_len=484_path=[0:0-483]	1	p3	(TCA)5	15	468	482
TRINITY_DN143470_c0_g1_i1_len=351_path=[0:0-350]	1	p3	(ATC)5	15	107	121
TRINITY_DN143493_c0_g1_i1_len=642_path=[0:0-641]	1	p2	(TG)6	12	190	201
TRINITY_DN143463_c0_g1_i1_len=379_path=[0:0-378]	1	p2	(GA)6	12	243	254
TRINITY_DN120142_c0_g1_i1_len=248_path=[0:0-247]	1	p3	(CTC)5	15	171	185
TRINITY_DN120166_c0_g1_i1_len=311_path=[0:0-310]	1	p3	(ATA)12	36	1	36
TRINITY_DN120205_c0_g1_i1_len=400_path=[0:0-399]	1	p2	(CT)6	12	18	29
TRINITY_DN120924_c0_g1_i1_len=262_path=[0:0-261]	1	p2	(GT)6	12	197	208
TRINITY_DN120964_c0_g1_i1_len=288_path=[0:0-287]	1	p2	(CA)7	14	82	95
TRINITY_DN121002_c0_g1_i1_len=1057_path=[0:0-1056]	1	p5	(ATATG)4	20	196	215
TRINITY_DN141340_c0_g1_i1_len=2213_path=[0:0-2212]	1	p3	(AAT)5	15	1875	1889
TRINITY_DN141331_c0_g1_i1_len=1119_path=[0:0-1118]	1	p6	(GTGGGT)4	24	888	911
TRINITY_DN114868_c0_g1_i1_len=267_path=[0:0-266]	1	p3	(TCA)5	15	207	221
TRINITY_DN114837_c0_g1_i1_len=553_path=[0:0-552]	1	p2	(TG)7	14	441	454
TRINITY_DN114856_c0_g1_i1_len=304_path=[0:0-303]	1	p3	(TCA)5	15	77	91
TRINITY_DN114817_c0_g1_i1_len=599_path=[0:0-598]	1	p2	(AG)6	12	332	343
TRINITY_DN127542_c0_g1_i1_len=418_path=[0:0-417]	1	p2	(AC)6	12	350	361
TRINITY_DN112681_c0_g1_i1_len=527_path=[0:0-526]	1	p2	(TG)6	12	391	402
TRINITY_DN112634_c0_g1_i1_len=380_path=[0:0-379]	1	p2	(AC)8	16	128	143
TRINITY_DN112638_c0_g1_i1_len=310_path=[0:0-309]	1	p3	(GCG)5	15	202	216
TRINITY_DN143764_c0_g1_i1_len=1068_path=[0:0-1067]	1	p2	(TA)6	12	805	816
TRINITY_DN143774_c0_g1_i1_len=584_path=[0:0-583]	1	p3	(TCT)6	18	148	165
TRINITY_DN128907_c0_g1_i1_len=296_path=[0:0-295]	1	p5	(AAACC)4	20	21	40
TRINITY_DN139027_c0_g1_i1_len=468_path=[0:0-467]	1	p2	(TA)12	24	2	25
TRINITY_DN139039_c0_g1_i1_len=332_path=[0:0-331]	1	p3	(CTC)6	18	29	46
TRINITY_DN101747_c0_g1_i1_len=455_path=[0:0-454]	1	p3	(AAG)5	15	345	359
TRINITY_DN101748_c0_g1_i1_len=390_path=[0:0-389]	1	p6	(ATTACC)4	24	44	67
TRINITY_DN117060_c0_g1_i1_len=503_path=[0:0-502]	1	p3	(GCA)6	18	460	477
TRINITY_DN117100_c0_g1_i1_len=233_path=[0:0-232]	1	p2	(GA)6	12	132	143
TRINITY_DN144284_c0_g1_i1_len=219_path=[0:0-218]	1	p2	(AG)7	14	80	93
TRINITY_DN144226_c0_g1_i1_len=512_path=[0:0-511]	1	p2	(AC)7	14	369	382
TRINITY_DN144307_c0_g1_i1_len=249_path=[0:0-248]	1	p4	(TTTA)5	20	109	128
TRINITY_DN149609_c0_g1_i1_len=300_path=[0:0-299]	1	p5	(TTGGT)4	20	36	55
TRINITY_DN129736_c0_g1_i1_len=262_path=[0:0-261]	1	p6	(CTATCT)4	24	234	257
TRINITY_DN129748_c0_g1_i1_len=246_path=[0:0-245]	1	p2	(AG)6	12	203	214
TRINITY_DN129798_c0_g1_i1_len=254_path=[0:0-253]	1	p2	(AT)7	14	27	40
TRINITY_DN129737_c0_g1_i1_len=258_path=[0:0-257]	1	p3	(CCA)5	15	180	194
TRINITY_DN129721_c0_g1_i1_len=248_path=[0:0-247]	1	p3	(TTC)6	18	173	190
TRINITY_DN126774_c0_g1_i1_len=289_path=[0:0-288]	1	p2	(AG)7	14	117	130
TRINITY_DN126735_c0_g1_i1_len=273_path=[0:0-272]	1	p2	(CA)12	24	239	262
TRINITY_DN125073_c0_g1_i1_len=414_path=[0:0-413]	1	p2	(GC)6	12	289	300
TRINITY_DN125016_c0_g1_i1_len=421_path=[0:0-420]	1	p2	(TA)7	14	295	308
TRINITY_DN106218_c0_g1_i1_len=244_path=[0:0-243]	1	p3	(ATC)5	15	129	143
TRINITY_DN106289_c0_g1_i1_len=222_path=[0:0-221]	1	p2	(CA)6	12	18	29
TRINITY_DN148875_c0_g1_i1_len=322_path=[0:0-321]	1	p2	(TC)8	16	253	268
TRINITY_DN100225_c0_g1_i1_len=484_path=[0:0-483]	1	p5	(TTTCT)4	20	159	178
TRINITY_DN100214_c0_g1_i1_len=603_path=[0:0-602]	1	c	(ACC)5tcgatgatctctgtctctttgcctctcataatctctgctgcttctatg(TCTGTC)4	87	342	428
TRINITY_DN100265_c0_g1_i1_len=432_path=[0:0-431]	1	p3	(TTA)5	15	413	427
TRINITY_DN108810_c0_g1_i1_len=386_path=[0:0-385]	1	p5	(TTTTC)4	20	312	331
TRINITY_DN108828_c0_g1_i1_len=228_path=[0:0-227]	1	p2	(AC)7	14	207	220
TRINITY_DN108863_c0_g1_i1_len=350_path=[0:0-349]	1	p2	(TG)10	20	32	51
TRINITY_DN150115_c0_g1_i1_len=256_path=[0:0-255]	1	p3	(CAG)5	15	91	105
TRINITY_DN150155_c0_g1_i1_len=560_path=[0:0-559]	1	p2	(TG)7	14	128	141
TRINITY_DN150146_c0_g1_i1_len=277_path=[0:0-276]	1	p2	(AC)6	12	179	190
TRINITY_DN150174_c0_g1_i1_len=256_path=[0:0-255]	1	p3	(TAA)5	15	167	181
TRINITY_DN150176_c0_g1_i1_len=201_path=[0:0-200]	1	p2	(AC)7	14	79	92
TRINITY_DN127874_c0_g1_i1_len=370_path=[0:0-369]	1	p2	(AT)6	12	320	331
TRINITY_DN124772_c0_g1_i1_len=358_path=[0:0-357]	1	p2	(TA)8	16	331	346
TRINITY_DN124712_c0_g1_i1_len=401_path=[0:0-400]	1	p2	(TA)10	20	26	45
TRINITY_DN124745_c0_g1_i1_len=878_path=[0:0-877]	1	p2	(AT)7	14	95	108
TRINITY_DN124750_c0_g1_i1_len=363_path=[0:0-362]	1	p3	(CTG)5	15	192	206
TRINITY_DN124740_c0_g1_i1_len=295_path=[0:0-294]	1	p2	(AC)13	26	266	291
TRINITY_DN116675_c0_g1_i1_len=219_path=[0:0-218]	1	p3	(CAT)5	15	57	71
TRINITY_DN116667_c0_g1_i1_len=663_path=[0:0-662]	1	p5	(TTCTC)5	25	9	33
TRINITY_DN116668_c0_g1_i1_len=346_path=[0:0-345]	1	p2	(TA)11	22	325	346
TRINITY_DN116635_c0_g1_i1_len=416_path=[0:0-415]	1	p5	(TTTTG)5	25	24	48
TRINITY_DN105475_c0_g1_i1_len=422_path=[0:0-421]	1	p5	(CATGC)4	20	356	375
TRINITY_DN105468_c0_g1_i1_len=776_path=[0:0-775]	1	p2	(TA)6	12	136	147
TRINITY_DN150437_c0_g1_i1_len=259_path=[0:0-258]	1	p2	(AT)12	24	16	39
TRINITY_DN150477_c0_g1_i1_len=411_path=[0:0-410]	1	c*	(TC)6(AC)6*	24	35	58
TRINITY_DN149418_c0_g1_i1_len=287_path=[0:0-286]	1	p2	(CA)10	20	1	20
TRINITY_DN110810_c0_g1_i1_len=361_path=[0:0-360]	1	p3	(CTT)5	15	70	84
TRINITY_DN110825_c0_g1_i1_len=257_path=[0:0-256]	1	p5	(TAATC)4	20	13	32
TRINITY_DN137147_c0_g1_i1_len=391_path=[0:0-390]	1	p2	(TC)6	12	110	121
TRINITY_DN134024_c0_g1_i1_len=224_path=[0:0-223]	1	p5	(GACAT)4	20	190	209
TRINITY_DN134060_c0_g1_i1_len=261_path=[0:0-260]	1	p2	(TC)6	12	144	155
TRINITY_DN134100_c0_g1_i1_len=284_path=[0:0-283]	1	p2	(AT)11	22	227	248
TRINITY_DN134037_c0_g1_i1_len=505_path=[0:0-504]	1	p3	(ATA)8	24	480	503
TRINITY_DN134020_c0_g1_i1_len=570_path=[0:0-569]	1	p2	(TG)6	12	557	568
TRINITY_DN113056_c0_g1_i1_len=515_path=[0:0-514]	1	p2	(GT)7	14	318	331
TRINITY_DN113017_c0_g1_i1_len=511_path=[0:0-510]	1	p3	(TCA)6	18	165	182
TRINITY_DN113072_c0_g1_i1_len=376_path=[0:0-375]	1	p2	(TG)8	16	224	239
TRINITY_DN113010_c0_g1_i1_len=536_path=[0:0-535]	1	p2	(TA)7	14	256	269
TRINITY_DN117816_c0_g1_i1_len=307_path=[0:0-306]	1	p2	(AT)6	12	13	24
TRINITY_DN104841_c0_g1_i1_len=443_path=[0:0-442]	1	p2	(CT)8	16	391	406
TRINITY_DN104889_c0_g1_i1_len=330_path=[0:0-329]	1	p3	(TCA)5	15	290	304
TRINITY_DN139540_c0_g1_i1_len=331_path=[0:0-330]	1	c	(TGG)5tgatggtaatggtaatgg(TGA)5	48	184	231
TRINITY_DN139600_c0_g1_i1_len=363_path=[0:0-362]	1	p3	(AGA)19	57	305	361
TRINITY_DN139573_c0_g1_i1_len=401_path=[0:0-400]	1	p2	(CA)8	16	295	310
TRINITY_DN115956_c0_g1_i1_len=428_path=[0:0-427]	1	c	(AAT)5agcag(TAA)8	44	381	424
TRINITY_DN102431_c0_g1_i1_len=587_path=[0:0-586]	1	p3	(CAC)5	15	256	270
TRINITY_DN102485_c0_g1_i1_len=337_path=[0:0-336]	1	p2	(TG)14	28	309	336
TRINITY_DN132314_c0_g1_i1_len=457_path=[0:0-456]	1	p2	(AT)12	24	433	456
TRINITY_DN132336_c0_g1_i1_len=538_path=[0:0-537]	1	p2	(TG)6	12	422	433
TRINITY_DN138706_c0_g1_i1_len=283_path=[0:0-282]	1	p3	(CGG)13	39	243	281
TRINITY_DN138619_c0_g1_i1_len=320_path=[0:0-319]	1	p2	(AG)8	16	210	225
TRINITY_DN148224_c0_g1_i1_len=424_path=[0:0-423]	1	p5	(TTATT)5	25	21	45
TRINITY_DN148244_c0_g1_i1_len=212_path=[0:0-211]	1	p5	(TGTCA)4	20	1	20
TRINITY_DN111836_c0_g1_i1_len=228_path=[0:0-227]	1	p2	(TA)12	24	1	24
TRINITY_DN111858_c0_g1_i1_len=274_path=[0:0-273]	1	p3	(ATA)8	24	3	26
TRINITY_DN113421_c0_g1_i1_len=240_path=[0:0-239]	1	p2	(AC)9	18	222	239
TRINITY_DN113471_c0_g1_i1_len=922_path=[0:0-921]	1	p3	(ACA)5	15	715	729
TRINITY_DN146820_c0_g1_i1_len=262_path=[0:0-261]	1	p2	(CT)7	14	128	141
TRINITY_DN114270_c0_g1_i1_len=434_path=[0:0-433]	1	p6	(TCCATA)5	30	400	429
TRINITY_DN114216_c0_g1_i1_len=324_path=[0:0-323]	1	p2	(TA)12	24	1	24
TRINITY_DN129551_c0_g1_i1_len=238_path=[0:0-237]	1	p2	(AC)6	12	201	212
TRINITY_DN129586_c0_g1_i1_len=262_path=[0:0-261]	1	p5	(AACAA)5	25	225	249
TRINITY_DN129546_c0_g1_i1_len=225_path=[0:0-224]	1	p2	(TA)6	12	44	55
TRINITY_DN103930_c0_g1_i1_len=204_path=[0:0-203]	1	p2	(TG)6	12	98	109
TRINITY_DN101618_c0_g1_i1_len=350_path=[0:0-349]	1	p2	(AT)6	12	22	33
TRINITY_DN140603_c0_g1_i1_len=217_path=[0:0-216]	1	p3	(TGT)6	18	189	206
TRINITY_DN140593_c0_g1_i1_len=273_path=[0:0-272]	1	p3	(GAT)10	30	1	30
TRINITY_DN140516_c0_g1_i1_len=414_path=[0:0-413]	1	c*	(TA)8(CA)10*	36	5	40
TRINITY_DN140518_c0_g1_i1_len=260_path=[0:0-259]	1	p2	(TA)12	24	1	24
TRINITY_DN144876_c0_g1_i1_len=273_path=[0:0-272]	1	p5	(CTTTT)4	20	235	254
TRINITY_DN144891_c0_g1_i1_len=729_path=[0:0-728]	1	p3	(TAC)5	15	204	218
TRINITY_DN121696_c0_g1_i1_len=327_path=[0:0-326]	1	p3	(CAA)6	18	210	227
TRINITY_DN121624_c0_g1_i1_len=722_path=[0:0-721]	1	p2	(TG)8	16	705	720
TRINITY_DN121637_c0_g1_i1_len=265_path=[0:0-264]	1	p4	(ATGT)11	44	1	44
TRINITY_DN136163_c0_g1_i1_len=474_path=[0:0-473]	1	p6	(GATATA)4	24	1	24
TRINITY_DN136189_c0_g1_i1_len=464_path=[0:0-463]	1	p3	(AAT)5	15	336	350
TRINITY_DN136115_c0_g1_i1_len=665_path=[0:0-664]	1	p2	(CA)6	12	563	574
TRINITY_DN136162_c0_g1_i1_len=464_path=[0:0-463]	1	p4	(GATG)5	20	224	243
TRINITY_DN108352_c0_g1_i1_len=240_path=[0:0-239]	1	p6	(CACCAG)6	36	200	235
TRINITY_DN108311_c0_g1_i1_len=299_path=[0:0-298]	1	c*	(TG)6(TA)12*	36	263	298
TRINITY_DN107278_c0_g1_i1_len=214_path=[0:0-213]	1	p3	(CAT)5	15	198	212
TRINITY_DN149397_c0_g1_i1_len=332_path=[0:0-331]	1	p2	(CA)8	16	6	21
TRINITY_DN149334_c0_g1_i1_len=269_path=[0:0-268]	1	p3	(TGG)5	15	59	73
TRINITY_DN105621_c0_g1_i1_len=329_path=[0:0-328]	1	p2	(AG)6	12	258	269
TRINITY_DN111094_c0_g1_i1_len=241_path=[0:0-240]	1	p2	(CT)9	18	35	52
TRINITY_DN111103_c0_g1_i1_len=690_path=[0:0-689]	1	p2	(AT)9	18	34	51
TRINITY_DN111103_c0_g1_i1_len=690_path=[0:0-689]	2	c	(TA)7a(AT)10	35	651	685
TRINITY_DN140315_c0_g1_i1_len=213_path=[0:0-212]	1	p2	(AC)8	16	180	195
TRINITY_DN109187_c0_g1_i1_len=938_path=[0:0-937]	1	p2	(CA)10	20	879	898
TRINITY_DN109891_c0_g1_i1_len=1054_path=[0:0-1053]	1	p2	(AC)7	14	546	559
TRINITY_DN109898_c0_g1_i1_len=600_path=[0:0-599]	1	p2	(AT)7	14	68	81
TRINITY_DN109826_c0_g1_i1_len=1017_path=[0:0-1016]	1	p2	(CA)6	12	239	250
TRINITY_DN132586_c0_g1_i1_len=526_path=[0:0-525]	1	p3	(TAT)5	15	452	466
TRINITY_DN132570_c0_g1_i1_len=269_path=[0:0-268]	1	p3	(GTA)6	18	37	54
TRINITY_DN132540_c0_g1_i1_len=554_path=[0:0-553]	1	p3	(ACT)5	15	141	155
TRINITY_DN132525_c0_g1_i1_len=272_path=[0:0-271]	1	p2	(AC)7	14	130	143
TRINITY_DN136492_c0_g1_i1_len=304_path=[0:0-303]	1	p3	(TTG)5	15	258	272
TRINITY_DN136467_c0_g1_i1_len=281_path=[0:0-280]	1	p6	(ACCGCC)4	24	9	32
TRINITY_DN101822_c0_g1_i1_len=270_path=[0:0-269]	1	p3	(TGG)5	15	148	162
TRINITY_DN101878_c0_g1_i1_len=396_path=[0:0-395]	1	p2	(AG)6	12	311	322
TRINITY_DN106392_c0_g1_i1_len=201_path=[0:0-200]	1	p3	(GTT)5	15	98	112
TRINITY_DN106352_c0_g1_i1_len=230_path=[0:0-229]	1	p2	(TA)7	14	157	170
TRINITY_DN114990_c0_g1_i1_len=226_path=[0:0-225]	1	p6	(TACCAG)4	24	133	156
TRINITY_DN109101_c0_g1_i1_len=400_path=[0:0-399]	1	p3	(GGA)5	15	326	340
TRINITY_DN134957_c0_g1_i1_len=854_path=[0:0-853]	1	p2	(GT)9	18	18	35
TRINITY_DN134981_c0_g1_i1_len=355_path=[0:0-354]	1	p6	(ATATGT)9	54	297	350
TRINITY_DN134987_c0_g1_i1_len=237_path=[0:0-236]	1	p3	(GAT)5	15	155	169
TRINITY_DN101484_c0_g1_i1_len=412_path=[0:0-411]	1	p2	(AG)6	12	7	18
TRINITY_DN101492_c0_g1_i1_len=341_path=[0:0-340]	1	p2	(AG)11	22	26	47
TRINITY_DN149870_c0_g1_i1_len=316_path=[0:0-315]	1	p2	(AT)6	12	39	50
TRINITY_DN149898_c0_g1_i1_len=303_path=[0:0-302]	1	p2	(AT)10	20	36	55
TRINITY_DN113532_c0_g1_i1_len=317_path=[0:0-316]	1	p3	(GTA)5	15	87	101
TRINITY_DN113525_c0_g1_i1_len=225_path=[0:0-224]	1	p2	(TA)12	24	200	223
TRINITY_DN120318_c0_g1_i1_len=280_path=[0:0-279]	1	p2	(GT)6	12	41	52
TRINITY_DN132915_c0_g1_i1_len=323_path=[0:0-322]	1	p2	(TC)6	12	98	109
TRINITY_DN132995_c0_g1_i1_len=678_path=[0:0-677]	1	p2	(TA)11	22	610	631
TRINITY_DN108596_c0_g1_i1_len=258_path=[0:0-257]	1	p4	(ATTT)7	28	38	65
TRINITY_DN108556_c0_g1_i1_len=249_path=[0:0-248]	1	p5	(AAACC)4	20	202	221
TRINITY_DN107844_c0_g1_i1_len=346_path=[0:0-345]	1	c*	(TA)9(TG)8*	34	17	50
TRINITY_DN111740_c0_g1_i1_len=819_path=[0:0-818]	1	p3	(GTG)6	18	781	798
TRINITY_DN122517_c0_g1_i1_len=248_path=[0:0-247]	1	p2	(GT)16	32	216	247
TRINITY_DN122605_c0_g1_i1_len=268_path=[0:0-267]	1	p2	(AT)6	12	186	197
TRINITY_DN122595_c0_g1_i1_len=621_path=[0:0-620]	1	p3	(GCC)6	18	406	423
TRINITY_DN122569_c0_g1_i1_len=292_path=[0:0-291]	1	p2	(TC)6	12	183	194
TRINITY_DN135620_c0_g1_i1_len=398_path=[0:0-397]	1	p2	(TA)6	12	7	18
TRINITY_DN134109_c0_g1_i1_len=416_path=[0:0-415]	1	p2	(CA)18	36	362	397
TRINITY_DN134155_c0_g1_i1_len=262_path=[0:0-261]	1	p3	(CTT)6	18	243	260
TRINITY_DN134157_c0_g1_i1_len=417_path=[0:0-416]	1	p2	(TA)6	12	37	48
TRINITY_DN134175_c0_g1_i1_len=315_path=[0:0-314]	1	c*	(AT)9(AG)13*	44	271	314
TRINITY_DN140718_c0_g1_i1_len=240_path=[0:0-239]	1	p2	(AT)6	12	51	62
TRINITY_DN149716_c0_g1_i1_len=256_path=[0:0-255]	1	p2	(CT)9	18	212	229
TRINITY_DN149746_c0_g1_i1_len=250_path=[0:0-249]	1	p3	(TAA)5	15	37	51
TRINITY_DN149746_c0_g1_i1_len=250_path=[0:0-249]	2	p2	(TA)7	14	193	206
TRINITY_DN149743_c0_g1_i1_len=206_path=[0:0-205]	1	p2	(AG)6	12	2	13
TRINITY_DN149786_c0_g1_i1_len=302_path=[0:0-301]	1	p3	(TAA)6	18	262	279
TRINITY_DN126216_c0_g1_i1_len=293_path=[0:0-292]	1	p2	(CA)9	18	259	276
TRINITY_DN126240_c0_g1_i1_len=251_path=[0:0-250]	1	p3	(CGT)5	15	186	200
TRINITY_DN126260_c0_g1_i1_len=271_path=[0:0-270]	1	p2	(TA)6	12	75	86
TRINITY_DN110992_c0_g1_i1_len=217_path=[0:0-216]	1	p3	(GAA)5	15	133	147
TRINITY_DN110956_c0_g1_i1_len=260_path=[0:0-259]	1	p3	(CAT)5	15	85	99
TRINITY_DN110909_c0_g1_i1_len=617_path=[0:0-616]	1	p2	(TG)6	12	26	37
TRINITY_DN133738_c0_g1_i1_len=288_path=[0:0-287]	1	p2	(TA)11	22	34	55
TRINITY_DN133746_c0_g1_i1_len=346_path=[0:0-345]	1	p6	(GTGGAT)4	24	318	341
TRINITY_DN103837_c0_g1_i1_len=249_path=[0:0-248]	1	p2	(AT)8	16	4	19
TRINITY_DN103871_c0_g1_i1_len=355_path=[0:0-354]	1	p5	(TTTGG)4	20	66	85
TRINITY_DN112755_c0_g1_i1_len=389_path=[0:0-388]	1	p2	(AG)8	16	352	367
TRINITY_DN100070_c0_g1_i1_len=1077_path=[0:0-1076]	1	p3	(TCA)5	15	239	253
TRINITY_DN100014_c0_g1_i1_len=254_path=[0:0-253]	1	p2	(AT)11	22	230	251
TRINITY_DN142889_c0_g1_i1_len=269_path=[0:0-268]	1	p2	(AC)8	16	177	192
TRINITY_DN130995_c0_g1_i1_len=306_path=[0:0-305]	1	p2	(CA)7	14	168	181
TRINITY_DN130994_c0_g1_i1_len=695_path=[0:0-694]	1	p3	(AGC)5	15	415	429
TRINITY_DN130965_c0_g1_i1_len=700_path=[0:0-699]	1	p3	(GGA)6	18	620	637
TRINITY_DN130983_c0_g1_i1_len=947_path=[0:0-946]	1	p2	(CA)6	12	649	660
TRINITY_DN118940_c0_g1_i1_len=269_path=[0:0-268]	1	p3	(TTA)6	18	217	234
TRINITY_DN118964_c0_g1_i1_len=235_path=[0:0-234]	1	p3	(TCA)8	24	26	49
TRINITY_DN120085_c0_g1_i1_len=212_path=[0:0-211]	1	p3	(TCT)5	15	184	198
TRINITY_DN113390_c0_g1_i1_len=256_path=[0:0-255]	1	p3	(CAA)5	15	148	162
TRINITY_DN105960_c0_g1_i1_len=474_path=[0:0-473]	1	p2	(GA)7	14	193	206
TRINITY_DN105920_c0_g1_i1_len=354_path=[0:0-353]	1	p2	(TG)7	14	292	305
TRINITY_DN105928_c0_g1_i1_len=243_path=[0:0-242]	1	p3	(GGA)6	18	143	160
TRINITY_DN105993_c0_g1_i1_len=382_path=[0:0-381]	1	p5	(CAAAC)4	20	36	55
TRINITY_DN150837_c0_g1_i1_len=283_path=[0:0-282]	1	p2	(TA)6	12	248	259
TRINITY_DN150890_c0_g1_i1_len=249_path=[0:0-248]	1	p2	(CA)6	12	1	12
TRINITY_DN129341_c0_g1_i1_len=373_path=[0:0-372]	1	p2	(CT)11	22	60	81
TRINITY_DN124425_c0_g1_i1_len=457_path=[0:0-456]	1	p2	(AG)15	30	44	73
TRINITY_DN142633_c0_g1_i1_len=340_path=[0:0-339]	1	c*	(CA)9(TA)8*	34	1	34
TRINITY_DN142622_c0_g1_i1_len=472_path=[0:0-471]	1	p6	(TTTGTT)4	24	1	24
TRINITY_DN104538_c0_g1_i1_len=309_path=[0:0-308]	1	p2	(GA)7	14	29	42
TRINITY_DN104521_c0_g1_i1_len=273_path=[0:0-272]	1	p2	(TG)8	16	56	71
TRINITY_DN104546_c0_g1_i1_len=422_path=[0:0-421]	1	p2	(TG)9	18	168	185
TRINITY_DN119949_c0_g1_i1_len=313_path=[0:0-312]	1	p4	(AAAC)5	20	5	24
TRINITY_DN112848_c0_g1_i1_len=673_path=[0:0-672]	1	p4	(TGTA)7	28	1	28
TRINITY_DN112844_c0_g1_i1_len=321_path=[0:0-320]	1	p4	(ATAC)5	20	272	291
TRINITY_DN112843_c0_g1_i1_len=411_path=[0:0-410]	1	p3	(TTG)6	18	102	119
TRINITY_DN112834_c0_g1_i1_len=225_path=[0:0-224]	1	p2	(CA)9	18	54	71
TRINITY_DN129913_c0_g1_i1_len=289_path=[0:0-288]	1	p3	(GAG)5	15	133	147
TRINITY_DN129941_c0_g1_i1_len=259_path=[0:0-258]	1	p2	(TA)12	24	1	24
TRINITY_DN129911_c0_g1_i1_len=251_path=[0:0-250]	1	p4	(AAAC)5	20	4	23
TRINITY_DN102539_c0_g1_i1_len=374_path=[0:0-373]	1	c*	(TG)8(TA)8*	32	319	350
TRINITY_DN102587_c0_g1_i1_len=283_path=[0:0-282]	1	p3	(ATG)5	15	218	232
TRINITY_DN102605_c0_g1_i1_len=281_path=[0:0-280]	1	p2	(CT)7	14	55	68
TRINITY_DN145326_c0_g1_i1_len=236_path=[0:0-235]	1	p3	(AGA)5	15	121	135
TRINITY_DN145372_c0_g1_i1_len=393_path=[0:0-392]	1	p2	(GT)6	12	46	57
TRINITY_DN137985_c0_g1_i1_len=317_path=[0:0-316]	1	p3	(GGT)6	18	19	36
TRINITY_DN107619_c0_g1_i1_len=278_path=[0:0-277]	1	p2	(AT)7	14	246	259
TRINITY_DN107630_c0_g1_i1_len=217_path=[0:0-216]	1	p5	(TATCC)4	20	10	29
TRINITY_DN107688_c0_g1_i1_len=266_path=[0:0-265]	1	p6	(CCCTTC)4	24	71	94
TRINITY_DN110058_c0_g1_i1_len=2123_path=[0:0-2122]	1	p2	(TG)6	12	2053	2064
TRINITY_DN110049_c0_g1_i1_len=247_path=[0:0-246]	1	p3	(GTT)5	15	134	148
TRINITY_DN110043_c0_g1_i1_len=372_path=[0:0-371]	1	p2	(TA)12	24	1	24
TRINITY_DN100584_c0_g1_i1_len=283_path=[0:0-282]	1	c	(TG)9tatgtgaatataggtggatccttgtacaacatttagacatgtaatgcacattgatggtagtagctttcatcaccacgac(GAT)5	112	37	148
TRINITY_DN118672_c0_g1_i1_len=300_path=[0:0-299]	1	c	(CCA)5cccc(ACA)5	34	65	98
TRINITY_DN118645_c0_g1_i1_len=266_path=[0:0-265]	1	p2	(CA)7	14	191	204
TRINITY_DN118639_c0_g1_i1_len=373_path=[0:0-372]	1	p2	(CT)6	12	129	140
TRINITY_DN118614_c0_g1_i1_len=269_path=[0:0-268]	1	p2	(GA)17	34	1	34
TRINITY_DN128839_c0_g1_i1_len=245_path=[0:0-244]	1	p2	(AT)6	12	12	23
TRINITY_DN128811_c0_g1_i1_len=321_path=[0:0-320]	1	p2	(TG)6	12	70	81
TRINITY_DN128896_c0_g1_i1_len=291_path=[0:0-290]	1	p3	(CCG)5	15	8	22
TRINITY_DN128809_c0_g1_i1_len=209_path=[0:0-208]	1	p3	(TCT)5	15	140	154
TRINITY_DN116857_c0_g1_i1_len=277_path=[0:0-276]	1	p2	(TG)9	18	34	51
TRINITY_DN116871_c0_g1_i1_len=393_path=[0:0-392]	1	p2	(TG)8	16	134	149
TRINITY_DN116873_c0_g1_i1_len=243_path=[0:0-242]	1	p4	(TTTA)5	20	25	44
TRINITY_DN116813_c0_g1_i1_len=408_path=[0:0-407]	1	p3	(ACA)5	15	368	382
TRINITY_DN116817_c0_g1_i1_len=648_path=[0:0-647]	1	p3	(CCT)5	15	224	238
TRINITY_DN116904_c0_g1_i1_len=278_path=[0:0-277]	1	c*	(TG)13(AG)11*	48	231	278
TRINITY_DN126028_c0_g1_i1_len=288_path=[0:0-287]	1	p3	(ATC)7	21	6	26
TRINITY_DN134858_c0_g1_i1_len=386_path=[0:0-385]	1	p4	(TTTA)5	20	38	57
TRINITY_DN134861_c0_g1_i1_len=347_path=[0:0-346]	1	p3	(CAA)5	15	9	23
TRINITY_DN140176_c0_g1_i1_len=285_path=[0:0-284]	1	p2	(AT)8	16	236	251
TRINITY_DN140201_c0_g1_i1_len=230_path=[0:0-229]	1	p3	(CAC)5	15	197	211
TRINITY_DN146403_c0_g1_i1_len=341_path=[0:0-340]	1	p3	(ATA)12	36	304	339
TRINITY_DN146353_c0_g1_i1_len=661_path=[0:0-660]	1	p2	(AT)7	14	455	468
TRINITY_DN133535_c0_g1_i1_len=375_path=[0:0-374]	1	p2	(CA)8	16	4	19
TRINITY_DN123624_c0_g1_i1_len=869_path=[0:0-868]	1	p2	(AC)6	12	355	366
TRINITY_DN123624_c0_g1_i1_len=869_path=[0:0-868]	2	p2	(AC)6	12	680	691
TRINITY_DN123613_c0_g1_i1_len=445_path=[0:0-444]	1	p3	(TTA)18	54	390	443
TRINITY_DN123672_c0_g1_i1_len=288_path=[0:0-287]	1	c	(CAA)8ctaccacag(CAA)7	54	227	280
TRINITY_DN122177_c0_g1_i1_len=273_path=[0:0-272]	1	p3	(TAT)5	15	49	63
TRINITY_DN117289_c0_g1_i1_len=276_path=[0:0-275]	1	p5	(CGTCT)6	30	92	121
TRINITY_DN117282_c0_g1_i1_len=241_path=[0:0-240]	1	p2	(CT)6	12	90	101
TRINITY_DN137084_c0_g1_i1_len=338_path=[0:0-337]	1	p3	(CAC)5	15	149	163
TRINITY_DN137091_c0_g1_i1_len=279_path=[0:0-278]	1	p6	(CCATAC)4	24	195	218
TRINITY_DN137036_c0_g1_i1_len=618_path=[0:0-617]	1	p2	(CT)6	12	518	529
TRINITY_DN106060_c0_g1_i1_len=274_path=[0:0-273]	1	p2	(TA)7	14	199	212
TRINITY_DN121145_c0_g1_i1_len=1092_path=[0:0-1091]	1	p3	(TGA)6	18	593	610
TRINITY_DN121190_c0_g1_i1_len=377_path=[0:0-376]	1	p3	(ATA)5	15	205	219
TRINITY_DN121192_c0_g1_i1_len=509_path=[0:0-508]	1	p2	(TC)8	16	217	232
TRINITY_DN121509_c0_g1_i1_len=997_path=[0:0-996]	1	p2	(TA)11	22	1	22
TRINITY_DN121582_c0_g1_i1_len=232_path=[0:0-231]	1	p3	(ACA)6	18	79	96
TRINITY_DN121557_c0_g1_i1_len=532_path=[0:0-531]	1	p2	(AT)6	12	204	215
TRINITY_DN121544_c0_g1_i1_len=318_path=[0:0-317]	1	p2	(TG)6	12	166	177
TRINITY_DN121583_c0_g1_i1_len=213_path=[0:0-212]	1	p3	(ACC)6	18	185	202
TRINITY_DN121528_c0_g1_i1_len=645_path=[0:0-644]	1	p3	(TTA)15	45	600	644
TRINITY_DN144536_c0_g1_i1_len=277_path=[0:0-276]	1	p2	(AC)6	12	262	273
TRINITY_DN144535_c0_g1_i1_len=230_path=[0:0-229]	1	p3	(CGC)6	18	139	156
TRINITY_DN144544_c0_g1_i1_len=246_path=[0:0-245]	1	p3	(TCC)6	18	120	137
TRINITY_DN114749_c0_g1_i1_len=236_path=[0:0-235]	1	p2	(AC)8	16	210	225
TRINITY_DN114776_c0_g1_i1_len=263_path=[0:0-262]	1	p5	(TGATG)6	30	231	260
TRINITY_DN114740_c0_g1_i1_len=414_path=[0:0-413]	1	p2	(AT)6	12	181	192
TRINITY_DN129680_c0_g1_i1_len=235_path=[0:0-234]	1	p2	(TA)6	12	140	151
TRINITY_DN118065_c0_g1_i1_len=393_path=[0:0-392]	1	p2	(TG)7	14	231	244
TRINITY_DN118044_c0_g1_i1_len=328_path=[0:0-327]	1	p6	(TTCTTT)4	24	22	45
TRINITY_DN119032_c0_g1_i1_len=301_path=[0:0-300]	1	p4	(TAGC)5	20	247	266
TRINITY_DN119053_c0_g1_i1_len=201_path=[0:0-200]	1	p3	(TTG)6	18	22	39
TRINITY_DN119046_c0_g1_i1_len=206_path=[0:0-205]	1	p2	(TA)7	14	163	176
TRINITY_DN119043_c0_g1_i1_len=268_path=[0:0-267]	1	p2	(TA)7	14	197	210
TRINITY_DN149208_c0_g1_i1_len=551_path=[0:0-550]	1	p2	(TC)6	12	62	73
TRINITY_DN102796_c0_g1_i1_len=657_path=[0:0-656]	1	p2	(CA)11	22	635	656
TRINITY_DN134562_c0_g1_i1_len=274_path=[0:0-273]	1	p3	(ATT)5	15	5	19
TRINITY_DN140091_c0_g1_i1_len=278_path=[0:0-277]	1	p3	(GAT)5	15	115	129
TRINITY_DN140036_c0_g1_i1_len=353_path=[0:0-352]	1	p3	(AGG)5	15	248	262
TRINITY_DN141846_c0_g1_i1_len=417_path=[0:0-416]	1	p3	(CCA)5	15	12	26
TRINITY_DN135442_c0_g1_i1_len=286_path=[0:0-285]	1	p2	(TG)6	12	213	224
TRINITY_DN113617_c0_g1_i1_len=539_path=[0:0-538]	1	p3	(ATC)6	18	30	47
TRINITY_DN113671_c0_g1_i1_len=319_path=[0:0-318]	1	p6	(TCAGGC)4	24	23	46
TRINITY_DN116981_c0_g1_i1_len=274_path=[0:0-273]	1	p3	(ATT)7	21	75	95
TRINITY_DN116925_c0_g1_i1_len=243_path=[0:0-242]	1	p2	(AC)6	12	17	28
TRINITY_DN116927_c0_g1_i1_len=568_path=[0:0-567]	1	p2	(TA)12	24	1	24
TRINITY_DN119632_c0_g1_i1_len=388_path=[0:0-387]	1	p2	(AT)8	16	43	58
TRINITY_DN119626_c0_g1_i1_len=789_path=[0:0-788]	1	p5	(CATAT)4	20	497	516
TRINITY_DN134451_c0_g1_i1_len=333_path=[0:0-332]	1	p2	(CA)8	16	174	189
TRINITY_DN134428_c0_g1_i1_len=224_path=[0:0-223]	1	p2	(TA)12	24	201	224
TRINITY_DN134417_c0_g1_i1_len=435_path=[0:0-434]	1	p2	(GT)6	12	306	317
TRINITY_DN134442_c0_g1_i1_len=212_path=[0:0-211]	1	p2	(TC)8	16	45	60
TRINITY_DN134425_c0_g1_i1_len=256_path=[0:0-255]	1	p2	(GA)13	26	230	255
TRINITY_DN106741_c0_g1_i1_len=279_path=[0:0-278]	1	p2	(TA)12	24	1	24
TRINITY_DN106737_c0_g1_i1_len=255_path=[0:0-254]	1	c*	(CA)8(CT)6*	28	205	232
TRINITY_DN106747_c0_g1_i1_len=334_path=[0:0-333]	1	p2	(AT)6	12	315	326
TRINITY_DN136043_c0_g1_i1_len=552_path=[0:0-551]	1	p2	(AC)6	12	11	22
TRINITY_DN119879_c0_g1_i1_len=814_path=[0:0-813]	1	p3	(CCT)6	18	349	366
TRINITY_DN119898_c0_g1_i1_len=274_path=[0:0-273]	1	p2	(AG)22	44	230	273
TRINITY_DN119848_c0_g1_i1_len=1260_path=[0:0-1259]	1	p2	(GT)6	12	1194	1205
TRINITY_DN119855_c0_g1_i1_len=3135_path=[0:0-3134]	1	p2	(GA)6	12	3062	3073
TRINITY_DN138169_c0_g1_i1_len=533_path=[0:0-532]	1	p2	(TG)9	18	109	126
TRINITY_DN120865_c0_g1_i1_len=295_path=[0:0-294]	1	p5	(ATCTA)4	20	69	88
TRINITY_DN120829_c0_g1_i1_len=620_path=[0:0-619]	1	p3	(TAA)5	15	282	296
TRINITY_DN122344_c1_g1_i1_len=260_path=[0:0-259]	1	p6	(AAAAAG)5	30	230	259
TRINITY_DN143130_c0_g1_i1_len=223_path=[0:0-222]	1	p2	(TA)9	18	71	88
TRINITY_DN143187_c0_g1_i1_len=263_path=[0:0-262]	1	p6	(CAACTA)4	24	49	72
TRINITY_DN143116_c0_g1_i1_len=658_path=[0:0-657]	1	p2	(AT)7	14	526	539
TRINITY_DN116100_c0_g1_i1_len=322_path=[0:0-321]	1	p2	(CT)7	14	170	183
TRINITY_DN116102_c0_g1_i1_len=328_path=[0:0-327]	1	p2	(GT)6	12	311	322
TRINITY_DN107055_c0_g1_i1_len=271_path=[0:0-270]	1	p5	(TCCTG)4	20	68	87
TRINITY_DN150350_c0_g1_i1_len=354_path=[0:0-353]	1	p3	(AGC)5	15	213	227
TRINITY_DN150365_c0_g1_i1_len=469_path=[0:0-468]	1	c*	(CT)8(CA)11*	38	21	58
TRINITY_DN150401_c0_g1_i1_len=236_path=[0:0-235]	1	p2	(CT)7	14	223	236
TRINITY_DN150344_c0_g1_i1_len=326_path=[0:0-325]	1	p3	(AGC)6	18	48	65
TRINITY_DN148532_c0_g1_i1_len=322_path=[0:0-321]	1	p2	(AT)7	14	96	109
TRINITY_DN148605_c0_g1_i1_len=350_path=[0:0-349]	1	p2	(CA)8	16	82	97
TRINITY_DN148530_c0_g1_i1_len=308_path=[0:0-307]	1	c	(CTC)6c(GCTAA)5	44	211	254
TRINITY_DN148551_c0_g1_i1_len=301_path=[0:0-300]	1	p2	(TC)6	12	40	51
TRINITY_DN124114_c0_g1_i1_len=245_path=[0:0-244]	1	p3	(TAA)15	45	199	243
TRINITY_DN114372_c0_g1_i1_len=397_path=[0:0-396]	1	p2	(TC)8	16	381	396
TRINITY_DN114394_c0_g1_i1_len=309_path=[0:0-308]	1	p2	(TC)8	16	293	308
TRINITY_DN114314_c0_g1_i1_len=223_path=[0:0-222]	1	p6	(CTGAGA)7	42	177	218
TRINITY_DN107477_c0_g1_i1_len=292_path=[0:0-291]	1	c*	(CA)8(CT)6*	28	3	30
TRINITY_DN116130_c0_g1_i1_len=206_path=[0:0-205]	1	p2	(AT)6	12	50	61
TRINITY_DN116109_c0_g1_i1_len=431_path=[0:0-430]	1	p2	(AT)7	14	52	65
TRINITY_DN116196_c0_g1_i1_len=296_path=[0:0-295]	1	p2	(AC)8	16	262	277
TRINITY_DN128516_c0_g1_i1_len=217_path=[0:0-216]	1	p2	(AC)6	12	167	178
TRINITY_DN141523_c0_g1_i1_len=373_path=[0:0-372]	1	p2	(TC)6	12	188	199
TRINITY_DN141573_c0_g1_i1_len=314_path=[0:0-313]	1	p2	(TA)6	12	287	298
TRINITY_DN141300_c0_g1_i1_len=212_path=[0:0-211]	1	p2	(AT)6	12	176	187
TRINITY_DN141247_c0_g1_i1_len=218_path=[0:0-217]	1	c	(CA)6gctcattcctatctactattaattaagg(AAT)5	55	129	183
TRINITY_DN145300_c0_g1_i1_len=608_path=[0:0-607]	1	p2	(GA)6	12	328	339
TRINITY_DN145306_c0_g1_i1_len=363_path=[0:0-362]	1	p2	(TG)8	16	136	151
TRINITY_DN104115_c0_g1_i1_len=614_path=[0:0-613]	1	c*	(AC)9(AT)8*	34	4	37
TRINITY_DN104200_c0_g1_i1_len=676_path=[0:0-675]	1	p5	(GACGA)4	20	144	163
TRINITY_DN124548_c0_g1_i1_len=483_path=[0:0-482]	1	p2	(TA)12	24	416	439
TRINITY_DN124512_c0_g1_i1_len=339_path=[0:0-338]	1	p6	(ATTTTT)5	30	305	334
TRINITY_DN124550_c0_g1_i1_len=441_path=[0:0-440]	1	p5	(AAATT)4	20	77	96
TRINITY_DN135060_c0_g1_i1_len=357_path=[0:0-356]	1	p2	(TA)11	22	1	22
TRINITY_DN119801_c0_g1_i1_len=583_path=[0:0-582]	1	p4	(TTAT)5	20	66	85
TRINITY_DN119786_c0_g1_i1_len=1266_path=[0:0-1265]	1	p2	(AT)8	16	1066	1081
TRINITY_DN148971_c0_g1_i1_len=273_path=[0:0-272]	1	p3	(ACA)5	15	206	220
TRINITY_DN124909_c0_g1_i1_len=519_path=[0:0-518]	1	p3	(TAA)5	15	36	50
TRINITY_DN124926_c0_g1_i1_len=378_path=[0:0-377]	1	p2	(TC)6	12	232	243
TRINITY_DN141026_c0_g1_i1_len=616_path=[0:0-615]	1	p2	(TA)6	12	447	458
TRINITY_DN141096_c0_g1_i1_len=1085_path=[0:0-1084]	1	p3	(GTT)6	18	936	953
TRINITY_DN135880_c0_g1_i1_len=498_path=[0:0-497]	1	p3	(TCA)6	18	457	474
TRINITY_DN135849_c0_g1_i1_len=245_path=[0:0-244]	1	p3	(CAA)5	15	13	27
TRINITY_DN135882_c0_g1_i1_len=644_path=[0:0-643]	1	p4	(AATA)5	20	65	84
TRINITY_DN107145_c0_g1_i1_len=242_path=[0:0-241]	1	p2	(AG)10	20	187	206
TRINITY_DN107166_c0_g1_i1_len=323_path=[0:0-322]	1	p3	(GAT)9	27	295	321
TRINITY_DN107176_c0_g1_i1_len=213_path=[0:0-212]	1	p2	(TA)9	18	11	28
TRINITY_DN137347_c0_g1_i1_len=215_path=[0:0-214]	1	p2	(CT)7	14	194	207
TRINITY_DN137388_c0_g1_i1_len=306_path=[0:0-305]	1	p2	(AG)6	12	102	113
TRINITY_DN137348_c0_g1_i1_len=235_path=[0:0-234]	1	p2	(CA)6	12	116	127
TRINITY_DN109612_c0_g1_i1_len=346_path=[0:0-345]	1	p3	(ATT)14	42	1	42
TRINITY_DN128135_c0_g1_i1_len=662_path=[0:0-661]	1	p2	(AT)9	18	338	355
TRINITY_DN128163_c0_g1_i1_len=231_path=[0:0-230]	1	p2	(TA)6	12	20	31
TRINITY_DN103231_c0_g1_i1_len=327_path=[0:0-326]	1	p4	(AATA)5	20	120	139
TRINITY_DN102141_c0_g1_i1_len=203_path=[0:0-202]	1	p4	(AAGA)5	20	94	113
TRINITY_DN102151_c0_g1_i1_len=447_path=[0:0-446]	1	p2	(TA)8	16	394	409
TRINITY_DN102140_c0_g1_i1_len=856_path=[0:0-855]	1	p3	(GGT)5	15	663	677
TRINITY_DN120743_c0_g1_i1_len=363_path=[0:0-362]	1	p2	(GT)6	12	258	269
TRINITY_DN120790_c0_g1_i1_len=446_path=[0:0-445]	1	p3	(CTT)5	15	21	35
TRINITY_DN120756_c0_g1_i1_len=368_path=[0:0-367]	1	p3	(TAC)5	15	187	201
TRINITY_DN121287_c0_g1_i1_len=395_path=[0:0-394]	1	p2	(AG)8	16	299	314
TRINITY_DN146614_c0_g1_i1_len=333_path=[0:0-332]	1	p2	(GT)9	18	286	303
TRINITY_DN146621_c0_g1_i1_len=265_path=[0:0-264]	1	p2	(TG)6	12	201	212
TRINITY_DN132026_c0_g1_i1_len=434_path=[0:0-433]	1	p3	(TGC)6	18	11	28
TRINITY_DN150516_c0_g1_i1_len=319_path=[0:0-318]	1	p2	(AG)8	16	249	264
TRINITY_DN150515_c0_g1_i1_len=237_path=[0:0-236]	1	p3	(AGG)5	15	110	124
TRINITY_DN150528_c0_g1_i1_len=257_path=[0:0-256]	1	p2	(GT)6	12	160	171
TRINITY_DN123846_c0_g1_i1_len=823_path=[0:0-822]	1	p3	(TGT)5	15	496	510
TRINITY_DN123904_c0_g1_i1_len=278_path=[0:0-277]	1	p5	(AAAAT)4	20	181	200
TRINITY_DN131683_c0_g1_i1_len=626_path=[0:0-625]	1	p2	(AT)6	12	439	450
TRINITY_DN128714_c1_g1_i1_len=319_path=[0:0-318]	1	p2	(GT)6	12	93	104
TRINITY_DN128730_c0_g1_i1_len=270_path=[0:0-269]	1	p2	(TA)10	20	237	256
TRINITY_DN149602_c0_g1_i1_len=343_path=[0:0-342]	1	p2	(TG)7	14	200	213
TRINITY_DN149514_c0_g1_i1_len=226_path=[0:0-225]	1	p2	(GT)6	12	118	129
TRINITY_DN112082_c0_g1_i1_len=475_path=[0:0-474]	1	p2	(GT)6	12	424	435
TRINITY_DN112016_c0_g1_i1_len=235_path=[0:0-234]	1	p2	(GT)6	12	90	101
TRINITY_DN113981_c0_g1_i1_len=395_path=[0:0-394]	1	p2	(TA)12	24	371	394
TRINITY_DN144112_c0_g1_i1_len=789_path=[0:0-788]	1	p2	(CA)6	12	313	324
TRINITY_DN137559_c0_g1_i1_len=352_path=[0:0-351]	1	p3	(GAT)5	15	43	57
TRINITY_DN137517_c0_g1_i1_len=209_path=[0:0-208]	1	p6	(GATGTG)4	24	88	111
TRINITY_DN114418_c0_g1_i1_len=244_path=[0:0-243]	1	c*	(AC)9c(TA)6(TG)6*	43	4	46
TRINITY_DN114480_c0_g1_i1_len=234_path=[0:0-233]	1	p2	(TG)7	14	189	202
TRINITY_DN128496_c0_g1_i1_len=234_path=[0:0-233]	1	p2	(CA)7	14	25	38
TRINITY_DN128433_c0_g1_i1_len=261_path=[0:0-260]	1	p3	(GAA)7	21	206	226
TRINITY_DN127134_c0_g1_i1_len=459_path=[0:0-458]	1	p3	(GCT)5	15	379	393
TRINITY_DN127135_c0_g1_i1_len=231_path=[0:0-230]	1	p3	(ATC)5	15	206	220
TRINITY_DN145835_c0_g1_i1_len=273_path=[0:0-272]	1	p2	(TG)7	14	144	157
TRINITY_DN145870_c0_g1_i1_len=320_path=[0:0-319]	1	p3	(ATT)7	21	240	260
TRINITY_DN145813_c0_g1_i1_len=839_path=[0:0-838]	1	p2	(TA)8	16	715	730
TRINITY_DN115424_c0_g1_i1_len=476_path=[0:0-475]	1	p2	(TA)7	14	254	267
TRINITY_DN125823_c0_g1_i1_len=210_path=[0:0-209]	1	p2	(TG)6	12	88	99
TRINITY_DN125827_c0_g1_i1_len=250_path=[0:0-249]	1	p4	(AATA)10	40	208	247
TRINITY_DN139704_c0_g1_i1_len=269_path=[0:0-268]	1	p2	(AT)6	12	234	245
TRINITY_DN139611_c0_g1_i1_len=318_path=[0:0-317]	1	p2	(CT)18	36	1	36
TRINITY_DN139654_c0_g1_i1_len=236_path=[0:0-235]	1	p5	(GAATT)4	20	4	23
TRINITY_DN127465_c0_g1_i1_len=225_path=[0:0-224]	1	p2	(GT)6	12	2	13
TRINITY_DN123196_c0_g1_i1_len=459_path=[0:0-458]	1	p2	(TG)14	28	431	458
TRINITY_DN134246_c0_g1_i1_len=347_path=[0:0-346]	1	p2	(CT)6	12	91	102
TRINITY_DN134246_c0_g1_i1_len=347_path=[0:0-346]	2	p2	(TC)8	16	234	249
TRINITY_DN134218_c0_g1_i1_len=336_path=[0:0-335]	1	p2	(CT)6	12	257	268
TRINITY_DN121997_c0_g1_i1_len=489_path=[0:0-488]	1	p3	(ATG)6	18	394	411
TRINITY_DN121979_c0_g1_i1_len=290_path=[0:0-289]	1	p2	(AC)6	12	260	271
TRINITY_DN133018_c0_g1_i1_len=225_path=[0:0-224]	1	p2	(TA)12	24	201	224
TRINITY_DN102970_c0_g1_i1_len=325_path=[0:0-324]	1	p2	(AT)7	14	307	320
TRINITY_DN139867_c0_g1_i1_len=292_path=[0:0-291]	1	p3	(GAA)6	18	76	93
TRINITY_DN139893_c0_g1_i1_len=356_path=[0:0-355]	1	p3	(TTC)5	15	189	203
TRINITY_DN121446_c0_g1_i1_len=576_path=[0:0-530_2:531-575]	1	p3	(TTC)5	15	370	384
TRINITY_DN121446_c0_g1_i2_len=631_path=[0:0-530_1:531-630]	1	p3	(TTC)5	15	370	384
TRINITY_DN138744_c0_g1_i1_len=257_path=[0:0-256]	1	p3	(TTC)6	18	203	220
TRINITY_DN138719_c0_g1_i1_len=420_path=[0:0-419]	1	p2	(CA)6	12	217	228
TRINITY_DN138753_c0_g1_i1_len=262_path=[0:0-261]	1	p2	(CA)7	14	115	128
TRINITY_DN138793_c0_g1_i1_len=362_path=[0:0-361]	1	p2	(AT)8	16	31	46
TRINITY_DN140889_c0_g1_i1_len=243_path=[0:0-242]	1	p2	(TA)12	24	209	232
TRINITY_DN140853_c0_g1_i1_len=204_path=[0:0-203]	1	p5	(ATCAC)4	20	43	62
TRINITY_DN140838_c0_g1_i1_len=231_path=[0:0-230]	1	p2	(TA)7	14	33	46
TRINITY_DN122439_c0_g1_i1_len=254_path=[0:0-253]	1	p2	(AT)7	14	200	213
TRINITY_DN122423_c1_g1_i1_len=273_path=[0:0-272]	1	p6	(ATTTTT)4	24	12	35
TRINITY_DN145713_c0_g1_i1_len=770_path=[0:0-769]	1	p3	(TTA)6	18	502	519
TRINITY_DN145741_c0_g1_i1_len=678_path=[0:0-677]	1	p5	(CAAGC)4	20	522	541
TRINITY_DN145600_c0_g1_i1_len=406_path=[0:0-405]	1	p3	(AAT)5	15	392	406
TRINITY_DN144911_c0_g1_i1_len=334_path=[0:0-333]	1	p2	(TC)22	44	290	333
TRINITY_DN125752_c0_g1_i1_len=486_path=[0:0-485]	1	p2	(AC)9	18	79	96
TRINITY_DN125784_c0_g1_i1_len=614_path=[0:0-613]	1	p2	(AT)8	16	515	530
TRINITY_DN125762_c0_g1_i1_len=309_path=[0:0-308]	1	p2	(TG)6	12	109	120
TRINITY_DN135279_c0_g1_i1_len=301_path=[0:0-300]	1	p2	(TA)6	12	271	282
TRINITY_DN135215_c0_g1_i1_len=343_path=[0:0-342]	1	p3	(TAA)5	15	58	72
TRINITY_DN109791_c0_g1_i1_len=327_path=[0:0-326]	1	p2	(GT)6	12	168	179
TRINITY_DN105511_c0_g1_i1_len=283_path=[0:0-282]	1	p2	(TG)6	12	98	109
TRINITY_DN142560_c0_g1_i1_len=378_path=[0:0-377]	1	p2	(TA)6	12	38	49
TRINITY_DN142558_c0_g1_i1_len=505_path=[0:0-504]	1	p2	(AC)6	12	478	489
TRINITY_DN142513_c0_g1_i1_len=329_path=[0:0-328]	1	p2	(AT)11	22	307	328
TRINITY_DN142515_c0_g1_i1_len=1310_path=[0:0-1309]	1	p3	(TGA)6	18	1249	1266
TRINITY_DN114610_c0_g1_i1_len=358_path=[0:0-357]	1	p3	(TAA)6	18	146	163
TRINITY_DN148138_c0_g1_i1_len=326_path=[0:0-325]	1	p3	(GCC)5	15	1	15
TRINITY_DN148121_c0_g1_i1_len=267_path=[0:0-266]	1	p2	(AT)6	12	253	264
TRINITY_DN148204_c0_g1_i1_len=360_path=[0:0-359]	1	p2	(TA)6	12	185	196
TRINITY_DN148119_c0_g1_i1_len=314_path=[0:0-313]	1	p2	(TA)10	20	3	22
TRINITY_DN148162_c0_g1_i1_len=253_path=[0:0-252]	1	p2	(AT)6	12	1	12
TRINITY_DN131723_c0_g1_i1_len=798_path=[0:0-797]	1	p4	(ATGT)5	20	745	764
TRINITY_DN131747_c0_g1_i1_len=202_path=[0:0-201]	1	p2	(TA)6	12	5	16
TRINITY_DN123590_c0_g1_i1_len=279_path=[0:0-278]	1	p3	(ATT)5	15	1	15
TRINITY_DN123525_c0_g1_i1_len=617_path=[0:0-616]	1	p4	(TATC)6	24	20	43
TRINITY_DN123545_c0_g1_i1_len=394_path=[0:0-393]	1	p2	(TA)7	14	276	289
TRINITY_DN123528_c0_g1_i1_len=375_path=[0:0-374]	1	p2	(AT)7	14	68	81
TRINITY_DN141146_c0_g1_i1_len=1112_path=[0:0-1111]	1	p3	(ACA)5	15	868	882
TRINITY_DN141128_c0_g1_i1_len=1010_path=[0:0-1009]	1	p2	(AT)12	24	986	1009
TRINITY_DN141123_c0_g1_i1_len=550_path=[0:0-549]	1	p2	(AT)12	24	526	549
TRINITY_DN150259_c0_g1_i1_len=254_path=[0:0-253]	1	p2	(AG)6	12	42	53
TRINITY_DN150273_c0_g1_i1_len=231_path=[0:0-230]	1	p2	(TG)6	12	219	230
TRINITY_DN141994_c0_g1_i1_len=443_path=[0:0-442]	1	p2	(AC)6	12	244	255
TRINITY_DN141927_c0_g1_i1_len=730_path=[0:0-729]	1	p2	(TG)6	12	691	702
TRINITY_DN142005_c0_g1_i1_len=1204_path=[0:0-1203]	1	p2	(GA)9	18	13	30
TRINITY_DN141930_c0_g1_i1_len=1507_path=[0:0-1506]	1	p2	(AT)8	16	40	55
TRINITY_DN128671_c0_g1_i1_len=210_path=[0:0-209]	1	p2	(TG)6	12	104	115
TRINITY_DN115607_c0_g1_i1_len=383_path=[0:0-382]	1	p2	(GT)6	12	248	259
TRINITY_DN115698_c0_g1_i1_len=642_path=[0:0-641]	1	p4	(TATT)5	20	619	638
TRINITY_DN115648_c0_g1_i1_len=319_path=[0:0-318]	1	c*	(CA)8(GA)8*	32	249	280
TRINITY_DN119388_c0_g1_i1_len=345_path=[0:0-344]	1	p3	(AGC)8	24	61	84
TRINITY_DN132736_c0_g1_i1_len=364_path=[0:0-363]	1	p2	(AG)8	16	64	79
TRINITY_DN132794_c0_g1_i1_len=346_path=[0:0-345]	1	c*	(TA)6(CA)6*	24	306	329
TRINITY_DN143280_c0_g1_i1_len=741_path=[0:0-740]	1	c*	(TC)7(TA)7*(TG)6*	40	5	44
TRINITY_DN143264_c0_g1_i1_len=610_path=[0:0-609]	1	p2	(AT)6	12	495	506
TRINITY_DN150621_c0_g1_i1_len=287_path=[0:0-286]	1	p3	(CAT)5	15	188	202
TRINITY_DN114529_c0_g1_i1_len=283_path=[0:0-282]	1	p2	(CT)7	14	51	64
TRINITY_DN114587_c0_g1_i1_len=244_path=[0:0-243]	1	p3	(TTC)5	15	30	44
TRINITY_DN117158_c0_g1_i1_len=238_path=[0:0-237]	1	p4	(TGGA)5	20	145	164
TRINITY_DN117199_c0_g1_i1_len=270_path=[0:0-269]	1	p2	(CA)16	32	238	269
TRINITY_DN115301_c0_g1_i1_len=254_path=[0:0-253]	1	p2	(CA)6	12	80	91
TRINITY_DN115235_c0_g1_i1_len=324_path=[0:0-323]	1	p2	(AC)8	16	177	192
TRINITY_DN115283_c0_g1_i1_len=235_path=[0:0-234]	1	p3	(CGC)5	15	144	158
TRINITY_DN115274_c0_g1_i1_len=578_path=[0:0-577]	1	p3	(CCA)7	21	531	551
TRINITY_DN139344_c0_g1_i1_len=255_path=[0:0-254]	1	p3	(TTG)5	15	31	45
TRINITY_DN139383_c0_g1_i1_len=395_path=[0:0-394]	1	p2	(TA)12	24	186	209
TRINITY_DN112917_c0_g1_i1_len=323_path=[0:0-322]	1	p2	(AG)17	34	1	34
TRINITY_DN127955_c0_g1_i1_len=295_path=[0:0-294]	1	p2	(GA)6	12	230	241
TRINITY_DN146940_c0_g1_i1_len=211_path=[0:0-210]	1	p3	(TCA)10	30	180	209
TRINITY_DN146919_c0_g1_i1_len=250_path=[0:0-249]	1	p2	(AT)11	22	1	22
TRINITY_DN151119_c0_g1_i1_len=247_path=[0:0-246]	1	p3	(ATT)8	24	190	213
TRINITY_DN151197_c0_g1_i1_len=253_path=[0:0-252]	1	p3	(AAT)7	21	193	213
TRINITY_DN103012_c0_g1_i1_len=351_path=[0:0-350]	1	c*	(GT)10(GA)9*gt(GA)6	52	297	348
TRINITY_DN123479_c0_g1_i1_len=339_path=[0:0-338]	1	p3	(TGT)5	15	319	333
TRINITY_DN123484_c0_g1_i1_len=566_path=[0:0-565]	1	p2	(GC)7	14	5	18
TRINITY_DN106566_c0_g1_i1_len=312_path=[0:0-311]	1	p3	(TCT)5	15	55	69
TRINITY_DN106512_c0_g1_i1_len=237_path=[0:0-236]	1	p3	(TTC)6	18	135	152
TRINITY_DN106541_c0_g1_i1_len=301_path=[0:0-300]	1	p3	(GTT)6	18	157	174
TRINITY_DN106589_c0_g1_i1_len=320_path=[0:0-319]	1	p3	(TAA)7	21	19	39
TRINITY_DN106576_c0_g1_i1_len=340_path=[0:0-339]	1	p2	(AT)11	22	318	339
TRINITY_DN146733_c0_g1_i1_len=360_path=[0:0-359]	1	p6	(AAAACA)4	24	27	50
TRINITY_DN139991_c0_g1_i1_len=233_path=[0:0-232]	1	p2	(TC)6	12	64	75
TRINITY_DN146506_c0_g1_i1_len=282_path=[0:0-281]	1	c*	(TG)6tt(TA)9(TG)7*	46	44	89
TRINITY_DN146506_c0_g1_i1_len=282_path=[0:0-281]	2	p3	(CTC)5	15	259	273
TRINITY_DN146454_c0_g1_i1_len=484_path=[0:0-483]	1	p2	(AT)6	12	160	171
TRINITY_DN122833_c0_g1_i1_len=297_path=[0:0-296]	1	p3	(TTG)5	15	272	286
TRINITY_DN122841_c0_g1_i1_len=1197_path=[0:0-1196]	1	p3	(CTG)6	18	937	954
TRINITY_DN126538_c0_g1_i1_len=268_path=[0:0-267]	1	p2	(TA)7	14	253	266
TRINITY_DN126590_c0_g1_i1_len=283_path=[0:0-282]	1	p3	(ATC)5	15	28	42
TRINITY_DN126589_c0_g1_i1_len=613_path=[0:0-612]	1	p2	(CA)7	14	411	424
TRINITY_DN140610_c0_g1_i1_len=331_path=[0:0-330]	1	p3	(TCT)7	21	255	275
TRINITY_DN125148_c0_g1_i1_len=250_path=[0:0-249]	1	p6	(TGTTGA)5	30	216	245
TRINITY_DN125114_c0_g1_i1_len=238_path=[0:0-237]	1	p5	(TCTTC)4	20	184	203
TRINITY_DN101928_c0_g1_i1_len=384_path=[0:0-383]	1	p2	(TC)9	18	86	103
TRINITY_DN101937_c0_g1_i1_len=202_path=[0:0-201]	1	c	(GTG)5gataggatgagtgggagagaagaagatg(GT)6	55	96	150
TRINITY_DN101953_c0_g1_i1_len=833_path=[0:0-832]	1	p4	(AGAT)5	20	59	78
TRINITY_DN125600_c0_g1_i1_len=267_path=[0:0-266]	1	p2	(AC)6	12	241	252
TRINITY_DN125549_c0_g1_i1_len=317_path=[0:0-316]	1	c	(TG)15tctatac(AT)6	49	1	49
TRINITY_DN125572_c0_g1_i1_len=328_path=[0:0-327]	1	p2	(AT)7	14	272	285
TRINITY_DN110192_c0_g1_i1_len=447_path=[0:0-446]	1	p2	(AC)6	12	365	376
TRINITY_DN110186_c0_g1_i1_len=237_path=[0:0-236]	1	p3	(GCC)5	15	10	24
TRINITY_DN110156_c0_g1_i1_len=1329_path=[0:0-1328]	1	p3	(ATA)5	15	1305	1319
TRINITY_DN106189_c0_g1_i1_len=433_path=[0:0-432]	1	p3	(TGA)18	54	1	54
TRINITY_DN106109_c0_g1_i1_len=747_path=[0:0-746]	1	p2	(AC)6	12	134	145
TRINITY_DN106194_c0_g1_i1_len=256_path=[0:0-255]	1	p3	(CTT)6	18	85	102
TRINITY_DN106115_c0_g1_i1_len=235_path=[0:0-234]	1	p5	(TCATA)5	25	199	223
TRINITY_DN129900_c0_g1_i1_len=318_path=[0:0-317]	1	p2	(AT)6	12	276	287
TRINITY_DN129839_c0_g1_i1_len=253_path=[0:0-252]	1	p3	(TAT)5	15	237	251
TRINITY_DN129884_c0_g1_i1_len=266_path=[0:0-265]	1	p3	(CAA)5	15	1	15
TRINITY_DN149199_c0_g1_i1_len=318_path=[0:0-317]	1	p3	(ATC)6	18	187	204
TRINITY_DN100490_c0_g1_i1_len=285_path=[0:0-284]	1	p3	(AGG)5	15	190	204
TRINITY_DN100504_c0_g1_i1_len=575_path=[0:0-574]	1	p2	(AT)6	12	561	572
TRINITY_DN100448_c0_g1_i1_len=287_path=[0:0-286]	1	p3	(GCT)5	15	131	145
TRINITY_DN100442_c0_g1_i1_len=276_path=[0:0-275]	1	p2	(AC)11	22	25	46
TRINITY_DN142229_c0_g1_i1_len=654_path=[0:0-653]	1	p3	(GCA)6	18	606	623
TRINITY_DN142275_c0_g1_i1_len=721_path=[0:0-720]	1	p3	(TGG)5	15	413	427
TRINITY_DN113239_c0_g1_i1_len=459_path=[0:0-458]	1	p2	(AC)6	12	216	227
TRINITY_DN113238_c0_g1_i1_len=873_path=[0:0-872]	1	c	(TC)6cctatctttatctctctct(CA)7	45	20	64
TRINITY_DN113267_c0_g1_i1_len=267_path=[0:0-266]	1	p3	(TTG)11	33	233	265
TRINITY_DN113287_c0_g1_i1_len=223_path=[0:0-222]	1	p3	(CAT)6	18	23	40
TRINITY_DN130265_c0_g1_i1_len=369_path=[0:0-368]	1	p2	(TA)6	12	352	363
TRINITY_DN130273_c0_g1_i1_len=906_path=[0:0-905]	1	p2	(TA)11	22	1	22
TRINITY_DN104505_c0_g1_i1_len=565_path=[0:0-564]	1	p2	(GA)6	12	306	317
TRINITY_DN104456_c0_g1_i1_len=449_path=[0:0-448]	1	p2	(AT)12	24	398	421
TRINITY_DN146593_c0_g1_i1_len=425_path=[0:0-424]	1	p2	(TA)9	18	405	422
TRINITY_DN146577_c0_g1_i1_len=601_path=[0:0-600]	1	p2	(TA)6	12	381	392
TRINITY_DN146565_c0_g1_i1_len=279_path=[0:0-278]	1	p3	(AAC)5	15	78	92
TRINITY_DN124824_c0_g1_i1_len=334_path=[0:0-333]	1	p3	(ATT)8	24	1	24
TRINITY_DN124892_c0_g1_i1_len=420_path=[0:0-419]	1	p3	(GAA)14	42	377	418
TRINITY_DN124816_c0_g1_i1_len=923_path=[0:0-922]	1	p3	(TGG)5	15	143	157
TRINITY_DN130450_c0_g1_i1_len=639_path=[0:0-638]	1	p2	(TG)6	12	477	488
TRINITY_DN130424_c0_g1_i1_len=351_path=[0:0-350]	1	p3	(TTG)5	15	244	258
TRINITY_DN125486_c0_g1_i1_len=252_path=[0:0-251]	1	p4	(AAAT)6	24	208	231
TRINITY_DN130080_c0_g1_i1_len=861_path=[0:0-860]	1	p3	(CTG)5	15	793	807
TRINITY_DN104615_c0_g1_i1_len=203_path=[0:0-202]	1	p2	(TA)6	12	47	58
TRINITY_DN104616_c0_g1_i1_len=546_path=[0:0-545]	1	p3	(TGG)5	15	443	457
TRINITY_DN104685_c0_g1_i1_len=772_path=[0:0-771]	1	p3	(TTC)6	18	747	764
TRINITY_DN104627_c0_g1_i1_len=544_path=[0:0-543]	1	p2	(TA)7	14	239	252
TRINITY_DN145200_c0_g1_i1_len=691_path=[0:0-690]	1	p2	(TA)7	14	351	364
TRINITY_DN125970_c0_g1_i1_len=274_path=[0:0-273]	1	p2	(TC)25	50	10	59
TRINITY_DN143002_c0_g1_i1_len=521_path=[0:0-520]	1	p5	(AAACC)4	20	494	513
TRINITY_DN142970_c0_g1_i1_len=281_path=[0:0-280]	1	p2	(CA)8	16	1	16
TRINITY_DN113147_c0_g1_i1_len=597_path=[0:0-596]	1	p2	(TA)11	22	507	528
TRINITY_DN103358_c0_g1_i1_len=369_path=[0:0-368]	1	p2	(TC)18	36	333	368
TRINITY_DN142792_c0_g1_i1_len=667_path=[0:0-666]	1	p2	(TC)7	14	41	54
TRINITY_DN142770_c0_g1_i1_len=252_path=[0:0-251]	1	p2	(AT)6	12	101	112
TRINITY_DN142762_c0_g1_i1_len=412_path=[0:0-411]	1	p2	(AT)6	12	26	37
TRINITY_DN142710_c0_g1_i1_len=1170_path=[0:0-1169]	1	c	(TAA)15caaaggtttagatattggaaaaataggttgaaaaaagtggatataa(AT)7	105	20	124
TRINITY_DN142732_c0_g1_i1_len=287_path=[0:0-286]	1	p3	(ATT)5	15	231	245
TRINITY_DN143928_c0_g1_i1_len=1057_path=[0:0-1056]	1	p2	(CA)9	18	1039	1056
TRINITY_DN143953_c0_g1_i1_len=561_path=[0:0-560]	1	c	(AT)8g(TA)9	35	527	561
TRINITY_DN131074_c0_g1_i1_len=327_path=[0:0-326]	1	p3	(ACT)5	15	208	222
TRINITY_DN131035_c0_g1_i1_len=248_path=[0:0-247]	1	c*	(GAC)5(GAA)5*	30	77	106
TRINITY_DN142357_c0_g1_i1_len=723_path=[0:0-722]	1	p3	(CCA)5	15	134	148
TRINITY_DN119419_c0_g1_i1_len=302_path=[0:0-301]	1	p3	(TTA)9	27	49	75
TRINITY_DN111357_c0_g1_i1_len=886_path=[0:0-885]	1	p2	(CT)8	16	630	645
TRINITY_DN143098_c0_g1_i1_len=445_path=[0:0-444]	1	p6	(TGACCG)5	30	406	435
TRINITY_DN118506_c0_g1_i1_len=216_path=[0:0-215]	1	p2	(AC)7	14	183	196
TRINITY_DN118460_c0_g1_i1_len=324_path=[0:0-323]	1	p3	(ACT)7	21	20	40
TRINITY_DN108251_c0_g1_i1_len=213_path=[0:0-212]	1	p2	(AC)6	12	108	119
TRINITY_DN108223_c0_g1_i1_len=295_path=[0:0-294]	1	p2	(AT)8	16	136	151
TRINITY_DN108240_c0_g1_i1_len=291_path=[0:0-290]	1	c	(CT)11gtctc(TG)6	39	51	89
TRINITY_DN151046_c0_g1_i1_len=269_path=[0:0-268]	1	p3	(ATC)7	21	233	253
TRINITY_DN142068_c0_g1_i1_len=346_path=[0:0-345]	1	p3	(CAA)10	30	16	45
TRINITY_DN142083_c0_g1_i1_len=658_path=[0:0-657]	1	p3	(TCA)5	15	104	118
TRINITY_DN142041_c0_g1_i1_len=709_path=[0:0-708]	1	p3	(TGA)7	21	661	681
TRINITY_DN142063_c0_g1_i1_len=317_path=[0:0-316]	1	p2	(AT)9	18	256	273
TRINITY_DN142102_c0_g1_i1_len=454_path=[0:0-453]	1	p2	(GA)8	16	403	418
TRINITY_DN109270_c0_g1_i1_len=300_path=[0:0-299]	1	p2	(TC)7	14	41	54
TRINITY_DN109289_c0_g1_i1_len=731_path=[0:0-730]	1	p3	(ATT)6	18	36	53
TRINITY_DN137769_c0_g1_i1_len=225_path=[0:0-224]	1	p2	(CA)6	12	197	208
TRINITY_DN137759_c0_g1_i1_len=276_path=[0:0-275]	1	p2	(TA)6	12	10	21
TRINITY_DN137709_c0_g1_i1_len=267_path=[0:0-266]	1	p2	(GA)7	14	204	217
TRINITY_DN137730_c0_g1_i1_len=358_path=[0:0-357]	1	p3	(CGA)6	18	91	108
TRINITY_DN117479_c0_g1_i1_len=294_path=[0:0-293]	1	p2	(CA)7	14	254	267
TRINITY_DN147272_c0_g1_i1_len=420_path=[0:0-419]	1	p2	(TA)6	12	393	404
TRINITY_DN147302_c0_g1_i1_len=318_path=[0:0-317]	1	p2	(TA)9	18	283	300
TRINITY_DN112278_c0_g1_i1_len=285_path=[0:0-284]	1	p3	(GCT)5	15	140	154
TRINITY_DN112222_c0_g1_i1_len=584_path=[0:0-583]	1	p2	(CT)6	12	395	406
TRINITY_DN110349_c0_g1_i1_len=587_path=[0:0-586]	1	c	(AT)12agagatt(AG)11	53	534	586
TRINITY_DN123918_c0_g1_i1_len=817_path=[0:0-816]	1	p4	(ATTC)5	20	2	21
TRINITY_DN108684_c0_g1_i1_len=262_path=[0:0-261]	1	p2	(AT)6	12	155	166
TRINITY_DN108694_c0_g1_i1_len=238_path=[0:0-237]	1	p2	(TA)11	22	1	22
TRINITY_DN108655_c0_g1_i1_len=243_path=[0:0-242]	1	p2	(AC)7	14	117	130
TRINITY_DN108671_c0_g1_i1_len=273_path=[0:0-272]	1	p4	(TCCT)5	20	1	20
TRINITY_DN108667_c0_g1_i1_len=211_path=[0:0-210]	1	p2	(TG)6	12	87	98
TRINITY_DN130660_c0_g1_i1_len=419_path=[0:0-418]	1	p3	(CTA)5	15	124	138
TRINITY_DN130660_c0_g1_i1_len=419_path=[0:0-418]	2	c*	(TA)7(TG)12*	38	342	379
TRINITY_DN106957_c0_g1_i1_len=282_path=[0:0-281]	1	p2	(AC)6	12	227	238
TRINITY_DN123051_c0_g1_i1_len=458_path=[0:0-457]	1	p3	(CCA)5	15	287	301
TRINITY_DN103773_c0_g1_i1_len=390_path=[0:0-389]	1	p5	(AATAA)4	20	66	85
TRINITY_DN103781_c0_g1_i1_len=322_path=[0:0-321]	1	p3	(ACA)5	15	197	211
TRINITY_DN128293_c0_g1_i1_len=274_path=[0:0-273]	1	p2	(AT)11	22	252	273
TRINITY_DN128254_c0_g1_i1_len=320_path=[0:0-319]	1	p2	(AT)7	14	267	280
TRINITY_DN148750_c0_g1_i1_len=387_path=[0:0-386]	1	p3	(TTA)6	18	1	18
TRINITY_DN106452_c0_g1_i1_len=268_path=[0:0-267]	1	p3	(ATA)5	15	243	257
TRINITY_DN106435_c0_g1_i1_len=266_path=[0:0-265]	1	p2	(GA)11	22	21	42
TRINITY_DN106418_c0_g1_i1_len=246_path=[0:0-245]	1	p3	(TGA)6	18	35	52
TRINITY_DN120594_c0_g1_i1_len=1639_path=[0:0-1638]	1	p3	(GAC)6	18	1324	1341
TRINITY_DN120524_c0_g1_i1_len=917_path=[0:0-916]	1	p3	(TCA)6	18	687	704
TRINITY_DN120597_c0_g1_i1_len=450_path=[0:0-449]	1	p2	(GT)6	12	348	359
TRINITY_DN110273_c0_g1_i1_len=641_path=[0:0-640]	1	p2	(TA)8	16	16	31
TRINITY_DN110234_c0_g1_i1_len=540_path=[0:0-539]	1	p2	(AT)6	12	165	176
TRINITY_DN110243_c0_g1_i1_len=215_path=[0:0-214]	1	p3	(GTG)5	15	83	97
TRINITY_DN122045_c0_g1_i1_len=363_path=[0:0-362]	1	p3	(AAC)5	15	88	102
TRINITY_DN122050_c0_g1_i1_len=744_path=[0:0-743]	1	p2	(CA)6	12	661	672
TRINITY_DN147181_c0_g1_i1_len=607_path=[0:0-606]	1	p3	(TTA)5	15	16	30
TRINITY_DN151555_c0_g1_i1_len=288_path=[0:0-287]	1	p5	(TTTTC)4	20	70	89
TRINITY_DN151515_c0_g1_i1_len=268_path=[0:0-267]	1	p3	(TTA)5	15	234	248
TRINITY_DN151518_c0_g1_i1_len=238_path=[0:0-237]	1	p2	(AG)11	22	200	221
TRINITY_DN151534_c0_g1_i1_len=270_path=[0:0-269]	1	p2	(AG)6	12	226	237
TRINITY_DN112330_c0_g1_i1_len=362_path=[0:0-361]	1	p2	(AT)9	18	285	302
TRINITY_DN112356_c0_g1_i1_len=306_path=[0:0-305]	1	p2	(TG)6	12	33	44
TRINITY_DN112403_c0_g1_i1_len=250_path=[0:0-249]	1	p2	(TC)6	12	172	183
TRINITY_DN127090_c0_g1_i1_len=210_path=[0:0-209]	1	p2	(CT)6	12	35	46
TRINITY_DN127023_c0_g1_i1_len=285_path=[0:0-284]	1	p3	(TCA)5	15	21	35
TRINITY_DN100373_c0_g1_i1_len=303_path=[0:0-302]	1	p2	(GT)10	20	247	266
TRINITY_DN100336_c0_g1_i1_len=302_path=[0:0-301]	1	p5	(GGACA)4	20	62	81
TRINITY_DN102896_c0_g1_i1_len=474_path=[0:0-473]	1	p3	(CTT)6	18	48	65
TRINITY_DN151334_c0_g1_i1_len=243_path=[0:0-242]	1	p2	(AC)10	20	210	229
TRINITY_DN123803_c0_g1_i1_len=631_path=[0:0-630]	1	p2	(AG)6	12	313	324
TRINITY_DN123761_c0_g1_i1_len=330_path=[0:0-329]	1	p2	(GT)6	12	243	254
TRINITY_DN103575_c0_g1_i1_len=280_path=[0:0-279]	1	p2	(CA)7	14	240	253
TRINITY_DN103524_c0_g1_i1_len=240_path=[0:0-239]	1	p3	(ATT)5	15	12	26
TRINITY_DN104806_c0_g1_i1_len=245_path=[0:0-244]	1	p3	(CAA)5	15	58	72
TRINITY_DN133186_c0_g1_i1_len=731_path=[0:0-730]	1	p2	(TA)6	12	5	16
TRINITY_DN133177_c0_g1_i1_len=755_path=[0:0-754]	1	p2	(GT)6	12	53	64
TRINITY_DN140479_c0_g1_i1_len=226_path=[0:0-225]	1	p2	(AG)6	12	12	23
TRINITY_DN140420_c0_g1_i1_len=302_path=[0:0-301]	1	p2	(AT)7	14	269	282
TRINITY_DN107543_c0_g1_i1_len=225_path=[0:0-224]	1	p2	(TA)11	22	203	224
TRINITY_DN107566_c0_g1_i1_len=356_path=[0:0-355]	1	p2	(CT)6	12	180	191
TRINITY_DN140273_c0_g1_i1_len=341_path=[0:0-340]	1	p2	(AC)7	14	39	52
TRINITY_DN151208_c0_g1_i1_len=286_path=[0:0-285]	1	p3	(TCA)5	15	206	220
TRINITY_DN151296_c0_g1_i1_len=217_path=[0:0-216]	1	p2	(AT)7	14	62	75
TRINITY_DN129413_c0_g1_i1_len=263_path=[0:0-262]	1	p3	(ATT)5	15	188	202
TRINITY_DN129476_c0_g1_i1_len=291_path=[0:0-290]	1	p3	(ACC)6	18	7	24
TRINITY_DN129438_c0_g1_i1_len=221_path=[0:0-220]	1	p2	(CT)6	12	29	40
TRINITY_DN108003_c0_g1_i1_len=308_path=[0:0-307]	1	p6	(AAATAA)4	24	240	263
TRINITY_DN107923_c0_g1_i1_len=339_path=[0:0-338]	1	p2	(AC)15	30	1	30
TRINITY_DN107958_c0_g1_i1_len=328_path=[0:0-327]	1	p3	(GCT)6	18	309	326
TRINITY_DN107928_c0_g1_i1_len=220_path=[0:0-219]	1	p3	(TTA)5	15	192	206
TRINITY_DN115824_c0_g1_i1_len=225_path=[0:0-224]	1	p2	(TC)7	14	211	224
TRINITY_DN136992_c0_g1_i1_len=383_path=[0:0-382]	1	p2	(AC)10	20	46	65
TRINITY_DN136918_c0_g1_i1_len=208_path=[0:0-207]	1	p2	(TG)6	12	72	83
TRINITY_DN136910_c0_g1_i1_len=331_path=[0:0-330]	1	p2	(CT)6	12	1	12
TRINITY_DN136986_c0_g1_i1_len=353_path=[0:0-352]	1	p3	(TAT)6	18	6	23
TRINITY_DN132114_c0_g1_i1_len=378_path=[0:0-377]	1	p2	(AC)8	16	360	375
TRINITY_DN132198_c0_g1_i1_len=203_path=[0:0-202]	1	p3	(CAG)5	15	42	56
TRINITY_DN101147_c0_g1_i1_len=281_path=[0:0-280]	1	p2	(TA)12	24	257	280
TRINITY_DN101158_c0_g1_i1_len=414_path=[0:0-413]	1	p3	(TCA)5	15	205	219
TRINITY_DN101108_c0_g1_i1_len=384_path=[0:0-383]	1	p2	(AT)11	22	306	327
TRINITY_DN143697_c0_g1_i1_len=298_path=[0:0-297]	1	p2	(TA)9	18	149	166
TRINITY_DN143640_c0_g1_i1_len=534_path=[0:0-533]	1	c	(AC)8agat(AG)8	36	384	419
TRINITY_DN143687_c0_g1_i1_len=679_path=[0:0-678]	1	p2	(TG)9	18	151	168
TRINITY_DN120277_c0_g1_i1_len=404_path=[0:0-403]	1	c	(TA)6c(AT)6	25	17	41
TRINITY_DN120277_c0_g1_i1_len=404_path=[0:0-403]	2	p5	(CATGC)4	20	313	332
TRINITY_DN120282_c0_g1_i1_len=894_path=[0:0-893]	1	p3	(CAT)5	15	864	878
TRINITY_DN120221_c0_g1_i1_len=387_path=[0:0-386]	1	p2	(CT)6	12	353	364
TRINITY_DN105097_c0_g1_i1_len=780_path=[0:0-779]	1	p3	(TGA)5	15	681	695
TRINITY_DN105020_c0_g1_i1_len=288_path=[0:0-287]	1	p3	(CTG)5	15	235	249
TRINITY_DN105080_c0_g1_i1_len=218_path=[0:0-217]	1	p2	(AT)7	14	92	105
TRINITY_DN105053_c0_g1_i1_len=299_path=[0:0-298]	1	p2	(GA)7	14	69	82
TRINITY_DN127307_c0_g1_i1_len=309_path=[0:0-308]	1	p2	(CA)6	12	69	80
TRINITY_DN127406_c0_g1_i1_len=248_path=[0:0-247]	1	p3	(ACA)8	24	28	51
TRINITY_DN136298_c0_g1_i1_len=279_path=[0:0-278]	1	p3	(TCA)5	15	80	94
TRINITY_DN136257_c0_g1_i1_len=211_path=[0:0-210]	1	p2	(AT)7	14	179	192
TRINITY_DN121881_c0_g1_i1_len=250_path=[0:0-249]	1	p2	(TA)6	12	186	197
TRINITY_DN105841_c0_g1_i1_len=331_path=[0:0-330]	1	c	(CCG)6tat(CCG)5	36	11	46
TRINITY_DN126703_c0_g1_i1_len=499_path=[0:0-498]	1	p3	(GCA)5	15	471	485
TRINITY_DN126612_c0_g1_i1_len=285_path=[0:0-284]	1	p3	(CCA)5	15	50	64
TRINITY_DN146250_c0_g1_i1_len=370_path=[0:0-369]	1	p3	(AAT)5	15	123	137
TRINITY_DN102288_c0_g1_i1_len=274_path=[0:0-273]	1	p2	(AC)8	16	154	169
TRINITY_DN117311_c0_g1_i1_len=420_path=[0:0-419]	1	p3	(AAC)8	24	46	69
TRINITY_DN117334_c0_g1_i1_len=386_path=[0:0-385]	1	p2	(TG)8	16	161	176
TRINITY_DN131417_c0_g1_i1_len=273_path=[0:0-272]	1	p2	(AC)9	18	150	167
TRINITY_DN131435_c0_g1_i1_len=808_path=[0:0-807]	1	p3	(GTA)5	15	166	180
TRINITY_DN131421_c0_g1_i1_len=289_path=[0:0-288]	1	p3	(TAA)6	18	51	68
TRINITY_DN131436_c0_g1_i1_len=246_path=[0:0-245]	1	p6	(TGGTTC)4	24	196	219
TRINITY_DN139789_c0_g1_i1_len=259_path=[0:0-258]	1	c	(GAAGA)4agaagaagaagaagaagaagaagaagaagaagaagaagaag(AGA)17	65	193	257
TRINITY_DN139708_c0_g1_i1_len=220_path=[0:0-219]	1	p2	(TA)6	12	133	144
TRINITY_DN139778_c0_g1_i1_len=382_path=[0:0-381]	1	c*	(TTC)8(TTA)6*	42	320	361
TRINITY_DN139801_c0_g1_i1_len=208_path=[0:0-207]	1	p2	(AG)7	14	193	206
TRINITY_DN136640_c0_g1_i1_len=235_path=[0:0-234]	1	p2	(TC)10	20	3	22
TRINITY_DN136672_c0_g1_i1_len=284_path=[0:0-283]	1	p6	(GATATG)5	30	250	279
TRINITY_DN147628_c0_g1_i1_len=361_path=[0:0-360]	1	p3	(CAT)5	15	282	296
TRINITY_DN126115_c0_g1_i1_len=478_path=[0:0-477]	1	p2	(TG)6	12	308	319
TRINITY_DN126173_c0_g1_i1_len=348_path=[0:0-347]	1	p2	(CA)6	12	159	170
TRINITY_DN114060_c0_g1_i1_len=456_path=[0:0-455]	1	p5	(TCACC)4	20	54	73
TRINITY_DN114011_c0_g1_i1_len=232_path=[0:0-231]	1	p2	(AT)6	12	7	18
TRINITY_DN121309_c0_g1_i1_len=996_path=[0:0-995]	1	p2	(TA)12	24	18	41
TRINITY_DN121309_c0_g1_i1_len=996_path=[0:0-995]	2	p2	(AC)7	14	810	823
TRINITY_DN101510_c0_g1_i1_len=340_path=[0:0-339]	1	p4	(TAAA)5	20	101	120
TRINITY_DN118209_c0_g1_i1_len=281_path=[0:0-280]	1	p3	(GAT)5	15	211	225
TRINITY_DN145014_c0_g1_i1_len=415_path=[1:0-55_2:56-414]	1	p2	(TC)12	24	343	366
TRINITY_DN145014_c0_g1_i2_len=427_path=[0:0-67_2:68-426]	1	p2	(TC)12	24	355	378
TRINITY_DN145507_c0_g1_i1_len=406_path=[0:0-405]	1	p2	(AT)6	12	80	91
TRINITY_DN145464_c0_g1_i1_len=985_path=[0:0-984]	1	p2	(CT)8	16	737	752
TRINITY_DN145470_c0_g1_i1_len=324_path=[0:0-323]	1	p3	(TAT)5	15	277	291
TRINITY_DN145463_c0_g1_i1_len=223_path=[0:0-222]	1	p3	(ACA)9	27	194	220
TRINITY_DN105156_c0_g1_i1_len=551_path=[0:0-550]	1	p4	(TTTC)5	20	57	76
TRINITY_DN105120_c0_g1_i1_len=347_path=[0:0-346]	1	p2	(TG)6	12	208	219
TRINITY_DN132695_c0_g1_i1_len=484_path=[0:0-483]	1	p2	(GT)8	16	1	16
TRINITY_DN132646_c0_g1_i1_len=311_path=[0:0-310]	1	p3	(GCC)5	15	27	41
TRINITY_DN134383_c0_g1_i1_len=230_path=[0:0-229]	1	p2	(AG)8	16	211	226
TRINITY_DN111147_c0_g1_i1_len=242_path=[0:0-241]	1	p3	(TGG)5	15	79	93
TRINITY_DN111206_c0_g1_i1_len=276_path=[0:0-275]	1	p2	(TA)9	18	48	65
TRINITY_DN122297_c0_g1_i1_len=362_path=[0:0-361]	1	c	(AT)10tggcat(ATA)6	44	33	76
TRINITY_DN122241_c0_g1_i1_len=286_path=[0:0-285]	1	p2	(TA)6	12	88	99
TRINITY_DN122270_c0_g1_i1_len=585_path=[0:0-584]	1	c*	(CA)7(TA)8*	30	552	581
TRINITY_DN130542_c0_g1_i1_len=752_path=[0:0-751]	1	p2	(CT)6	12	355	366
TRINITY_DN130596_c0_g1_i1_len=221_path=[0:0-220]	1	p2	(TC)16	32	189	220
TRINITY_DN130569_c0_g1_i1_len=344_path=[0:0-343]	1	p4	(AGAA)5	20	63	82
TRINITY_DN132903_c0_g1_i1_len=593_path=[0:0-592]	1	p2	(TC)7	14	493	506
TRINITY_DN132838_c0_g1_i1_len=410_path=[0:0-409]	1	p2	(AG)24	48	362	409
TRINITY_DN132831_c0_g1_i1_len=336_path=[0:0-335]	1	p3	(CTT)5	15	33	47
TRINITY_DN132843_c0_g1_i1_len=559_path=[0:0-558]	1	p2	(TG)8	16	203	218
TRINITY_DN127232_c0_g1_i1_len=250_path=[0:0-249]	1	p2	(GA)7	14	195	208
TRINITY_DN127283_c0_g1_i1_len=414_path=[0:0-413]	1	p3	(TTC)5	15	361	375
TRINITY_DN127208_c0_g1_i1_len=269_path=[0:0-268]	1	p2	(AT)7	14	217	230
TRINITY_DN115322_c0_g1_i1_len=423_path=[0:0-422]	1	p2	(TA)10	20	37	56
TRINITY_DN115344_c0_g1_i1_len=235_path=[0:0-234]	1	p3	(AAT)6	18	192	209
TRINITY_DN115351_c0_g1_i1_len=261_path=[0:0-260]	1	c*	(TA)11(CA)12*	46	28	73
TRINITY_DN131569_c0_g1_i1_len=471_path=[0:0-470]	1	p2	(TA)6	12	183	194
TRINITY_DN131547_c0_g1_i1_len=652_path=[0:0-651]	1	p2	(TC)6	12	633	644
TRINITY_DN124613_c0_g1_i1_len=350_path=[0:0-349]	1	c*	(TGTA)6(TG)7*	38	1	38
TRINITY_DN124677_c0_g1_i1_len=370_path=[0:0-369]	1	p2	(CT)6	12	187	198
TRINITY_DN124702_c0_g1_i1_len=369_path=[0:0-368]	1	c	(CA)6tg(CA)15	44	5	48
TRINITY_DN124639_c0_g1_i1_len=376_path=[0:0-375]	1	p2	(AG)9	18	167	184
TRINITY_DN124623_c0_g1_i1_len=298_path=[0:0-297]	1	p3	(ACA)5	15	279	293
TRINITY_DN126355_c0_g1_i1_len=420_path=[0:0-419]	1	p2	(AC)8	16	34	49
TRINITY_DN126346_c0_g1_i1_len=284_path=[0:0-283]	1	p2	(AC)6	12	158	169
TRINITY_DN116577_c0_g1_i1_len=254_path=[0:0-253]	1	c*	(CACAAG)4(CACAAA)4*	48	34	81
TRINITY_DN116552_c0_g1_i1_len=295_path=[0:0-294]	1	p2	(TG)6	12	83	94
TRINITY_DN144412_c0_g1_i1_len=377_path=[0:0-376]	1	p3	(ATA)5	15	335	349
TRINITY_DN144419_c0_g1_i1_len=303_path=[0:0-302]	1	p6	(TGCACA)4	24	1	24
TRINITY_DN144472_c0_g1_i1_len=273_path=[0:0-272]	1	p3	(ATA)6	18	2	19
TRINITY_DN118309_c0_g1_i1_len=218_path=[0:0-217]	1	c	(AT)6tc(AT)7	28	189	216
TRINITY_DN118385_c0_g1_i1_len=281_path=[0:0-280]	1	p3	(AAG)7	21	242	262
TRINITY_DN118369_c0_g1_i1_len=238_path=[0:0-237]	1	c	(AT)12tattaga(AT)7	45	1	45
TRINITY_DN100639_c0_g1_i1_len=633_path=[0:0-632]	1	c*	(AT)10(GT)6*	32	8	39
TRINITY_DN100665_c0_g1_i1_len=599_path=[0:0-598]	1	p2	(TG)7	14	244	257
TRINITY_DN113867_c0_g1_i1_len=301_path=[0:0-300]	1	p3	(TTC)5	15	136	150
TRINITY_DN113879_c0_g1_i1_len=346_path=[0:0-345]	1	p6	(ACCGTG)4	24	1	24
TRINITY_DN126979_c0_g1_i1_len=371_path=[0:0-370]	1	p2	(AT)7	14	356	369
TRINITY_DN126960_c0_g1_i1_len=401_path=[0:0-400]	1	p3	(TCA)5	15	141	155
TRINITY_DN126998_c0_g1_i1_len=375_path=[0:0-374]	1	p2	(TA)6	12	76	87
TRINITY_DN142408_c0_g1_i1_len=225_path=[0:0-224]	1	p2	(AG)7	14	151	164
TRINITY_DN142445_c0_g1_i1_len=391_path=[0:0-390]	1	p2	(TA)12	24	1	24
TRINITY_DN142496_c0_g1_i1_len=691_path=[0:0-690]	1	p2	(TG)6	12	322	333
TRINITY_DN136870_c0_g1_i1_len=837_path=[0:0-836]	1	p2	(AT)12	24	11	34
TRINITY_DN136815_c0_g1_i1_len=404_path=[0:0-403]	1	p5	(TGTTG)4	20	241	260
TRINITY_DN136889_c0_g1_i1_len=387_path=[0:0-386]	1	p2	(AG)8	16	62	77
TRINITY_DN100999_c0_g1_i1_len=312_path=[0:0-311]	1	p3	(ATA)5	15	226	240
TRINITY_DN131339_c0_g1_i1_len=326_path=[0:0-325]	1	p2	(TG)7	14	157	170
TRINITY_DN131397_c0_g1_i1_len=655_path=[0:0-654]	1	p2	(GC)6	12	455	466
TRINITY_DN131400_c0_g1_i1_len=998_path=[0:0-997]	1	p3	(TTC)6	18	918	935
TRINITY_DN126454_c0_g1_i1_len=493_path=[0:0-492]	1	p3	(GAC)5	15	316	330
TRINITY_DN104389_c0_g1_i1_len=349_path=[0:0-348]	1	p2	(AT)9	18	332	349
TRINITY_DN119575_c0_g1_i1_len=1457_path=[0:0-1456]	1	p3	(CAG)5	15	1020	1034
TRINITY_DN119587_c0_g1_i1_len=223_path=[0:0-222]	1	p2	(TA)6	12	170	181
TRINITY_DN119574_c0_g1_i1_len=1063_path=[0:0-1062]	1	p3	(GAA)5	15	692	706
TRINITY_DN144338_c0_g1_i1_len=345_path=[0:0-344]	1	p3	(GAA)7	21	271	291
TRINITY_DN144339_c0_g1_i1_len=559_path=[0:0-558]	1	p2	(TA)6	12	243	254
TRINITY_DN143348_c0_g1_i1_len=365_path=[0:0-364]	1	p2	(CT)11	22	335	356
TRINITY_DN143366_c0_g1_i1_len=317_path=[0:0-316]	1	p3	(CGC)5	15	185	199
TRINITY_DN105362_c0_g1_i1_len=291_path=[0:0-290]	1	p3	(TTC)5	15	136	150
TRINITY_DN109365_c0_g1_i1_len=356_path=[0:0-355]	1	p3	(CAA)6	18	65	82
TRINITY_DN109382_c0_g1_i1_len=269_path=[0:0-268]	1	p2	(TA)6	12	200	211
TRINITY_DN109362_c0_g1_i1_len=227_path=[0:0-226]	1	p2	(TC)12	24	202	225
TRINITY_DN103108_c0_g1_i1_len=859_path=[0:0-858]	1	p2	(TA)9	18	2	19
TRINITY_DN138038_c0_g1_i1_len=252_path=[0:0-251]	1	p3	(AAC)5	15	207	221
TRINITY_DN138095_c0_g1_i1_len=278_path=[0:0-277]	1	p3	(GTT)6	18	226	243
TRINITY_DN121035_c0_g1_i1_len=274_path=[0:0-273]	1	c*	(TC)7(TA)7*	28	237	264
TRINITY_DN138302_c0_g1_i1_len=339_path=[0:0-338]	1	p2	(CT)6	12	105	116
TRINITY_DN105779_c0_g1_i1_len=293_path=[0:0-292]	1	p3	(GCT)5	15	51	65
TRINITY_DN144767_c0_g1_i1_len=458_path=[0:0-457]	1	p5	(GATGA)5	25	422	446
TRINITY_DN144727_c0_g1_i1_len=278_path=[0:0-277]	1	c	(ATG)5gtggtcgtcggcagccaa(GTG)7	54	191	244
TRINITY_DN149995_c0_g1_i1_len=274_path=[0:0-273]	1	p3	(GAA)7	21	208	228
TRINITY_DN149915_c0_g1_i1_len=263_path=[0:0-262]	1	p3	(AGC)5	15	47	61
TRINITY_DN109429_c0_g1_i1_len=322_path=[0:0-321]	1	p2	(CA)6	12	1	12
TRINITY_DN109407_c0_g1_i1_len=703_path=[0:0-702]	1	p3	(CGG)5	15	371	385
TRINITY_DN109422_c0_g1_i1_len=990_path=[0:0-989]	1	p2	(TA)9	18	704	721
TRINITY_DN109437_c0_g1_i1_len=643_path=[0:0-642]	1	p2	(AC)6	12	159	170
TRINITY_DN111908_c0_g1_i1_len=286_path=[0:0-285]	1	p2	(TG)9	18	268	285
TRINITY_DN132210_c0_g1_i1_len=793_path=[0:0-792]	1	p4	(ATCC)5	20	674	693
TRINITY_DN132280_c0_g1_i1_len=744_path=[0:0-743]	1	p2	(AG)6	12	611	622
TRINITY_DN132230_c0_g1_i1_len=264_path=[0:0-263]	1	p3	(CCA)5	15	185	199
TRINITY_DN109939_c0_g1_i1_len=250_path=[0:0-249]	1	p4	(TTAA)5	20	175	194
TRINITY_DN109980_c0_g1_i1_len=363_path=[0:0-362]	1	p2	(TG)6	12	54	65
TRINITY_DN109955_c0_g1_i1_len=463_path=[0:0-462]	1	p3	(GAA)6	18	91	108
TRINITY_DN135143_c0_g1_i1_len=262_path=[0:0-261]	1	p2	(TC)6	12	193	204
TRINITY_DN135183_c0_g1_i1_len=808_path=[0:0-807]	1	p2	(TC)12	24	29	52
TRINITY_DN116728_c0_g1_i1_len=252_path=[0:0-251]	1	p2	(TA)9	18	226	243
TRINITY_DN116718_c0_g1_i1_len=284_path=[0:0-283]	1	p2	(CA)6	12	6	17
TRINITY_DN116730_c0_g1_i1_len=238_path=[0:0-237]	1	p5	(GCATC)4	20	50	69
TRINITY_DN116716_c0_g1_i1_len=276_path=[0:0-275]	1	p2	(AT)11	22	255	276
TRINITY_DN124374_c0_g1_i1_len=343_path=[0:0-342]	1	p5	(GGTCC)4	20	255	274
TRINITY_DN150789_c0_g1_i1_len=221_path=[0:0-220]	1	p2	(TA)12	24	197	220
TRINITY_DN150769_c0_g1_i1_len=628_path=[0:0-627]	1	p2	(AG)6	12	254	265
TRINITY_DN140961_c0_g1_i1_len=228_path=[0:0-227]	1	p3	(GTT)5	15	151	165
TRINITY_DN140978_c0_g1_i1_len=249_path=[0:0-248]	1	p3	(AGA)5	15	206	220
TRINITY_DN140970_c0_g1_i1_len=296_path=[0:0-295]	1	p2	(AT)8	16	61	76
TRINITY_DN138997_c0_g1_i1_len=359_path=[0:0-358]	1	p2	(AT)6	12	269	280
TRINITY_DN138921_c0_g1_i1_len=287_path=[0:0-286]	1	p3	(TTA)5	15	3	17
TRINITY_DN110787_c0_g1_i1_len=1073_path=[0:0-1072]	1	p3	(CCT)6	18	51	68
TRINITY_DN110720_c0_g1_i1_len=323_path=[0:0-322]	1	p2	(TA)6	12	130	141
TRINITY_DN110710_c0_g1_i1_len=381_path=[0:0-380]	1	p2	(AC)7	14	306	319
TRINITY_DN130831_c0_g1_i1_len=430_path=[0:0-429]	1	p2	(AC)10	20	1	20
TRINITY_DN130810_c0_g1_i1_len=347_path=[0:0-346]	1	p2	(GA)6	12	330	341
TRINITY_DN130857_c0_g1_i1_len=273_path=[0:0-272]	1	p2	(AG)6	12	184	195
TRINITY_DN138448_c0_g1_i1_len=520_path=[0:0-519]	1	p3	(ATT)13	39	1	39
TRINITY_DN151445_c0_g1_i1_len=300_path=[0:0-299]	1	p3	(GAA)6	18	161	178
TRINITY_DN133985_c0_g1_i1_len=459_path=[0:0-458]	1	p2	(TG)7	14	159	172
TRINITY_DN133913_c0_g1_i1_len=301_path=[0:0-300]	1	p3	(TTA)8	24	219	242
TRINITY_DN138380_c0_g1_i1_len=298_path=[0:0-297]	1	p3	(ACA)5	15	89	103
TRINITY_DN138329_c0_g1_i1_len=246_path=[0:0-245]	1	c	(TC)12t(AAC)5	40	13	52
TRINITY_DN138338_c0_g1_i1_len=265_path=[0:0-264]	1	p2	(CA)6	12	150	161
TRINITY_DN147595_c0_g1_i1_len=248_path=[0:0-247]	1	p2	(AT)9	18	196	213
TRINITY_DN147520_c0_g1_i1_len=340_path=[0:0-339]	1	p4	(TATG)5	20	307	326
TRINITY_DN151000_c0_g1_i1_len=328_path=[0:0-327]	1	p4	(ATAA)6	24	32	55
TRINITY_DN133353_c0_g1_i1_len=347_path=[0:0-346]	1	p2	(GA)6	12	170	181
TRINITY_DN133400_c0_g1_i1_len=702_path=[0:0-701]	1	p2	(AT)7	14	351	364
TRINITY_DN118798_c0_g1_i1_len=223_path=[0:0-222]	1	p3	(TTG)5	15	199	213
TRINITY_DN118755_c0_g1_i1_len=270_path=[0:0-269]	1	p3	(ATA)6	18	248	265
TRINITY_DN119201_c0_g1_i1_len=301_path=[0:0-300]	1	p2	(TA)7	14	50	63
TRINITY_DN119162_c0_g1_i1_len=230_path=[0:0-229]	1	p3	(GAA)6	18	211	228
TRINITY_DN120704_c0_g1_i1_len=426_path=[0:0-425]	1	p2	(CT)7	14	344	357
TRINITY_DN120621_c0_g1_i1_len=691_path=[0:0-690]	1	p2	(AG)7	14	37	50
TRINITY_DN143524_c0_g1_i1_len=261_path=[0:0-260]	1	p3	(TAT)8	24	237	260
TRINITY_DN143571_c0_g1_i1_len=420_path=[0:0-419]	1	c*	(AC)8(AT)7*	30	379	408
TRINITY_DN143538_c0_g1_i1_len=609_path=[0:0-608]	1	p2	(CA)7	14	445	458
TRINITY_DN143546_c0_g1_i1_len=345_path=[0:0-344]	1	p2	(AG)6	12	145	156
TRINITY_DN141711_c0_g1_i1_len=262_path=[0:0-261]	1	p2	(TA)8	16	42	57
TRINITY_DN141787_c0_g1_i1_len=697_path=[0:0-696]	1	p5	(TTGTT)4	20	648	667
TRINITY_DN141737_c0_g1_i1_len=487_path=[0:0-486]	1	p2	(TA)6	12	195	206
TRINITY_DN116494_c0_g1_i1_len=545_path=[0:0-544]	1	p3	(TTA)5	15	395	409
TRINITY_DN116492_c0_g1_i1_len=242_path=[0:0-241]	1	p2	(AG)9	18	221	238
TRINITY_DN116463_c0_g1_i1_len=474_path=[0:0-473]	1	p2	(AT)8	16	11	26
TRINITY_DN110688_c0_g1_i1_len=269_path=[0:0-268]	1	c*	(GT)8(GA)19*	54	20	73
TRINITY_DN110649_c0_g1_i1_len=385_path=[0:0-384]	1	p2	(TC)10	20	58	77
TRINITY_DN110679_c0_g1_i1_len=206_path=[0:0-205]	1	p2	(GT)10	20	187	206
TRINITY_DN110643_c1_g1_i1_len=218_path=[0:0-217]	1	p3	(ATT)8	24	152	175
TRINITY_DN144103_c0_g1_i1_len=221_path=[0:0-220]	1	p2	(GA)6	12	85	96
TRINITY_DN144092_c0_g1_i1_len=678_path=[0:0-677]	1	p2	(GT)9	18	471	488
TRINITY_DN144008_c0_g1_i1_len=449_path=[0:0-448]	1	p5	(CGGTC)4	20	408	427
TRINITY_DN111539_c0_g1_i1_len=541_path=[0:0-540]	1	p2	(TA)12	24	1	24
TRINITY_DN111566_c0_g1_i1_len=668_path=[0:0-667]	1	p3	(TAA)5	15	592	606
TRINITY_DN111596_c0_g1_i1_len=306_path=[0:0-305]	1	p2	(AC)7	14	293	306
TRINITY_DN148319_c0_g1_i1_len=282_path=[0:0-281]	1	p2	(GT)6	12	241	252
TRINITY_DN104249_c0_g1_i1_len=314_path=[0:0-313]	1	p3	(GCA)5	15	247	261
TRINITY_DN104218_c0_g1_i1_len=735_path=[0:0-734]	1	p5	(GGCGG)5	25	426	450
TRINITY_DN106627_c0_g1_i1_len=222_path=[0:0-221]	1	p2	(CT)17	34	12	45
TRINITY_DN148449_c0_g1_i1_len=396_path=[0:0-395]	1	p3	(GAT)5	15	298	312
TRINITY_DN148498_c0_g1_i1_len=315_path=[0:0-314]	1	p2	(AT)12	24	1	24
TRINITY_DN132493_c0_g1_i1_len=342_path=[0:0-341]	1	p3	(TCT)6	18	67	84
TRINITY_DN132420_c0_g1_i1_len=318_path=[0:0-317]	1	p3	(TAT)6	18	1	18
TRINITY_DN132471_c0_g1_i1_len=759_path=[0:0-134_1:135-253_2:254-758]	1	p3	(CCG)5	15	475	489
TRINITY_DN132471_c0_g1_i2_len=640_path=[0:0-134_2:135-639]	1	p3	(CCG)5	15	356	370
TRINITY_DN119250_c0_g1_i1_len=244_path=[0:0-243]	1	p2	(AG)6	12	108	119
TRINITY_DN141416_c0_g1_i1_len=282_path=[0:0-281]	1	p3	(TGA)5	15	192	206
TRINITY_DN141434_c0_g1_i1_len=799_path=[0:0-798]	1	p2	(AC)6	12	486	497
TRINITY_DN141458_c0_g1_i1_len=764_path=[0:0-763]	1	p2	(CA)6	12	184	195
TRINITY_DN141433_c0_g1_i1_len=1060_path=[0:0-1059]	1	p3	(TTG)6	18	352	369
TRINITY_DN141446_c0_g1_i1_len=1439_path=[0:0-1438]	1	p2	(TA)6	12	89	100
TRINITY_DN141506_c0_g1_i1_len=567_path=[0:0-566]	1	p3	(ATT)5	15	22	36
TRINITY_DN143879_c0_g1_i1_len=443_path=[0:0-442]	1	p2	(TA)8	16	428	443
TRINITY_DN143853_c0_g1_i1_len=209_path=[0:0-208]	1	p2	(CT)6	12	166	177
TRINITY_DN143898_c0_g1_i1_len=366_path=[0:0-365]	1	p2	(TA)11	22	1	22
TRINITY_DN138856_c0_g1_i1_len=280_path=[0:0-279]	1	p4	(TACA)5	20	254	273
TRINITY_DN138863_c0_g1_i1_len=273_path=[0:0-272]	1	p3	(AAT)6	18	24	41
TRINITY_DN108483_c0_g1_i1_len=227_path=[0:0-226]	1	p2	(TA)9	18	196	213
TRINITY_DN108469_c0_g1_i1_len=293_path=[0:0-292]	1	p2	(TG)6	12	66	77
TRINITY_DN141700_c0_g1_i1_len=239_path=[0:0-238]	1	p3	(GCT)6	18	114	131
TRINITY_DN141618_c0_g1_i1_len=519_path=[0:0-518]	1	p2	(AT)6	12	33	44
TRINITY_DN141701_c0_g1_i1_len=589_path=[0:0-588]	1	p3	(CCA)6	18	364	381
TRINITY_DN122805_c0_g1_i1_len=307_path=[0:0-306]	1	p2	(TA)12	24	12	35
TRINITY_DN122763_c0_g1_i1_len=443_path=[0:0-442]	1	p5	(TTCTG)4	20	5	24
TRINITY_DN115189_c0_g1_i1_len=372_path=[0:0-371]	1	p3	(AAT)6	18	29	46
TRINITY_DN117767_c0_g1_i1_len=237_path=[0:0-236]	1	p2	(AT)9	18	191	208
TRINITY_DN102687_c0_g1_i1_len=250_path=[0:0-249]	1	p3	(CAC)5	15	50	64
TRINITY_DN147480_c0_g1_i1_len=320_path=[0:0-319]	1	c*	(TC)13(AC)6*	38	21	58
TRINITY_DN129067_c0_g1_i1_len=221_path=[0:0-220]	1	p2	(TG)7	14	208	221
TRINITY_DN129093_c0_g1_i1_len=224_path=[0:0-223]	1	p2	(CG)6	12	65	76
TRINITY_DN129049_c0_g1_i1_len=258_path=[0:0-257]	1	p2	(CA)6	12	104	115
TRINITY_DN129066_c0_g1_i1_len=421_path=[0:0-420]	1	p2	(TC)8	16	390	405
TRINITY_DN129072_c0_g1_i1_len=232_path=[0:0-231]	1	p2	(TG)14	28	1	28
TRINITY_DN112570_c0_g1_i1_len=379_path=[0:0-378]	1	p2	(GA)7	14	61	74
TRINITY_DN118130_c0_g1_i1_len=301_path=[0:0-300]	1	p2	(GT)6	12	1	12
TRINITY_DN118204_c0_g1_i1_len=624_path=[0:0-623]	1	p3	(TCA)7	21	21	41
TRINITY_DN131157_c0_g1_i1_len=1394_path=[0:0-1393]	1	p5	(TCATC)6	30	1	30
TRINITY_DN117704_c0_g1_i1_len=278_path=[0:0-277]	1	p2	(TA)8	16	48	63
TRINITY_DN117660_c0_g1_i1_len=263_path=[0:0-262]	1	p6	(GAAGTT)4	24	238	261
TRINITY_DN2626_c0_g1_i9_len=5246_path=[1:0-400_2:401-561_3:562-744_5:745-1367_6:1368-1473_8:1474-1506_9:1507-1609_11:1610-1695_12:1696-1944_14:1945-1968_15:1969-2560_17:2561-2655_18:2656-2760_20:2761-2800_22:2801-2995_23:2996-3042_24:3043-3098_26:3099-3154_27:3155-3260_29:3261-3284_30:3285-3333_32:3334-3454_34:3455-3499_35:3500-3535_37:3536-3778_38:3779-3825_40:3826-3931_41:3932-3958_43:3959-4006…	1	p2	(TC)7	14	140	153
TRINITY_DN2626_c0_g1_i10_len=5402_path=[1:0-400_2:401-561_3:562-744_5:745-1367_7:1368-1473_8:1474-1506_10:1507-1609_11:1610-1695_13:1696-1947_14:1948-1971_16:1972-2572_17:2573-2667_19:2668-2775_20:2776-2815_21:2816-3010_23:3011-3057_25:3058-3113_26:3114-3169_28:3170-3281_29:3282-3305_31:3306-3354_32:3355-3475_33:3476-3520_35:3521-3556_36:3557-3850_38:3851-3897_39:3898-4075_41:4076-4102_42:4103-41…	1	p2	(TC)7	14	140	153
TRINITY_DN2637_c0_g1_i6_len=2307_path=[2:0-162_7:163-232_11:233-263_15:264-265_16:266-284_18:285-289_20:290-406_25:407-416_27:417-442_29:443-677_34:678-755_37:756-797_56:798-822_57:823-2306]	1	p2	(AT)9	18	35	52
TRINITY_DN2637_c0_g1_i6_len=2307_path=[2:0-162_7:163-232_11:233-263_15:264-265_16:266-284_18:285-289_20:290-406_25:407-416_27:417-442_29:443-677_34:678-755_37:756-797_56:798-822_57:823-2306]	2	p3	(TGA)5	15	798	812
TRINITY_DN2637_c0_g1_i8_len=902_path=[0:0-303_12:304-338_13:339-342_15:343-344_17:345-378_21:379-413_24:414-456_26:457-495_27:496-521_29:522-756_34:757-834_37:835-876_56:877-901]	1	p3	(TGA)5	15	877	891
TRINITY_DN2637_c0_g1_i9_len=2565_path=[2:0-162_7:163-232_9:233-490_11:491-521_15:522-523_16:524-542_18:543-547_20:548-664_25:665-674_27:675-700_29:701-935_34:936-1013_37:1014-1055_56:1056-1080_57:1081-2564]	1	p2	(AT)9	18	35	52
TRINITY_DN2637_c0_g1_i9_len=2565_path=[2:0-162_7:163-232_9:233-490_11:491-521_15:522-523_16:524-542_18:543-547_20:548-664_25:665-674_27:675-700_29:701-935_34:936-1013_37:1014-1055_56:1056-1080_57:1081-2564]	2	p3	(TGA)5	15	1056	1070
TRINITY_DN2637_c0_g1_i16_len=3080_path=[2:0-162_5:163-254_7:255-324_9:325-582_11:583-613_15:614-615_16:616-634_18:635-639_20:640-756_22:757-1179_25:1180-1189_27:1190-1215_29:1216-1450_34:1451-1528_37:1529-1570_56:1571-1595_57:1596-3079]	1	p2	(AT)9	18	35	52
TRINITY_DN2637_c0_g1_i16_len=3080_path=[2:0-162_5:163-254_7:255-324_9:325-582_11:583-613_15:614-615_16:616-634_18:635-639_20:640-756_22:757-1179_25:1180-1189_27:1190-1215_29:1216-1450_34:1451-1528_37:1529-1570_56:1571-1595_57:1596-3079]	2	p3	(TGA)5	15	1571	1585
TRINITY_DN2637_c0_g1_i14_len=1840_path=[2:0-162_7:163-232_11:233-263_15:264-265_16:266-284_18:285-289_19:290-299_21:300-334_23:335-377_26:378-416_27:417-442_28:443-511_30:512-581_33:582-649_35:650-665_41:666-706_43:707-718_46:719-764_51:765-790_54:791-797_56:798-822_58:823-1839]	1	p2	(AT)9	18	35	52
TRINITY_DN2637_c0_g1_i15_len=2730_path=[2:0-162_7:163-232_11:233-263_15:264-265_16:266-284_18:285-289_20:290-406_22:407-829_25:830-839_27:840-865_29:866-1100_34:1101-1178_37:1179-1220_56:1221-1245_57:1246-2729]	1	p2	(AT)9	18	35	52
TRINITY_DN2637_c0_g1_i15_len=2730_path=[2:0-162_7:163-232_11:233-263_15:264-265_16:266-284_18:285-289_20:290-406_22:407-829_25:830-839_27:840-865_29:866-1100_34:1101-1178_37:1179-1220_56:1221-1245_57:1246-2729]	2	p3	(TGA)5	15	1221	1235
TRINITY_DN2637_c0_g1_i12_len=2657_path=[2:0-162_5:163-254_7:255-324_9:325-582_11:583-613_15:614-615_16:616-634_18:635-639_20:640-756_25:757-766_27:767-792_29:793-1027_34:1028-1105_37:1106-1147_56:1148-1172_57:1173-2656]	1	p2	(AT)9	18	35	52
TRINITY_DN2637_c0_g1_i12_len=2657_path=[2:0-162_5:163-254_7:255-324_9:325-582_11:583-613_15:614-615_16:616-634_18:635-639_20:640-756_25:757-766_27:767-792_29:793-1027_34:1028-1105_37:1106-1147_56:1148-1172_57:1173-2656]	2	p3	(TGA)5	15	1148	1162
TRINITY_DN2637_c0_g1_i10_len=1495_path=[2:0-162_7:163-232_11:233-263_15:264-265_16:266-284_18:285-289_19:290-299_21:300-334_23:335-377_26:378-416_27:417-442_28:443-511_30:512-581_33:582-649_35:650-665_41:666-706_43:707-718_45:719-728_48:729-764_51:765-790_53:791-1295_55:1296-1494]	1	p2	(AT)9	18	35	52
TRINITY_DN2655_c0_g1_i1_len=733_path=[0:0-346_7:347-370_8:371-732]	1	p2	(AT)11	22	169	190
TRINITY_DN2699_c0_g1_i7_len=1747_path=[1:0-172_2:173-206_4:207-232_6:233-317_7:318-341_9:342-402_10:403-466_12:467-498_13:499-523_15:524-597_17:598-598_18:599-627_20:628-670_21:671-695_23:696-750_24:751-864_25:865-895_27:896-943_28:944-1113_29:1114-1164_33:1165-1220_35:1221-1269_36:1270-1298_37:1299-1326_39:1327-1412_40:1413-1504_42:1505-1534_44:1535-1746]	1	p3	(GAT)5	15	1642	1656
TRINITY_DN2646_c0_g1_i4_len=2149_path=[2:0-271_3:272-330_5:331-367_6:368-447_9:448-485_10:486-1016_12:1017-1173_14:1174-1188_16:1189-1197_17:1198-1218_20:1219-1286_22:1287-1431_23:1432-1456_25:1457-1487_26:1488-1611_28:1612-1667_30:1668-1849_33:1850-1893_35:1894-1911_36:1912-1943_37:1944-2004_39:2005-2034_40:2035-2036_41:2037-2058_44:2059-2148]	1	p2	(CA)9	18	202	219
TRINITY_DN2646_c0_g1_i5_len=1496_path=[2:0-271_3:272-330_5:331-367_6:368-447_9:448-485_13:486-551_14:552-566_15:567-592_19:593-596_20:597-664_21:665-809_23:810-834_24:835-865_26:866-989_28:990-1045_29:1046-1234_31:1235-1298_36:1299-1330_38:1331-1375_40:1376-1377_41:1378-1399_43:1400-1495]	1	p2	(CA)9	18	202	219
TRINITY_DN2646_c0_g1_i5_len=1496_path=[2:0-271_3:272-330_5:331-367_6:368-447_9:448-485_13:486-551_14:552-566_15:567-592_19:593-596_20:597-664_21:665-809_23:810-834_24:835-865_26:866-989_28:990-1045_29:1046-1234_31:1235-1298_36:1299-1330_38:1331-1375_40:1376-1377_41:1378-1399_43:1400-1495]	2	p3	(GGC)6	18	1150	1167
TRINITY_DN2646_c0_g1_i6_len=2595_path=[0:0-1423_2:1424-1695_3:1696-1754_5:1755-1791_7:1792-1824_8:1825-1867_9:1868-1905_13:1906-1971_14:1972-1986_15:1987-2012_19:2013-2016_20:2017-2084_21:2085-2229_23:2230-2254_24:2255-2285_26:2286-2409_27:2410-2594]	1	p2	(CA)9	18	1626	1643
TRINITY_DN2646_c0_g1_i7_len=2165_path=[2:0-271_3:272-330_5:331-367_6:368-447_9:448-485_10:486-1016_11:1017-1109_13:1110-1175_14:1176-1190_15:1191-1216_19:1217-1220_20:1221-1288_21:1289-1433_23:1434-1458_24:1459-1489_26:1490-1613_28:1614-1669_29:1670-1858_32:1859-1860_33:1861-1904_34:1905-2018_39:2019-2048_40:2049-2050_42:2051-2164]	1	p2	(CA)9	18	202	219
TRINITY_DN2646_c0_g1_i7_len=2165_path=[2:0-271_3:272-330_5:331-367_6:368-447_9:448-485_10:486-1016_11:1017-1109_13:1110-1175_14:1176-1190_15:1191-1216_19:1217-1220_20:1221-1288_21:1289-1433_23:1434-1458_24:1459-1489_26:1490-1613_28:1614-1669_29:1670-1858_32:1859-1860_33:1861-1904_34:1905-2018_39:2019-2048_40:2049-2050_42:2051-2164]	2	p3	(GGC)6	18	1774	1791
TRINITY_DN2646_c0_g1_i1_len=2952_path=[0:0-1423_1:1424-1700_3:1701-1759_4:1760-1829_8:1830-1872_9:1873-1910_13:1911-1976_14:1977-1991_16:1992-2000_17:2001-2021_20:2022-2089_22:2090-2234_23:2235-2259_25:2260-2290_26:2291-2414_28:2415-2470_30:2471-2652_33:2653-2696_35:2697-2714_36:2715-2746_37:2747-2807_39:2808-2837_40:2838-2839_41:2840-2861_44:2862-2951]	1	p2	(CA)7	14	1633	1646
TRINITY_DN2646_c0_g1_i2_len=1286_path=[2:0-271_3:272-330_5:331-367_6:368-447_9:448-485_10:486-1016_12:1017-1173_14:1174-1188_16:1189-1197_18:1198-1213_19:1214-1217_20:1218-1285]	1	p2	(CA)9	18	202	219
TRINITY_DN2646_c0_g1_i3_len=1541_path=[2:0-271_3:272-330_5:331-367_6:368-447_9:448-485_13:486-551_14:552-566_15:567-592_19:593-596_20:597-664_21:665-809_23:810-834_24:835-865_26:866-989_28:990-1045_29:1046-1234_32:1235-1236_33:1237-1280_34:1281-1394_39:1395-1424_40:1425-1426_42:1427-1540]	1	p2	(CA)9	18	202	219
TRINITY_DN2646_c0_g1_i3_len=1541_path=[2:0-271_3:272-330_5:331-367_6:368-447_9:448-485_13:486-551_14:552-566_15:567-592_19:593-596_20:597-664_21:665-809_23:810-834_24:835-865_26:866-989_28:990-1045_29:1046-1234_32:1235-1236_33:1237-1280_34:1281-1394_39:1395-1424_40:1425-1426_42:1427-1540]	2	p3	(GGC)6	18	1150	1167
TRINITY_DN2646_c0_g1_i8_len=2916_path=[0:0-1423_2:1424-1695_3:1696-1754_5:1755-1791_7:1792-1824_8:1825-1867_9:1868-1905_13:1906-1971_14:1972-1986_15:1987-2012_19:2013-2016_20:2017-2084_21:2085-2229_23:2230-2254_24:2255-2285_26:2286-2409_28:2410-2465_29:2466-2654_31:2655-2718_36:2719-2750_38:2751-2795_40:2796-2797_41:2798-2819_43:2820-2915]	1	p2	(CA)9	18	1626	1643
TRINITY_DN2646_c0_g1_i8_len=2916_path=[0:0-1423_2:1424-1695_3:1696-1754_5:1755-1791_7:1792-1824_8:1825-1867_9:1868-1905_13:1906-1971_14:1972-1986_15:1987-2012_19:2013-2016_20:2017-2084_21:2085-2229_23:2230-2254_24:2255-2285_26:2286-2409_28:2410-2465_29:2466-2654_31:2655-2718_36:2719-2750_38:2751-2795_40:2796-2797_41:2798-2819_43:2820-2915]	2	p3	(GGC)6	18	2570	2587
TRINITY_DN2646_c0_g1_i9_len=1175_path=[2:0-271_3:272-330_5:331-367_6:368-447_9:448-485_13:486-551_14:552-566_15:567-592_19:593-596_20:597-664_21:665-809_23:810-834_24:835-865_26:866-989_27:990-1174]	1	p2	(CA)9	18	202	219
TRINITY_DN2646_c0_g1_i10_len=1527_path=[2:0-271_3:272-330_5:331-367_6:368-447_9:448-485_13:486-551_14:552-566_16:567-575_17:576-596_20:597-664_22:665-809_23:810-834_25:835-865_26:866-989_28:990-1045_30:1046-1227_33:1228-1271_35:1272-1289_36:1290-1321_37:1322-1382_39:1383-1412_40:1413-1414_41:1415-1436_44:1437-1526]	1	p2	(CA)9	18	202	219
TRINITY_DN2646_c0_g1_i11_len=2961_path=[0:0-1423_2:1424-1695_3:1696-1754_5:1755-1791_7:1792-1824_8:1825-1867_9:1868-1905_13:1906-1971_14:1972-1986_15:1987-2012_19:2013-2016_20:2017-2084_21:2085-2229_23:2230-2254_24:2255-2285_26:2286-2409_28:2410-2465_29:2466-2654_32:2655-2656_33:2657-2700_34:2701-2814_39:2815-2844_40:2845-2846_42:2847-2960]	1	p2	(CA)9	18	1626	1643
TRINITY_DN2646_c0_g1_i11_len=2961_path=[0:0-1423_2:1424-1695_3:1696-1754_5:1755-1791_7:1792-1824_8:1825-1867_9:1868-1905_13:1906-1971_14:1972-1986_15:1987-2012_19:2013-2016_20:2017-2084_21:2085-2229_23:2230-2254_24:2255-2285_26:2286-2409_28:2410-2465_29:2466-2654_32:2655-2656_33:2657-2700_34:2701-2814_39:2815-2844_40:2845-2846_42:2847-2960]	2	p3	(GGC)6	18	2570	2587
TRINITY_DN2643_c0_g1_i5_len=1351_path=[1:0-145_2:146-172_4:173-211_5:212-240_7:241-323_8:324-342_10:343-365_11:366-414_13:415-496_14:497-533_16:534-966_17:967-1350]	1	p3	(TTG)5	15	1113	1127
TRINITY_DN2643_c0_g1_i2_len=1378_path=[0:0-107_2:108-134_3:135-209_5:210-238_6:239-350_8:351-369_10:370-392_12:393-441_13:442-523_15:524-560_16:561-993_17:994-1377]	1	p3	(TTG)5	15	1140	1154
TRINITY_DN2672_c0_g1_i1_len=1634_path=[1:0-320_2:321-418_4:419-446_5:447-1633]	1	p3	(CAG)5	15	1619	1633
TRINITY_DN2672_c0_g1_i2_len=1609_path=[0:0-295_2:296-393_3:394-421_5:422-1608]	1	p3	(CAG)5	15	1594	1608
TRINITY_DN2662_c0_g1_i4_len=882_path=[0:0-81_2:82-102_3:103-104_4:105-109_6:110-199_7:200-205_8:206-206_9:207-212_10:213-606_11:607-625_12:626-713_13:714-732_14:733-881]	1	p4	(ATTA)5	20	66	85
TRINITY_DN2662_c0_g1_i5_len=1111_path=[0:0-81_2:82-102_4:103-107_6:108-197_7:198-203_8:204-204_9:205-210_10:211-604_12:605-692_13:693-711_14:712-860_16:861-906_17:907-1110]	1	p4	(ATTA)5	20	66	85
TRINITY_DN2662_c0_g1_i3_len=1111_path=[0:0-81_2:82-102_4:103-107_6:108-197_7:198-203_9:204-209_10:210-603_11:604-622_12:623-710_14:711-859_15:860-906_17:907-1110]	1	p4	(ATTA)5	20	66	85
TRINITY_DN2681_c1_g1_i2_len=310_path=[0:0-99_2:100-309]	1	p3	(CTT)8	24	39	62
TRINITY_DN2691_c0_g1_i4_len=2409_path=[0:0-124_3:125-142_4:143-372_6:373-576_8:577-669_10:670-1057_11:1058-1162_13:1163-1187_14:1188-1346_15:1347-1449_16:1450-1653_17:1654-1735_18:1736-2231_20:2232-2260_21:2261-2408]	1	p2	(TA)8	16	2356	2371
TRINITY_DN2691_c0_g1_i5_len=2340_path=[0:0-124_3:125-142_4:143-372_6:373-576_8:577-669_10:670-1057_11:1058-1162_13:1163-1187_14:1188-1346_15:1347-1449_16:1450-1653_18:1654-2149_19:2150-2191_21:2192-2339]	1	p2	(TA)8	16	2287	2302
TRINITY_DN2691_c0_g1_i9_len=2357_path=[0:0-124_3:125-142_4:143-372_6:373-576_7:577-593_8:594-686_10:687-1074_11:1075-1179_13:1180-1204_14:1205-1363_15:1364-1466_16:1467-1670_18:1671-2166_19:2167-2208_21:2209-2356]	1	p2	(TA)8	16	2304	2319
TRINITY_DN2691_c0_g1_i18_len=2422_path=[0:0-124_3:125-142_4:143-372_6:373-576_8:577-669_10:670-1057_11:1058-1162_13:1163-1187_14:1188-1346_15:1347-1449_16:1450-1653_17:1654-1735_18:1736-2231_19:2232-2273_21:2274-2421]	1	p2	(TA)8	16	2369	2384
TRINITY_DN2691_c0_g1_i19_len=2317_path=[0:0-124_3:125-142_4:143-372_6:373-576_8:577-669_10:670-1057_11:1058-1162_12:1163-1255_13:1256-1280_14:1281-1439_16:1440-1643_18:1644-2139_20:2140-2168_21:2169-2316]	1	p2	(TA)8	16	2264	2279
TRINITY_DN2691_c0_g1_i15_len=2330_path=[0:0-124_3:125-142_4:143-372_6:373-576_8:577-669_10:670-1057_11:1058-1162_12:1163-1255_13:1256-1280_14:1281-1439_16:1440-1643_18:1644-2139_19:2140-2181_21:2182-2329]	1	p2	(TA)8	16	2277	2292
TRINITY_DN2691_c0_g1_i10_len=2344_path=[0:0-124_3:125-142_4:143-372_6:373-576_7:577-593_8:594-686_10:687-1074_11:1075-1179_13:1180-1204_14:1205-1363_15:1364-1466_16:1467-1670_18:1671-2166_20:2167-2195_21:2196-2343]	1	p2	(TA)8	16	2291	2306
TRINITY_DN2691_c0_g1_i11_len=2327_path=[0:0-124_3:125-142_4:143-372_6:373-576_8:577-669_10:670-1057_11:1058-1162_13:1163-1187_14:1188-1346_15:1347-1449_16:1450-1653_18:1654-2149_20:2150-2178_21:2179-2326]	1	p2	(TA)8	16	2274	2289
TRINITY_DN2691_c0_g2_i1_len=279_path=[0:0-278]	1	p2	(AT)9	18	248	265
TRINITY_DN2680_c0_g1_i5_len=2069_path=[0:0-28_4:29-144_5:145-182_6:183-407_8:408-443_10:444-477_11:478-501_13:502-675_14:676-704_15:705-760_17:761-794_18:795-885_20:886-1031_21:1032-1074_23:1075-1310_24:1311-1617_26:1618-1642_28:1643-2068]	1	p5	(AATCA)5	25	1	25
TRINITY_DN2680_c0_g1_i6_len=1906_path=[0:0-28_4:29-144_5:145-182_6:183-407_8:408-443_10:444-477_11:478-501_13:502-675_14:676-704_15:705-760_17:761-794_18:795-885_20:886-1031_21:1032-1074_23:1075-1310_25:1311-1587_26:1588-1612_27:1613-1905]	1	p5	(AATCA)5	25	1	25
TRINITY_DN2679_c0_g1_i7_len=1537_path=[1:0-427_7:428-445_8:446-588_10:589-792_11:793-841_16:842-867_17:868-976_22:977-986_23:987-1065_25:1066-1120_26:1121-1152_27:1153-1218_30:1219-1273_32:1274-1293_34:1294-1308_35:1309-1311_37:1312-1313_38:1314-1536]	1	p2	(GT)8	16	112	127
TRINITY_DN2679_c0_g1_i1_len=1537_path=[1:0-427_7:428-445_8:446-588_10:589-792_12:793-793_13:794-831_15:832-895_19:896-936_21:937-986_23:987-1065_24:1066-1120_26:1121-1152_27:1153-1218_29:1219-1228_31:1229-1273_32:1274-1293_34:1294-1308_35:1309-1311_37:1312-1313_38:1314-1536]	1	p2	(GT)8	16	112	127
TRINITY_DN2679_c0_g1_i2_len=2060_path=[1:0-427_7:428-445_8:446-588_9:589-793_13:794-831_14:832-841_16:842-867_18:868-895_19:896-936_20:937-976_22:977-986_23:987-1065_25:1066-1120_26:1121-1152_28:1153-1228_31:1229-1273_32:1274-1293_33:1294-1311_37:1312-1313_38:1314-1536_40:1537-1569_41:1570-1610_43:1611-2059]	1	p2	(GT)8	16	112	127
TRINITY_DN2679_c0_g1_i3_len=2302_path=[0:0-244_3:245-274_4:275-341_6:342-476_7:477-494_8:495-637_10:638-841_12:842-842_13:843-880_15:881-944_19:945-985_21:986-1035_23:1036-1114_24:1115-1169_26:1170-1201_27:1202-1267_29:1268-1277_31:1278-1322_32:1323-1342_34:1343-1357_36:1358-1362_38:1363-1585_39:1586-1618_41:1619-1659_42:1660-2301]	1	p2	(TA)7	14	1958	1971
TRINITY_DN2618_c1_g1_i5_len=1504_path=[0:0-693_2:694-803_4:804-963_5:964-1503]	1	p3	(GAA)6	18	1369	1386
TRINITY_DN2618_c1_g1_i1_len=1580_path=[0:0-693_2:694-803_3:804-879_4:880-1039_5:1040-1579]	1	p3	(GAA)6	18	1445	1462
TRINITY_DN2618_c1_g1_i3_len=1604_path=[0:0-693_1:694-793_2:794-903_4:904-1063_5:1064-1603]	1	p3	(GAA)6	18	1469	1486
TRINITY_DN2650_c0_g1_i4_len=2830_path=[1:0-67_3:68-356_6:357-359_8:360-392_9:393-432_11:433-603_12:604-637_14:638-717_15:718-753_16:754-874_18:875-930_20:931-1039_21:1040-1065_22:1066-1099_24:1100-1167_25:1168-1261_27:1262-1299_28:1300-1414_30:1415-1480_31:1481-1503_34:1504-1540_35:1541-1626_36:1627-1680_37:1681-1740_39:1741-1742_41:1743-1743_42:1744-1766_44:1767-2083_45:2084-2109_46:2110-2257_48…	1	p2	(GA)9	18	2786	2803
TRINITY_DN2650_c0_g1_i5_len=2313_path=[1:0-67_2:68-335_4:336-365_7:366-405_9:406-445_10:446-616_12:617-650_13:651-730_15:731-766_17:767-887_18:888-943_19:944-1052_21:1053-1078_22:1079-1112_24:1113-1180_25:1181-1274_27:1275-1312_28:1313-1427_30:1428-1493_31:1494-1516_33:1517-1553_35:1554-1639_36:1640-1693_37:1694-1753_39:1754-1755_41:1756-1756_42:1757-1779_44:1780-2096_45:2097-2122_46:2123-2270_48…	1	p3	(GTG)5	15	340	354
TRINITY_DN2650_c0_g1_i6_len=2596_path=[1:0-67_3:68-356_6:357-359_8:360-392_9:393-432_11:433-603_12:604-637_14:638-717_15:718-753_16:754-874_18:875-930_20:931-1039_21:1040-1065_22:1066-1099_24:1100-1167_25:1168-1261_27:1262-1299_28:1300-1414_30:1415-1480_31:1481-1503_34:1504-1540_35:1541-1626_36:1627-1680_37:1681-1740_39:1741-1742_41:1743-1743_42:1744-1766_44:1767-2083_45:2084-2109_46:2110-2257_48…	1	p2	(GA)9	18	2552	2569
TRINITY_DN2650_c0_g1_i8_len=4151_path=[1:0-67_3:68-356_6:357-359_8:360-392_9:393-432_11:433-603_12:604-637_14:638-717_15:718-753_16:754-874_18:875-930_20:931-1039_21:1040-1065_22:1066-1099_24:1100-1167_25:1168-1261_27:1262-1299_28:1300-1414_30:1415-1480_31:1481-1503_34:1504-1540_35:1541-1626_36:1627-1680_37:1681-1740_39:1741-1742_41:1743-1743_42:1744-1766_44:1767-2083_45:2084-2109_46:2110-2257_48…	1	p2	(GA)9	18	4107	4124
TRINITY_DN2668_c1_g1_i1_len=228_path=[0:0-227]	1	p2	(TC)17	34	194	227
TRINITY_DN2616_c0_g1_i4_len=2584_path=[0:0-428_3:429-564_5:565-584_7:585-635_9:636-699_10:700-890_11:891-918_13:919-968_14:969-981_15:982-1013_16:1014-1190_18:1191-1231_19:1232-1257_21:1258-1283_23:1284-1326_24:1327-1487_26:1488-1543_30:1544-1619_31:1620-1770_33:1771-1823_34:1824-1860_36:1861-1922_38:1923-1956_39:1957-2033_41:2034-2076_42:2077-2180_43:2181-2583]	1	c	(AT)9t(TA)12	43	11	53
TRINITY_DN2616_c0_g1_i5_len=2589_path=[0:0-428_3:429-564_5:565-584_7:585-635_9:636-699_10:700-890_11:891-918_13:919-968_14:969-981_15:982-1013_16:1014-1190_18:1191-1231_19:1232-1257_21:1258-1283_23:1284-1326_24:1327-1487_25:1488-1503_28:1504-1529_29:1530-1543_30:1544-1619_32:1620-1770_33:1771-1823_35:1824-1860_36:1861-1922_37:1923-1956_39:1957-2033_40:2034-2076_42:2077-2180_44:2181-2588]	1	c	(AT)9t(TA)12	43	11	53
TRINITY_DN2616_c0_g1_i6_len=2181_path=[0:0-428_4:429-564_5:565-584_7:585-635_8:636-699_10:700-890_12:891-918_13:919-968_14:969-981_15:982-1013_17:1014-1190_18:1191-1231_19:1232-1257_21:1258-1283_23:1284-1326_24:1327-1487_26:1488-1543_30:1544-1619_31:1620-1770_33:1771-1823_34:1824-1860_36:1861-1922_38:1923-1956_39:1957-2033_41:2034-2076_42:2077-2180]	1	c	(AT)9t(TA)12	43	11	53
TRINITY_DN2616_c0_g1_i1_len=2589_path=[0:0-428_3:429-564_5:565-584_7:585-635_9:636-699_10:700-890_11:891-918_13:919-968_14:969-981_15:982-1013_16:1014-1190_18:1191-1231_19:1232-1257_21:1258-1283_23:1284-1326_24:1327-1487_26:1488-1543_30:1544-1619_31:1620-1770_33:1771-1823_34:1824-1860_36:1861-1922_38:1923-1956_39:1957-2033_41:2034-2076_42:2077-2180_44:2181-2588]	1	c	(AT)9t(TA)12	43	11	53
TRINITY_DN2616_c0_g1_i3_len=2364_path=[0:0-428_4:429-564_5:565-584_6:585-767_7:768-818_9:819-882_10:883-1073_11:1074-1101_13:1102-1151_14:1152-1164_15:1165-1196_16:1197-1373_18:1374-1414_19:1415-1440_21:1441-1466_23:1467-1509_24:1510-1670_25:1671-1686_28:1687-1712_29:1713-1726_30:1727-1802_32:1803-1953_33:1954-2006_35:2007-2043_36:2044-2105_37:2106-2139_39:2140-2216_40:2217-2259_42:2260-2363]	1	c	(AT)9t(TA)12	43	11	53
TRINITY_DN2616_c0_g1_i8_len=2364_path=[0:0-428_4:429-564_5:565-584_6:585-767_7:768-818_8:819-882_10:883-1073_12:1074-1101_13:1102-1151_14:1152-1164_15:1165-1196_17:1197-1373_18:1374-1414_20:1415-1440_21:1441-1466_22:1467-1509_24:1510-1670_25:1671-1686_27:1687-1712_29:1713-1726_30:1727-1802_32:1803-1953_33:1954-2006_35:2007-2043_36:2044-2105_37:2106-2139_39:2140-2216_41:2217-2259_42:2260-2363]	1	c	(AT)9t(TA)12	43	11	53
TRINITY_DN2616_c0_g1_i9_len=2181_path=[0:0-428_4:429-564_5:565-584_7:585-635_8:636-699_10:700-890_12:891-918_13:919-968_14:969-981_15:982-1013_17:1014-1190_18:1191-1231_20:1232-1257_21:1258-1283_22:1284-1326_24:1327-1487_25:1488-1503_28:1504-1529_29:1530-1543_30:1544-1619_32:1620-1770_33:1771-1823_35:1824-1860_36:1861-1922_37:1923-1956_39:1957-2033_40:2034-2076_42:2077-2180]	1	c	(AT)9t(TA)12	43	11	53
TRINITY_DN2604_c2_g1_i1_len=298_path=[0:0-297]	1	p2	(GT)6	12	181	192
TRINITY_DN2669_c1_g3_i1_len=979_path=[0:0-978]	1	p2	(AT)11	22	957	978
TRINITY_DN2669_c1_g1_i1_len=1730_path=[0:0-1729]	1	p3	(TAT)7	21	1668	1688
TRINITY_DN2669_c0_g2_i1_len=3171_path=[1:0-224_2:225-1213_3:1214-1246_5:1247-1336_7:1337-1406_8:1407-1462_9:1463-1529_11:1530-1556_13:1557-1651_14:1652-1698_15:1699-2210_17:2211-2303_19:2304-2449_20:2450-2477_22:2478-2620_24:2621-2672_25:2673-2746_27:2747-2813_28:2814-3170]	1	p2	(CT)9	18	86	103
TRINITY_DN2669_c0_g2_i1_len=3171_path=[1:0-224_2:225-1213_3:1214-1246_5:1247-1336_7:1337-1406_8:1407-1462_9:1463-1529_11:1530-1556_13:1557-1651_14:1652-1698_15:1699-2210_17:2211-2303_19:2304-2449_20:2450-2477_22:2478-2620_24:2621-2672_25:2673-2746_27:2747-2813_28:2814-3170]	2	p2	(GA)9	18	3154	3171
TRINITY_DN2669_c0_g2_i3_len=3485_path=[1:0-224_2:225-1213_4:1214-1246_5:1247-1336_6:1337-1406_8:1407-1462_10:1463-1529_11:1530-1556_13:1557-1651_14:1652-1698_15:1699-2210_17:2211-2303_19:2304-2449_20:2450-2477_22:2478-2620_23:2621-2672_25:2673-2746_26:2747-2813_28:2814-3170_29:3171-3200_31:3201-3484]	1	p2	(CT)9	18	86	103
TRINITY_DN2669_c0_g2_i3_len=3485_path=[1:0-224_2:225-1213_4:1214-1246_5:1247-1336_6:1337-1406_8:1407-1462_10:1463-1529_11:1530-1556_13:1557-1651_14:1652-1698_15:1699-2210_17:2211-2303_19:2304-2449_20:2450-2477_22:2478-2620_23:2621-2672_25:2673-2746_26:2747-2813_28:2814-3170_29:3171-3200_31:3201-3484]	2	p2	(GA)15	30	3154	3183
TRINITY_DN2669_c0_g2_i5_len=3221_path=[0:0-274_2:275-1263_4:1264-1296_5:1297-1386_6:1387-1456_8:1457-1512_10:1513-1579_11:1580-1606_13:1607-1701_14:1702-1748_15:1749-2260_18:2261-2353_19:2354-2499_21:2500-2527_22:2528-2670_24:2671-2722_25:2723-2796_27:2797-2863_28:2864-3220]	1	p2	(GA)9	18	3204	3221
TRINITY_DN2669_c0_g2_i4_len=3473_path=[1:0-224_2:225-1213_4:1214-1246_5:1247-1336_6:1337-1406_8:1407-1462_10:1463-1529_11:1530-1556_13:1557-1651_14:1652-1698_15:1699-2210_17:2211-2303_19:2304-2449_20:2450-2477_22:2478-2620_23:2621-2672_25:2673-2746_26:2747-2813_28:2814-3170_30:3171-3188_31:3189-3472]	1	p2	(CT)9	18	86	103
TRINITY_DN2669_c0_g2_i4_len=3473_path=[1:0-224_2:225-1213_4:1214-1246_5:1247-1336_6:1337-1406_8:1407-1462_10:1463-1529_11:1530-1556_13:1557-1651_14:1652-1698_15:1699-2210_17:2211-2303_19:2304-2449_20:2450-2477_22:2478-2620_23:2621-2672_25:2673-2746_26:2747-2813_28:2814-3170_30:3171-3188_31:3189-3472]	2	p2	(GA)9	18	3154	3171
TRINITY_DN2620_c0_g1_i4_len=2334_path=[0:0-196_2:197-245_3:246-950_5:951-1097_6:1098-1124_7:1125-1153_9:1154-1193_11:1194-1219_12:1220-1325_13:1326-1605_18:1606-1639_19:1640-1838_21:1839-1934_22:1935-1997_24:1998-2073_26:2074-2136_27:2137-2179_28:2180-2297_30:2298-2333]	1	p2	(CA)6	12	799	810
TRINITY_DN2620_c0_g1_i5_len=1661_path=[0:0-196_2:197-245_3:246-950_5:951-1097_6:1098-1124_8:1125-1153_9:1154-1193_10:1194-1219_12:1220-1325_14:1326-1598_15:1599-1623_17:1624-1626_18:1627-1660]	1	p2	(CA)6	12	799	810
TRINITY_DN2620_c0_g1_i6_len=2867_path=[0:0-196_2:197-245_3:246-950_4:951-1088_6:1089-1115_7:1116-1144_9:1145-1184_11:1185-1210_12:1211-1316_13:1317-1596_18:1597-1630_19:1631-1829_21:1830-1925_22:1926-1988_24:1989-2064_26:2065-2127_27:2128-2170_29:2171-2288_30:2289-2324_32:2325-2371_33:2372-2398_35:2399-2866]	1	p2	(CA)6	12	799	810
TRINITY_DN2620_c0_g1_i7_len=2374_path=[0:0-196_1:197-267_3:268-972_4:973-1110_6:1111-1137_7:1138-1166_9:1167-1206_11:1207-1232_12:1233-1338_14:1339-1611_16:1612-1642_17:1643-1645_18:1646-1679_20:1680-1878_21:1879-1974_23:1975-2037_24:2038-2113_25:2114-2176_27:2177-2219_28:2220-2337_30:2338-2373]	1	p2	(CA)6	12	821	832
TRINITY_DN2620_c0_g1_i7_len=2374_path=[0:0-196_1:197-267_3:268-972_4:973-1110_6:1111-1137_7:1138-1166_9:1167-1206_11:1207-1232_12:1233-1338_14:1339-1611_16:1612-1642_17:1643-1645_18:1646-1679_20:1680-1878_21:1879-1974_23:1975-2037_24:2038-2113_25:2114-2176_27:2177-2219_28:2220-2337_30:2338-2373]	2	p6	(CTGGTC)4	24	1617	1640
TRINITY_DN2620_c0_g1_i2_len=2352_path=[0:0-196_2:197-245_3:246-950_4:951-1088_6:1089-1115_7:1116-1144_9:1145-1184_11:1185-1210_12:1211-1316_14:1317-1589_16:1590-1620_17:1621-1623_18:1624-1657_20:1658-1856_21:1857-1952_23:1953-2015_24:2016-2091_25:2092-2154_27:2155-2197_28:2198-2315_30:2316-2351]	1	p2	(CA)6	12	799	810
TRINITY_DN2620_c0_g1_i2_len=2352_path=[0:0-196_2:197-245_3:246-950_4:951-1088_6:1089-1115_7:1116-1144_9:1145-1184_11:1185-1210_12:1211-1316_14:1317-1589_16:1590-1620_17:1621-1623_18:1624-1657_20:1658-1856_21:1857-1952_23:1953-2015_24:2016-2091_25:2092-2154_27:2155-2197_28:2198-2315_30:2316-2351]	2	p6	(CTGGTC)4	24	1595	1618
TRINITY_DN2620_c0_g1_i3_len=2938_path=[0:0-196_1:197-267_3:268-972_4:973-1110_6:1111-1137_7:1138-1166_9:1167-1206_11:1207-1232_12:1233-1338_13:1339-1618_18:1619-1652_19:1653-1851_21:1852-1947_22:1948-2010_24:2011-2086_26:2087-2149_27:2150-2192_28:2193-2310_30:2311-2346_31:2347-2393_33:2394-2420_34:2421-2937]	1	p2	(CA)6	12	821	832
TRINITY_DN2620_c0_g1_i8_len=2356_path=[0:0-196_1:197-267_3:268-972_5:973-1119_6:1120-1146_8:1147-1175_9:1176-1215_10:1216-1241_12:1242-1347_13:1348-1627_18:1628-1661_19:1662-1860_21:1861-1956_22:1957-2019_24:2020-2095_26:2096-2158_27:2159-2201_28:2202-2319_30:2320-2355]	1	p2	(CA)6	12	821	832
TRINITY_DN2620_c0_g1_i9_len=2889_path=[0:0-196_1:197-267_3:268-972_4:973-1110_6:1111-1137_7:1138-1166_9:1167-1206_11:1207-1232_12:1233-1338_13:1339-1618_18:1619-1652_19:1653-1851_21:1852-1947_22:1948-2010_24:2011-2086_26:2087-2149_27:2150-2192_29:2193-2310_30:2311-2346_32:2347-2393_33:2394-2420_35:2421-2888]	1	p2	(CA)6	12	821	832
TRINITY_DN2620_c0_g1_i10_len=2916_path=[0:0-196_2:197-245_3:246-950_4:951-1088_6:1089-1115_7:1116-1144_9:1145-1184_11:1185-1210_12:1211-1316_13:1317-1596_18:1597-1630_19:1631-1829_21:1830-1925_22:1926-1988_24:1989-2064_26:2065-2127_27:2128-2170_28:2171-2288_30:2289-2324_31:2325-2371_33:2372-2398_34:2399-2915]	1	p2	(CA)6	12	799	810
TRINITY_DN2640_c0_g1_i4_len=776_path=[0:0-171_3:172-213_4:214-241_5:242-356_7:357-382_9:383-480_11:481-775]	1	p3	(GAC)5	15	307	321
TRINITY_DN2640_c0_g1_i1_len=868_path=[0:0-171_3:172-213_4:214-241_5:242-356_7:357-382_9:383-480_12:481-536_18:537-563_19:564-592_22:593-626_23:627-632_27:633-656_28:657-706_29:707-716_32:717-867]	1	p3	(GAC)5	15	307	321
TRINITY_DN2640_c0_g1_i2_len=1536_path=[1:0-173_4:174-201_6:202-325_7:326-351_8:352-352_10:353-378_14:379-433_15:434-462_16:463-505_18:506-532_20:533-560_21:561-561_22:562-595_24:596-596_25:597-625_28:626-675_29:676-685_31:686-923_33:924-948_34:949-1535]	1	p3	(TGC)5	15	278	292
TRINITY_DN2640_c0_g1_i3_len=1091_path=[0:0-171_2:172-419_10:420-445_13:446-500_15:501-529_17:530-627_21:628-628_22:629-662_24:663-663_26:664-668_27:669-692_28:693-742_30:743-996_33:997-1021_35:1022-1090]	1	p3	(CTG)5	15	353	367
TRINITY_DN2656_c0_g1_i1_len=2516_path=[0:0-1359_2:1360-1386_4:1387-1498_5:1499-1626_7:1627-1685_8:1686-2028_10:2029-2065_11:2066-2170_13:2171-2191_16:2192-2227_17:2228-2254_19:2255-2301_21:2302-2382_22:2383-2515]	1	p2	(TG)10	20	1	20
TRINITY_DN2670_c0_g1_i4_len=2326_path=[0:0-108_2:109-390_4:391-393_5:394-400_7:401-499_8:500-543_9:544-715_11:716-756_13:757-772_16:773-801_18:802-832_19:833-865_20:866-930_21:931-1036_23:1037-1084_25:1085-1182_26:1183-1218_27:1219-1252_29:1253-1314_31:1315-1382_32:1383-2325]	1	p2	(AC)7	14	8	21
TRINITY_DN2670_c0_g1_i5_len=2326_path=[0:0-108_2:109-390_4:391-393_5:394-400_7:401-499_8:500-543_9:544-715_11:716-756_12:757-762_15:763-772_16:773-801_17:802-832_19:833-865_20:866-930_22:931-1036_23:1037-1084_24:1085-1182_26:1183-1218_28:1219-1252_29:1253-1314_30:1315-1382_32:1383-2325]	1	p2	(AC)7	14	8	21
TRINITY_DN2670_c0_g1_i6_len=2329_path=[0:0-108_1:109-111_2:112-393_4:394-396_6:397-502_8:503-546_10:547-718_11:719-759_12:760-765_15:766-775_16:776-804_17:805-835_19:836-868_20:869-933_22:934-1039_23:1040-1087_24:1088-1185_26:1186-1221_28:1222-1255_29:1256-1317_30:1318-1385_32:1386-2328]	1	p2	(AC)7	14	8	21
TRINITY_DN2670_c0_g1_i1_len=934_path=[0:0-108_1:109-111_2:112-393_4:394-396_6:397-502_8:503-546_10:547-718_11:719-759_12:760-765_14:766-868_20:869-933]	1	p2	(AC)7	14	8	21
TRINITY_DN2670_c0_g1_i2_len=1222_path=[0:0-108_1:109-111_2:112-393_3:394-403_7:404-502_8:503-546_9:547-718_11:719-759_13:760-775_16:776-804_18:805-835_19:836-868_20:869-933_21:934-1039_23:1040-1087_25:1088-1185_26:1186-1221]	1	p2	(AC)7	14	8	21
TRINITY_DN2670_c0_g1_i3_len=2329_path=[0:0-108_1:109-111_2:112-393_4:394-396_5:397-403_7:404-502_8:503-546_9:547-718_11:719-759_13:760-775_16:776-804_18:805-835_19:836-868_20:869-933_21:934-1039_23:1040-1087_25:1088-1185_26:1186-1221_27:1222-1255_29:1256-1317_31:1318-1385_32:1386-2328]	1	p2	(AC)7	14	8	21
TRINITY_DN2690_c0_g1_i4_len=1822_path=[1:0-491_2:492-582_4:583-586_6:587-739_7:740-788_9:789-827_10:828-877_12:878-1026_13:1027-1106_15:1107-1118_18:1119-1189_19:1190-1201_22:1202-1223_23:1224-1235_24:1236-1269_26:1270-1272_29:1273-1325_34:1326-1326_35:1327-1329_36:1330-1333_37:1334-1366_40:1367-1372_41:1373-1415_44:1416-1484_46:1485-1821]	1	p2	(TA)8	16	283	298
TRINITY_DN2690_c0_g1_i5_len=1529_path=[1:0-491_2:492-582_4:583-586_5:587-788_9:789-827_10:828-877_12:878-1026_13:1027-1106_15:1107-1118_18:1119-1189_19:1190-1201_22:1202-1223_23:1224-1235_24:1236-1269_26:1270-1272_29:1273-1325_34:1326-1326_35:1327-1329_36:1330-1333_37:1334-1366_40:1367-1372_41:1373-1415_44:1416-1484_45:1485-1528]	1	p2	(TA)8	16	283	298
TRINITY_DN2690_c0_g1_i6_len=875_path=[0:0-34_2:35-125_4:126-129_5:130-331_9:332-370_10:371-420_12:421-569_14:570-590_16:591-661_18:662-732_20:733-766_23:767-778_24:779-812_26:813-815_30:816-850_31:851-851_32:852-874]	1	p3	(ATG)5	15	804	818
TRINITY_DN2690_c0_g1_i1_len=1400_path=[1:0-491_2:492-582_4:583-586_6:587-739_7:740-788_9:789-827_10:828-877_11:878-1106_15:1107-1118_18:1119-1189_19:1190-1201_21:1202-1235_24:1236-1269_25:1270-1279_27:1280-1302_32:1303-1325_34:1326-1326_35:1327-1329_36:1330-1333_38:1334-1399]	1	p2	(TA)8	16	283	298
TRINITY_DN2690_c0_g1_i2_len=1812_path=[1:0-491_2:492-582_4:583-586_6:587-739_8:740-827_10:828-877_11:878-1106_15:1107-1118_18:1119-1189_19:1190-1201_22:1202-1223_23:1224-1235_24:1236-1269_25:1270-1279_28:1280-1301_31:1302-1302_32:1303-1325_34:1326-1326_36:1327-1330_37:1331-1363_40:1364-1369_42:1370-1373_43:1374-1412_44:1413-1481_45:1482-1525_48:1526-1811]	1	p2	(TA)8	16	283	298
TRINITY_DN2690_c0_g1_i3_len=2482_path=[1:0-491_2:492-582_3:583-1242_4:1243-1246_6:1247-1399_8:1400-1487_10:1488-1537_11:1538-1766_15:1767-1778_18:1779-1849_19:1850-1861_22:1862-1883_23:1884-1895_24:1896-1929_26:1930-1932_29:1933-1985_34:1986-1986_35:1987-1989_36:1990-1993_37:1994-2026_40:2027-2032_41:2033-2075_44:2076-2144_46:2145-2481]	1	p2	(TA)8	16	283	298
TRINITY_DN2690_c0_g1_i8_len=1422_path=[1:0-491_2:492-582_4:583-586_6:587-739_7:740-788_9:789-827_10:828-877_12:878-1026_14:1027-1047_16:1048-1118_18:1119-1189_20:1190-1223_23:1224-1235_24:1236-1269_26:1270-1272_30:1273-1307_31:1308-1308_32:1309-1331_34:1332-1332_35:1333-1335_36:1336-1339_37:1340-1372_39:1373-1382_43:1383-1421]	1	p2	(TA)8	16	283	298
TRINITY_DN2690_c0_g1_i8_len=1422_path=[1:0-491_2:492-582_4:583-586_6:587-739_7:740-788_9:789-827_10:828-877_12:878-1026_14:1027-1047_16:1048-1118_18:1119-1189_20:1190-1223_23:1224-1235_24:1236-1269_26:1270-1272_30:1273-1307_31:1308-1308_32:1309-1331_34:1332-1332_35:1333-1335_36:1336-1339_37:1340-1372_39:1373-1382_43:1383-1421]	2	p3	(ATG)5	15	1261	1275
TRINITY_DN2690_c0_g1_i9_len=2472_path=[1:0-491_2:492-582_3:583-1242_4:1243-1246_6:1247-1399_8:1400-1487_10:1488-1537_11:1538-1766_15:1767-1778_18:1779-1849_19:1850-1861_22:1862-1883_23:1884-1895_24:1896-1929_25:1930-1939_28:1940-1961_31:1962-1962_32:1963-1985_34:1986-1986_36:1987-1990_37:1991-2023_40:2024-2029_42:2030-2033_43:2034-2072_44:2073-2141_45:2142-2185_48:2186-2471]	1	p2	(TA)8	16	283	298
TRINITY_DN2690_c0_g1_i16_len=1822_path=[1:0-491_2:492-582_4:583-586_6:587-739_8:740-827_10:828-877_11:878-1106_15:1107-1118_18:1119-1189_19:1190-1201_22:1202-1223_23:1224-1235_24:1236-1269_26:1270-1272_29:1273-1325_34:1326-1326_35:1327-1329_36:1330-1333_37:1334-1366_40:1367-1372_41:1373-1415_44:1416-1484_46:1485-1821]	1	p2	(TA)8	16	283	298
TRINITY_DN2690_c0_g1_i17_len=2628_path=[1:0-491_2:492-582_3:583-1242_4:1243-1246_6:1247-1399_8:1400-1487_10:1488-1537_11:1538-1766_15:1767-1778_18:1779-1849_19:1850-1861_22:1862-1883_23:1884-1895_24:1896-1929_25:1930-1939_28:1940-1961_31:1962-1962_32:1963-1985_34:1986-1986_36:1987-1990_37:1991-2023_40:2024-2029_42:2030-2033_43:2034-2072_44:2073-2141_45:2142-2185_47:2186-2627]	1	p2	(TA)8	16	283	298
TRINITY_DN2690_c0_g1_i14_len=1968_path=[1:0-491_2:492-582_4:583-586_6:587-739_8:740-827_10:828-877_11:878-1106_15:1107-1118_18:1119-1189_19:1190-1201_22:1202-1223_23:1224-1235_24:1236-1269_25:1270-1279_28:1280-1301_31:1302-1302_32:1303-1325_34:1326-1326_36:1327-1330_37:1331-1363_40:1364-1369_42:1370-1373_43:1374-1412_44:1413-1481_45:1482-1525_47:1526-1967]	1	p2	(TA)8	16	283	298
TRINITY_DN2690_c0_g1_i15_len=1373_path=[1:0-491_2:492-582_4:583-586_5:587-788_9:789-827_10:828-877_12:878-1026_14:1027-1047_16:1048-1118_18:1119-1189_20:1190-1223_23:1224-1235_24:1236-1269_26:1270-1272_30:1273-1307_31:1308-1308_32:1309-1331_33:1332-1332_35:1333-1335_36:1336-1339_37:1340-1372]	1	p2	(TA)8	16	283	298
TRINITY_DN2690_c0_g1_i15_len=1373_path=[1:0-491_2:492-582_4:583-586_5:587-788_9:789-827_10:828-877_12:878-1026_14:1027-1047_16:1048-1118_18:1119-1189_20:1190-1223_23:1224-1235_24:1236-1269_26:1270-1272_30:1273-1307_31:1308-1308_32:1309-1331_33:1332-1332_35:1333-1335_36:1336-1339_37:1340-1372]	2	p3	(ATG)5	15	1261	1275
TRINITY_DN2690_c0_g1_i13_len=1400_path=[1:0-491_2:492-582_4:583-586_5:587-788_9:789-827_10:828-877_12:878-1026_14:1027-1047_17:1048-1399]	1	p2	(TA)8	16	283	298
TRINITY_DN2690_c0_g1_i10_len=1422_path=[1:0-491_2:492-582_4:583-586_5:587-788_9:789-827_10:828-877_12:878-1026_14:1027-1047_16:1048-1118_18:1119-1189_20:1190-1223_23:1224-1235_24:1236-1269_26:1270-1272_30:1273-1307_31:1308-1308_32:1309-1331_34:1332-1332_35:1333-1335_36:1336-1339_37:1340-1372_39:1373-1382_43:1383-1421]	1	p2	(TA)8	16	283	298
TRINITY_DN2690_c0_g1_i10_len=1422_path=[1:0-491_2:492-582_4:583-586_5:587-788_9:789-827_10:828-877_12:878-1026_14:1027-1047_16:1048-1118_18:1119-1189_20:1190-1223_23:1224-1235_24:1236-1269_26:1270-1272_30:1273-1307_31:1308-1308_32:1309-1331_34:1332-1332_35:1333-1335_36:1336-1339_37:1340-1372_39:1373-1382_43:1383-1421]	2	p3	(ATG)5	15	1261	1275
TRINITY_DN2690_c0_g1_i11_len=1400_path=[1:0-491_2:492-582_4:583-586_6:587-739_7:740-788_9:789-827_10:828-877_12:878-1026_14:1027-1047_17:1048-1399]	1	p2	(TA)8	16	283	298
TRINITY_DN2644_c0_g1_i4_len=2298_path=[0:0-736_3:737-746_4:747-778_5:779-780_7:781-818_10:819-841_12:842-942_13:943-989_15:990-998_16:999-1102_18:1103-1132_19:1133-1645_20:1646-1673_24:1674-1690_25:1691-1714_27:1715-1723_28:1724-1830_30:1831-1907_32:1908-2101_36:2102-2127_37:2128-2297]	1	p3	(TCT)5	15	657	671
TRINITY_DN2644_c0_g1_i4_len=2298_path=[0:0-736_3:737-746_4:747-778_5:779-780_7:781-818_10:819-841_12:842-942_13:943-989_15:990-998_16:999-1102_18:1103-1132_19:1133-1645_20:1646-1673_24:1674-1690_25:1691-1714_27:1715-1723_28:1724-1830_30:1831-1907_32:1908-2101_36:2102-2127_37:2128-2297]	2	p2	(TC)6	12	1927	1938
TRINITY_DN2644_c0_g1_i5_len=3165_path=[2:0-1625_4:1626-1657_5:1658-1659_8:1660-1673_9:1674-1697_10:1698-1720_11:1721-1877_16:1878-1981_17:1982-2011_19:2012-2524_21:2525-2527_22:2528-2569_25:2570-2593_26:2594-2856_33:2857-2883_34:2884-2968_36:2969-2994_37:2995-3164]	1	p2	(TC)9	18	2806	2823
TRINITY_DN2644_c0_g1_i6_len=3147_path=[2:0-1625_4:1626-1657_5:1658-1659_8:1660-1673_9:1674-1697_10:1698-1720_11:1721-1877_16:1878-1981_17:1982-2011_19:2012-2524_21:2525-2527_23:2528-2552_24:2553-2569_25:2570-2593_27:2594-2602_29:2603-2709_30:2710-2786_31:2787-2860_33:2861-2887_35:2888-2976_37:2977-3146]	1	p2	(CT)9	18	2820	2837
TRINITY_DN2644_c0_g1_i7_len=2206_path=[1:0-656_3:657-666_4:667-698_6:699-714_9:715-738_10:739-761_12:762-862_14:863-909_15:910-918_16:919-1022_17:1023-1052_19:1053-1565_21:1566-1568_22:1569-1610_25:1611-1634_26:1635-1897_33:1898-1924_34:1925-2009_36:2010-2035_37:2036-2205]	1	p2	(TC)9	18	1847	1864
TRINITY_DN2644_c0_g1_i1_len=3177_path=[2:0-1625_4:1626-1657_5:1658-1659_8:1660-1673_9:1674-1697_10:1698-1720_11:1721-1877_16:1878-1981_17:1982-2011_19:2012-2524_20:2525-2552_24:2553-2569_25:2570-2593_27:2594-2602_28:2603-2709_30:2710-2786_32:2787-2980_36:2981-3006_37:3007-3176]	1	p2	(TC)6	12	2806	2817
TRINITY_DN2644_c0_g1_i2_len=2188_path=[1:0-656_3:657-666_4:667-698_6:699-714_9:715-738_10:739-761_12:762-862_14:863-909_15:910-918_16:919-1022_17:1023-1052_19:1053-1565_21:1566-1568_23:1569-1593_24:1594-1610_25:1611-1634_27:1635-1643_29:1644-1750_30:1751-1827_31:1828-1901_33:1902-1928_35:1929-2017_37:2018-2187]	1	p2	(CT)9	18	1861	1878
TRINITY_DN2644_c0_g1_i3_len=2268_path=[0:0-736_3:737-746_4:747-778_5:779-780_7:781-818_10:819-841_12:842-942_13:943-989_15:990-998_16:999-1102_18:1103-1132_19:1133-1645_21:1646-1648_23:1649-1673_24:1674-1690_25:1691-1714_27:1715-1723_29:1724-1830_30:1831-1907_31:1908-1981_33:1982-2008_35:2009-2097_37:2098-2267]	1	p3	(TCT)5	15	657	671
TRINITY_DN2644_c0_g1_i3_len=2268_path=[0:0-736_3:737-746_4:747-778_5:779-780_7:781-818_10:819-841_12:842-942_13:943-989_15:990-998_16:999-1102_18:1103-1132_19:1133-1645_21:1646-1648_23:1649-1673_24:1674-1690_25:1691-1714_27:1715-1723_29:1724-1830_30:1831-1907_31:1908-1981_33:1982-2008_35:2009-2097_37:2098-2267]	2	p2	(CT)9	18	1941	1958
TRINITY_DN2644_c0_g1_i8_len=2218_path=[1:0-656_3:657-666_4:667-698_6:699-714_9:715-738_10:739-761_12:762-862_14:863-909_15:910-918_16:919-1022_17:1023-1052_19:1053-1565_20:1566-1593_24:1594-1610_25:1611-1634_27:1635-1643_28:1644-1750_30:1751-1827_32:1828-2021_36:2022-2047_37:2048-2217]	1	p2	(TC)6	12	1847	1858
TRINITY_DN2644_c0_g1_i9_len=2286_path=[0:0-736_3:737-746_4:747-778_5:779-780_7:781-818_10:819-841_12:842-942_13:943-989_15:990-998_16:999-1102_18:1103-1132_19:1133-1645_21:1646-1648_22:1649-1690_25:1691-1714_26:1715-1977_33:1978-2004_34:2005-2089_36:2090-2115_37:2116-2285]	1	p3	(TCT)5	15	657	671
TRINITY_DN2644_c0_g1_i9_len=2286_path=[0:0-736_3:737-746_4:747-778_5:779-780_7:781-818_10:819-841_12:842-942_13:943-989_15:990-998_16:999-1102_18:1103-1132_19:1133-1645_21:1646-1648_22:1649-1690_25:1691-1714_26:1715-1977_33:1978-2004_34:2005-2089_36:2090-2115_37:2116-2285]	2	p2	(TC)9	18	1927	1944
TRINITY_DN2622_c0_g1_i6_len=1067_path=[2:0-501_6:502-599_7:600-602_8:603-661_9:662-664_11:665-667_13:668-674_14:675-729_15:730-742_17:743-757_21:758-779_22:780-838_24:839-845_27:846-898_28:899-920_30:921-932_31:933-967_33:968-1013_36:1014-1066]	1	p5	(AAAAT)4	20	12	31
TRINITY_DN2622_c0_g1_i7_len=1314_path=[2:0-501_4:502-502_6:503-600_7:601-603_8:604-662_9:663-665_11:666-668_13:669-675_14:676-730_15:731-743_17:744-758_21:759-780_22:781-839_24:840-846_27:847-899_28:900-921_30:922-933_31:934-968_33:969-1014_36:1015-1067_38:1068-1129_41:1130-1153_43:1154-1164_44:1165-1199_45:1200-1223_47:1224-1263_49:1264-1266_50:1267-1313]	1	p5	(AAAAT)4	20	12	31
TRINITY_DN2622_c0_g1_i2_len=1152_path=[2:0-501_6:502-599_7:600-602_8:603-661_9:662-664_11:665-667_13:668-674_14:675-729_15:730-742_17:743-757_21:758-779_22:780-838_23:839-844_25:845-920_30:921-932_31:933-967_32:968-973_34:974-1058_35:1059-1098_36:1099-1151]	1	p5	(AAAAT)4	20	12	31
TRINITY_DN54854_c1_g1_i4_len=500_path=[0:0-59_2:60-78_4:79-123_5:124-229_7:230-499]	1	p2	(TA)10	20	475	494
TRINITY_DN54893_c0_g1_i4_len=651_path=[1:0-359_2:360-365_4:366-421_5:422-650]	1	p2	(TA)6	12	55	66
TRINITY_DN54893_c0_g1_i1_len=557_path=[1:0-359_2:360-365_4:366-421_6:422-556]	1	p2	(TA)6	12	55	66
TRINITY_DN54893_c0_g1_i3_len=512_path=[1:0-359_2:360-365_3:366-511]	1	p2	(TA)6	12	55	66
TRINITY_DN54872_c0_g1_i1_len=501_path=[0:0-500]	1	p2	(AC)7	14	201	214
TRINITY_DN54858_c0_g1_i1_len=746_path=[0:0-386_2:387-745]	1	p2	(AG)6	12	404	415
TRINITY_DN54858_c0_g1_i2_len=1572_path=[0:0-386_1:387-1212_2:1213-1571]	1	p2	(AG)6	12	1230	1241
TRINITY_DN82228_c0_g1_i1_len=264_path=[0:0-263]	1	p2	(AT)6	12	71	82
TRINITY_DN98969_c0_g1_i1_len=466_path=[0:0-465]	1	p3	(ACC)7	21	396	416
TRINITY_DN98946_c0_g1_i1_len=1908_path=[0:0-1907]	1	p3	(CAG)5	15	293	307
TRINITY_DN66479_c0_g1_i1_len=398_path=[0:0-397]	1	c	(TG)6tacttcaaaccgaaaaaataata(GT)9	53	177	229
TRINITY_DN39649_c0_g1_i5_len=487_path=[1:0-86_2:87-258_4:259-389_5:390-413_6:414-486]	1	p3	(AAT)5	15	230	244
TRINITY_DN39649_c0_g1_i1_len=325_path=[0:0-47_2:48-219_3:220-246_5:247-270_7:271-324]	1	p3	(AAT)5	15	191	205
TRINITY_DN39649_c0_g1_i2_len=364_path=[1:0-86_2:87-258_3:259-285_5:286-309_7:310-363]	1	p3	(AAT)5	15	230	244
TRINITY_DN39684_c0_g1_i7_len=1503_path=[1:0-61_3:62-171_4:172-202_6:203-275_7:276-299_9:300-329_10:330-467_11:468-935_14:936-1199_16:1200-1226_17:1227-1286_19:1287-1310_20:1311-1502]	1	c	(TC)7tt(TA)6	28	909	936
TRINITY_DN39684_c0_g1_i2_len=984_path=[1:0-61_3:62-171_4:172-202_6:203-275_7:276-299_9:300-329_10:330-467_11:468-935_13:936-983]	1	c	(TC)7tt(TA)7	30	909	938
TRINITY_DN39615_c0_g1_i4_len=1903_path=[0:0-273_1:274-309_3:310-504_4:505-542_6:543-1722_7:1723-1764_9:1765-1902]	1	p2	(TG)9	18	1884	1901
TRINITY_DN39615_c0_g1_i2_len=1904_path=[0:0-273_2:274-309_3:310-504_5:505-543_6:544-1723_7:1724-1765_9:1766-1903]	1	p2	(TG)9	18	1885	1902
TRINITY_DN39615_c0_g1_i3_len=1360_path=[6:0-1179_8:1180-1221_9:1222-1359]	1	p2	(TG)9	18	1341	1358
TRINITY_DN39644_c0_g3_i1_len=491_path=[0:0-490]	1	p2	(TC)6	12	164	175
TRINITY_DN39675_c1_g3_i1_len=1263_path=[0:0-1262]	1	p2	(TC)7	14	1056	1069
TRINITY_DN39688_c0_g7_i1_len=235_path=[0:0-234]	1	p2	(TA)7	14	168	181
TRINITY_DN39688_c0_g1_i5_len=393_path=[1:0-172_2:173-196_4:197-288_7:289-344_9:345-392]	1	p2	(AT)6	12	190	201
TRINITY_DN39688_c0_g2_i1_len=457_path=[0:0-456]	1	p3	(TTA)6	18	397	414
TRINITY_DN39688_c0_g8_i1_len=1188_path=[0:0-1187]	1	p3	(TAA)5	15	267	281
TRINITY_DN39641_c1_g4_i1_len=502_path=[0:0-501]	1	p3	(TTA)5	15	304	318
TRINITY_DN52096_c0_g2_i2_len=500_path=[0:0-300_2:301-499]	1	p6	(CACCTA)4	24	444	467
TRINITY_DN52081_c0_g1_i1_len=248_path=[0:0-247]	1	p2	(CT)15	30	218	247
TRINITY_DN52024_c0_g2_i10_len=460_path=[0:0-142_2:143-172_4:173-271_5:272-336_6:337-403_11:404-459]	1	p3	(GAT)5	15	304	318
TRINITY_DN52024_c0_g2_i12_len=2211_path=[0:0-142_2:143-172_3:173-191_5:192-256_7:257-1334_10:1335-2210]	1	p3	(GAT)5	15	224	238
TRINITY_DN52024_c0_g2_i9_len=2367_path=[0:0-142_1:143-218_2:219-248_4:249-347_5:348-412_7:413-1490_10:1491-2366]	1	p3	(GAT)5	15	380	394
TRINITY_DN52024_c0_g2_i8_len=2287_path=[0:0-142_1:143-218_2:219-248_3:249-267_5:268-332_7:333-1410_10:1411-2286]	1	p3	(GAT)5	15	300	314
TRINITY_DN52024_c0_g2_i1_len=1694_path=[0:0-142_2:143-172_3:173-191_5:192-256_7:257-1334_9:1335-1693]	1	p3	(GAT)5	15	224	238
TRINITY_DN52024_c0_g2_i2_len=557_path=[0:0-142_2:143-172_3:173-191_5:192-256_6:257-323_8:324-500_11:501-556]	1	p3	(GAT)5	15	224	238
TRINITY_DN52024_c0_g2_i4_len=456_path=[0:0-142_1:143-218_2:219-248_3:249-267_5:268-332_6:333-399_11:400-455]	1	p3	(GAT)5	15	300	314
TRINITY_DN52024_c0_g2_i6_len=380_path=[0:0-142_2:143-172_3:173-191_5:192-256_6:257-323_11:324-379]	1	p3	(GAT)5	15	224	238
TRINITY_DN87353_c0_g1_i1_len=764_path=[0:0-763]	1	p2	(TC)7	14	89	102
TRINITY_DN29109_c0_g1_i4_len=440_path=[0:0-61_3:62-439]	1	p2	(AG)7	14	319	332
TRINITY_DN29109_c0_g1_i1_len=491_path=[0:0-61_1:62-112_3:113-490]	1	p2	(AG)7	14	370	383
TRINITY_DN29150_c0_g1_i1_len=444_path=[0:0-443]	1	c*	(TG)9(TA)12*	42	362	403
TRINITY_DN29150_c0_g2_i1_len=212_path=[0:0-211]	1	p2	(TG)9	18	185	202
TRINITY_DN29144_c0_g1_i1_len=1174_path=[1:0-813_2:814-1173]	1	p2	(TG)8	16	884	899
TRINITY_DN29144_c0_g1_i2_len=391_path=[0:0-30_2:31-390]	1	p2	(TG)8	16	101	116
TRINITY_DN29176_c0_g1_i1_len=519_path=[0:0-188_1:189-240_3:241-518]	1	p6	(TCCTTG)4	24	26	49
TRINITY_DN29176_c0_g1_i2_len=534_path=[0:0-188_2:189-255_3:256-533]	1	p6	(TCCTTG)4	24	26	49
TRINITY_DN29118_c0_g1_i3_len=1499_path=[0:0-175_3:176-350_5:351-378_6:379-405_8:406-475_9:476-580_11:581-617_12:618-652_13:653-849_15:850-942_16:943-1009_18:1010-1042_19:1043-1068_21:1069-1166_22:1167-1194_23:1195-1262_25:1263-1398_27:1399-1407_28:1408-1498]	1	p2	(AT)12	24	1461	1484
TRINITY_DN29190_c0_g1_i1_len=954_path=[0:0-82_2:83-953]	1	p6	(ATCCAT)4	24	78	101
TRINITY_DN29152_c0_g1_i4_len=304_path=[0:0-45_2:46-135_3:136-303]	1	p2	(AG)7	14	237	250
TRINITY_DN29152_c0_g1_i3_len=362_path=[0:0-45_1:46-73_5:74-125_6:126-192_7:193-361]	1	p2	(AG)6	12	177	188
TRINITY_DN72766_c0_g1_i1_len=414_path=[0:0-413]	1	p2	(AG)20	40	346	385
TRINITY_DN72717_c0_g1_i1_len=429_path=[0:0-428]	1	p3	(AAT)13	39	389	427
TRINITY_DN72792_c0_g1_i1_len=472_path=[0:0-471]	1	p3	(TCT)9	27	1	27
TRINITY_DN15007_c0_g1_i4_len=802_path=[0:0-45_1:46-255_2:256-517_3:518-529_4:530-593_6:594-632_7:633-642_8:643-801]	1	p2	(AG)9	18	745	762
TRINITY_DN15007_c0_g1_i1_len=205_path=[0:0-45_8:46-204]	1	p2	(AG)9	18	148	165
TRINITY_DN15007_c0_g1_i2_len=415_path=[0:0-45_1:46-255_8:256-414]	1	p2	(AG)9	18	358	375
TRINITY_DN15007_c0_g1_i3_len=785_path=[0:0-45_1:46-255_2:256-517_4:518-581_5:582-615_7:616-625_8:626-784]	1	p2	(AG)9	18	728	745
TRINITY_DN15059_c0_g1_i4_len=3968_path=[0:0-193_8:194-284_10:285-323_11:324-379_13:380-406_14:407-424_16:425-467_19:468-972_20:973-1129_22:1130-1155_24:1156-1974_25:1975-2110_26:2111-2594_27:2595-3736_28:3737-3967]	1	p2	(CA)10	20	41	60
TRINITY_DN15059_c0_g1_i6_len=4166_path=[1:0-213_7:214-717_9:718-732_10:733-771_11:772-827_13:828-854_14:855-872_17:873-899_18:900-915_19:916-1420_20:1421-1577_22:1578-1603_24:1604-2422_25:2423-2558_27:2559-3700_28:3701-3931_29:3932-4165]	1	p5	(ACTAC)4	20	360	379
TRINITY_DN15059_c0_g1_i6_len=4166_path=[1:0-213_7:214-717_9:718-732_10:733-771_11:772-827_13:828-854_14:855-872_17:873-899_18:900-915_19:916-1420_20:1421-1577_22:1578-1603_24:1604-2422_25:2423-2558_27:2559-3700_28:3701-3931_29:3932-4165]	2	p3	(TCT)5	15	689	703
TRINITY_DN15059_c0_g1_i7_len=1475_path=[0:0-193_8:194-284_10:285-323_11:324-379_13:380-406_14:407-424_17:425-451_18:452-467_19:468-972_21:973-1165_22:1166-1191_23:1192-1474]	1	p2	(CA)10	20	41	60
TRINITY_DN15059_c0_g1_i3_len=3718_path=[0:0-193_8:194-284_10:285-323_11:324-379_13:380-406_14:407-424_17:425-451_18:452-467_19:468-972_20:973-1129_22:1130-1155_24:1156-1974_25:1975-2110_27:2111-3252_28:3253-3483_29:3484-3717]	1	p2	(CA)10	20	41	60
TRINITY_DN15059_c0_g1_i10_len=3853_path=[0:0-193_5:194-328_8:329-419_10:420-458_11:459-514_13:515-541_14:542-559_17:560-586_18:587-602_19:603-1107_20:1108-1264_22:1265-1290_24:1291-2109_25:2110-2245_27:2246-3387_28:3388-3618_29:3619-3852]	1	p2	(CA)10	20	41	60
TRINITY_DN15065_c0_g1_i5_len=2291_path=[0:0-175_4:176-298_9:299-342_13:343-388_16:389-412_18:413-585_21:586-609_24:610-732_26:733-756_28:757-945_29:946-987_30:988-1277_32:1278-1412_33:1413-1498_34:1499-1919_35:1920-2136_36:2137-2174_38:2175-2263_39:2264-2290]	1	p3	(GGT)5	15	465	479
TRINITY_DN15065_c0_g1_i1_len=3991_path=[0:0-175_5:176-301_9:302-345_14:346-391_16:392-415_19:416-582_21:583-606_23:607-729_26:730-753_27:754-927_29:928-969_30:970-1259_32:1260-1394_34:1395-1815_35:1816-2032_36:2033-2070_38:2071-2159_40:2160-2336_41:2337-2385_42:2386-2418_44:2419-3990]	1	p3	(CTG)6	18	3638	3655
TRINITY_DN15065_c0_g1_i1_len=3991_path=[0:0-175_5:176-301_9:302-345_14:346-391_16:392-415_19:416-582_21:583-606_23:607-729_26:730-753_27:754-927_29:928-969_30:970-1259_32:1260-1394_34:1395-1815_35:1816-2032_36:2033-2070_38:2071-2159_40:2160-2336_41:2337-2385_42:2386-2418_44:2419-3990]	2	p3	(CTG)5	15	3860	3874
TRINITY_DN15065_c0_g1_i9_len=1380_path=[0:0-175_5:176-301_9:302-345_13:346-391_16:392-415_18:416-588_21:589-612_24:613-735_26:736-759_28:760-948_29:949-990_31:991-1244_32:1245-1379]	1	p3	(GGT)5	15	468	482
TRINITY_DN15065_c0_g1_i10_len=3909_path=[0:0-175_5:176-301_9:302-345_14:346-391_16:392-415_19:416-582_21:583-606_23:607-729_26:730-753_27:754-927_29:928-969_30:970-1259_32:1260-1394_34:1395-1815_35:1816-2032_36:2033-2070_37:2071-2254_41:2255-2303_43:2304-2336_44:2337-3908]	1	p3	(CTG)6	18	3556	3573
TRINITY_DN15065_c0_g1_i10_len=3909_path=[0:0-175_5:176-301_9:302-345_14:346-391_16:392-415_19:416-582_21:583-606_23:607-729_26:730-753_27:754-927_29:928-969_30:970-1259_32:1260-1394_34:1395-1815_35:1816-2032_36:2033-2070_37:2071-2254_41:2255-2303_43:2304-2336_44:2337-3908]	2	p3	(CTG)5	15	3778	3792
TRINITY_DN15050_c1_g1_i1_len=1432_path=[0:0-363_1:364-433_2:434-569_3:570-685_4:686-1431]	1	p2	(AT)10	20	6	25
TRINITY_DN15050_c1_g1_i3_len=1362_path=[0:0-363_2:364-499_3:500-615_4:616-1361]	1	p2	(AT)10	20	6	25
TRINITY_DN15050_c1_g1_i2_len=1246_path=[0:0-363_2:364-499_4:500-1245]	1	p2	(AT)10	20	6	25
TRINITY_DN15022_c0_g1_i6_len=3527_path=[0:0-3096_2:3097-3239_3:3240-3309_4:3310-3311_7:3312-3404_9:3405-3526]	1	p2	(AT)9	18	10	27
TRINITY_DN15022_c0_g1_i7_len=3293_path=[0:0-3096_3:3097-3166_4:3167-3168_5:3169-3170_9:3171-3292]	1	p2	(AT)9	18	10	27
TRINITY_DN15022_c0_g1_i3_len=3764_path=[0:0-3096_2:3097-3239_3:3240-3309_4:3310-3311_5:3312-3313_6:3314-3409_7:3410-3502_8:3503-3763]	1	p2	(AT)9	18	10	27
TRINITY_DN15022_c0_g1_i10_len=3436_path=[0:0-3096_2:3097-3239_3:3240-3309_4:3310-3311_5:3312-3313_9:3314-3435]	1	p2	(AT)9	18	10	27
TRINITY_DN15082_c0_g1_i4_len=1031_path=[0:0-168_2:169-362_3:363-452_4:453-777_5:778-799_7:800-874_9:875-926_10:927-1030]	1	p3	(TTC)7	21	61	81
TRINITY_DN15082_c0_g1_i5_len=1109_path=[0:0-168_1:169-336_2:337-530_4:531-855_5:856-877_7:878-952_9:953-1004_10:1005-1108]	1	p3	(TTC)7	21	61	81
TRINITY_DN15082_c0_g1_i6_len=926_path=[0:0-168_2:169-362_4:363-687_6:688-713_7:714-788_8:789-821_10:822-925]	1	p3	(TTC)7	21	61	81
TRINITY_DN15082_c0_g1_i1_len=1094_path=[0:0-168_1:169-336_2:337-530_4:531-855_6:856-881_7:882-956_8:957-989_10:990-1093]	1	p3	(TTC)7	21	61	81
TRINITY_DN15082_c0_g1_i3_len=941_path=[0:0-168_2:169-362_4:363-687_5:688-709_7:710-784_9:785-836_10:837-940]	1	p3	(TTC)7	21	61	81
TRINITY_DN15082_c0_g2_i3_len=1590_path=[0:0-216_1:217-452_3:453-503_5:504-538_6:539-570_8:571-606_9:607-644_10:645-792_12:793-839_13:840-915_15:916-940_17:941-1117_18:1118-1221_20:1222-1342_21:1343-1370_22:1371-1464_24:1465-1503_26:1504-1589]	1	p3	(TCT)7	21	272	292
TRINITY_DN15082_c0_g2_i3_len=1590_path=[0:0-216_1:217-452_3:453-503_5:504-538_6:539-570_8:571-606_9:607-644_10:645-792_12:793-839_13:840-915_15:916-940_17:941-1117_18:1118-1221_20:1222-1342_21:1343-1370_22:1371-1464_24:1465-1503_26:1504-1589]	2	p3	(GGT)5	15	422	436
TRINITY_DN15082_c0_g2_i2_len=1615_path=[0:0-216_2:217-440_3:441-491_4:492-526_6:527-558_7:559-594_9:595-632_11:633-780_12:781-827_14:828-900_15:901-925_16:926-1114_18:1115-1218_19:1219-1297_21:1298-1325_23:1326-1437_24:1438-1476_25:1477-1614]	1	p3	(AGT)6	18	1370	1387
TRINITY_DN10717_c0_g3_i1_len=570_path=[0:0-569]	1	p2	(AC)19	38	532	569
TRINITY_DN10752_c0_g1_i4_len=1331_path=[0:0-242_8:243-439_9:440-456_11:457-475_12:476-478_13:479-618_14:619-648_16:649-814_18:815-880_20:881-1330]	1	c*	(TGA)9(CGA)6*	45	428	472
TRINITY_DN10752_c0_g1_i5_len=1428_path=[0:0-242_8:243-439_10:440-459_11:460-478_13:479-618_14:619-648_16:649-814_17:815-911_18:912-977_20:978-1427]	1	p3	(CGA)5	15	461	475
TRINITY_DN10752_c0_g1_i6_len=3734_path=[0:0-242_1:243-394_3:395-400_5:401-401_6:402-441_7:442-704_8:705-901_10:902-921_11:922-940_13:941-1080_15:1081-1110_16:1111-1276_17:1277-1373_18:1374-1439_19:1440-2630_20:2631-3080_21:3081-3115_22:3116-3127_23:3128-3244_24:3245-3733]	1	p3	(CGA)5	15	923	937
TRINITY_DN10752_c0_g1_i7_len=1984_path=[0:0-242_8:243-439_10:440-459_11:460-478_13:479-618_15:619-648_16:649-814_18:815-880_20:881-1330_21:1331-1365_22:1366-1377_23:1378-1494_24:1495-1983]	1	p3	(CGA)5	15	461	475
TRINITY_DN10752_c0_g1_i1_len=1790_path=[0:0-242_1:243-394_2:395-401_6:402-441_7:442-704_8:705-901_9:902-918_11:919-937_13:938-1077_15:1078-1107_16:1108-1273_18:1274-1339_20:1340-1789]	1	c*	(TGA)9(CGA)6*	45	890	934
TRINITY_DN10752_c0_g1_i2_len=1820_path=[0:0-242_8:243-439_10:440-459_11:460-478_13:479-618_15:619-648_16:649-814_18:815-880_20:881-1330_24:1331-1819]	1	p3	(CGA)5	15	461	475
TRINITY_DN10752_c0_g1_i3_len=1428_path=[0:0-242_8:243-439_9:440-456_11:457-475_12:476-478_13:479-618_14:619-648_16:649-814_17:815-911_18:912-977_20:978-1427]	1	c*	(TGA)9(CGA)6*	45	428	472
TRINITY_DN10752_c0_g1_i8_len=3722_path=[0:0-242_1:243-394_3:395-400_5:401-401_6:402-441_7:442-704_8:705-901_10:902-921_11:922-940_13:941-1080_15:1081-1110_16:1111-1276_17:1277-1373_18:1374-1439_19:1440-2630_20:2631-3080_21:3081-3115_23:3116-3232_24:3233-3721]	1	p3	(CGA)5	15	923	937
TRINITY_DN10752_c0_g1_i9_len=2619_path=[0:0-242_8:243-439_10:440-459_11:460-478_13:479-618_14:619-648_16:649-814_17:815-911_18:912-977_19:978-2168_20:2169-2618]	1	p3	(CGA)5	15	461	475
TRINITY_DN10752_c0_g1_i12_len=1368_path=[0:0-242_1:243-394_3:395-400_4:401-466_7:467-729_8:730-926_9:927-943_11:944-962_12:963-965_13:966-1105_14:1106-1135_16:1136-1301_18:1302-1367]	1	c*	(TGA)9(CGA)6*	45	915	959
TRINITY_DN10752_c0_g1_i10_len=1972_path=[0:0-242_8:243-439_10:440-459_11:460-478_13:479-618_15:619-648_16:649-814_18:815-880_20:881-1330_21:1331-1365_23:1366-1482_24:1483-1971]	1	p3	(CGA)5	15	461	475
TRINITY_DN10752_c0_g1_i11_len=878_path=[0:0-242_8:243-439_9:440-456_11:457-475_13:476-615_14:616-645_16:646-811_18:812-877]	1	c*	(TGA)9(CGA)6*	45	428	472
TRINITY_DN10759_c0_g1_i2_len=1612_path=[0:0-890_2:891-1611]	1	p6	(CATCTG)4	24	747	770
TRINITY_DN10716_c0_g1_i4_len=304_path=[1:0-44_2:45-112_4:113-184_5:185-202_7:203-250_9:251-303]	1	c	(CCA)5tatgtgtacaaatctccccctccaccaccttacgtgtataaatctccaccgccgccaccttatgtgtaccaatcc(CCA)5	105	55	159
TRINITY_DN10716_c0_g1_i5_len=288_path=[0:0-113_2:114-181_5:182-199_6:200-287]	1	p3	(CCA)5	15	4	18
TRINITY_DN10716_c0_g1_i5_len=288_path=[0:0-113_2:114-181_5:182-199_6:200-287]	2	c	(CCA)5tatgtgtacaaatctccccctccaccaccttacgtgtataaatcaccttacgtgtataaatctccaccgccgccaccttatgtgtaccaatcc(CCA)5	123	124	246
TRINITY_DN10716_c0_g1_i7_len=424_path=[1:0-44_2:45-112_4:113-184_5:185-202_7:203-250_8:251-370_9:371-423]	1	c	(CCA)5tatgtgtacaaatctccccctccaccaccttacgtgtataaatctccaccgccgccaccttatgtgtaccaatcc(CCA)5	105	55	159
TRINITY_DN10716_c0_g1_i1_len=360_path=[0:0-113_2:114-181_4:182-253_5:254-271_6:272-359]	1	p3	(CCA)5	15	4	18
TRINITY_DN10716_c0_g1_i1_len=360_path=[0:0-113_2:114-181_4:182-253_5:254-271_6:272-359]	2	c	(CCA)5tatgtgtacaaatctccccctccaccaccttacgtgtataaatctccaccgccgccaccttatgtgtaccaatcc(CCA)5tacgtgtacaaatctccccctccaccaccttacgtgtataaatctccaccgccgccaccttatgtgtaccaatcc(CCA)5	195	124	318
TRINITY_DN10716_c0_g1_i2_len=458_path=[1:0-44_2:45-112_3:113-146_4:147-218_5:219-236_7:237-284_8:285-404_9:405-457]	1	p3	(CCA)5	15	55	69
TRINITY_DN10716_c0_g1_i2_len=458_path=[1:0-44_2:45-112_3:113-146_4:147-218_5:219-236_7:237-284_8:285-404_9:405-457]	2	p3	(CCA)5	15	179	193
TRINITY_DN10716_c0_g1_i3_len=338_path=[1:0-44_2:45-112_3:113-146_4:147-218_5:219-236_7:237-284_9:285-337]	1	p3	(CCA)5	15	55	69
TRINITY_DN10716_c0_g1_i3_len=338_path=[1:0-44_2:45-112_3:113-146_4:147-218_5:219-236_7:237-284_9:285-337]	2	p3	(CCA)5	15	179	193
TRINITY_DN10716_c0_g1_i8_len=219_path=[1:0-44_2:45-112_5:113-130_6:131-218]	1	c	(CCA)5tatgtgtacaaatctccccctccaccaccttacgtgtataaatcaccttacgtgtataaatctccaccgccgccaccttatgtgtaccaatcc(CCA)5	123	55	177
TRINITY_DN10792_c0_g1_i5_len=1037_path=[2:0-277_3:278-621_5:622-771_7:772-990_8:991-992_10:993-1036]	1	p2	(AT)10	20	1017	1036
TRINITY_DN10792_c0_g1_i9_len=1027_path=[1:0-341_8:342-343_9:344-393_12:394-817_13:818-832_14:833-1026]	1	p2	(TA)10	20	1	20
TRINITY_DN10792_c0_g1_i11_len=1012_path=[1:0-341_8:342-343_9:344-393_12:394-817_14:818-1011]	1	p2	(TA)10	20	1	20
TRINITY_DN10799_c0_g1_i1_len=924_path=[0:0-585_1:586-923]	1	p2	(GT)6	12	700	711
TRINITY_DN10771_c0_g1_i2_len=1740_path=[0:0-109_3:110-157_5:158-231_7:232-241_9:242-267_10:268-276_14:277-437_16:438-439_17:440-441_22:442-495_23:496-538_25:539-567_26:568-747_31:748-751_32:752-752_34:753-807_36:808-968_40:969-1150_43:1151-1170_44:1171-1195_45:1196-1251_47:1252-1253_48:1254-1277_49:1278-1332_51:1333-1739]	1	p3	(GAT)5	15	36	50
TRINITY_DN10771_c0_g1_i3_len=1570_path=[0:0-109_3:110-157_5:158-231_7:232-241_9:242-267_10:268-276_14:277-437_16:438-439_17:440-441_22:442-495_23:496-538_25:539-567_26:568-747_31:748-751_32:752-752_34:753-807_36:808-968_39:969-980_43:981-1000_44:1001-1025_45:1026-1081_47:1082-1083_48:1084-1107_49:1108-1162_51:1163-1569]	1	p3	(GAT)5	15	36	50
TRINITY_DN10771_c0_g1_i9_len=1525_path=[0:0-109_3:110-157_5:158-231_14:232-392_16:393-394_17:395-396_22:397-450_23:451-493_25:494-522_26:523-702_31:703-706_32:707-707_34:708-762_36:763-923_39:924-935_43:936-955_44:956-980_45:981-1036_47:1037-1038_48:1039-1062_49:1063-1117_51:1118-1524]	1	p3	(GAT)5	15	36	50
TRINITY_DN10771_c0_g1_i22_len=1514_path=[0:0-109_3:110-157_5:158-231_7:232-241_9:242-267_10:268-276_12:277-357_14:358-518_16:519-520_17:521-522_18:523-524_20:525-616_21:617-629_22:630-683_23:684-726_25:727-755_26:756-935_31:936-939_32:940-940_33:941-1240_34:1241-1295_36:1296-1456_39:1457-1468_43:1469-1488_44:1489-1513]	1	p3	(GAT)5	15	36	50
TRINITY_DN10771_c0_g1_i10_len=1022_path=[0:0-109_3:110-157_5:158-231_7:232-241_9:242-267_10:268-276_14:277-437_22:438-491_23:492-534_25:535-563_26:564-743_31:744-747_32:748-748_34:749-803_36:804-964_39:965-976_43:977-996_44:997-1021]	1	p3	(GAT)5	15	36	50
TRINITY_DN10790_c0_g3_i1_len=539_path=[0:0-538]	1	p3	(TAG)5	15	349	363
TRINITY_DN10795_c0_g1_i4_len=563_path=[1:0-374_2:375-394_3:395-466_5:467-475_9:476-499_11:500-562]	1	p6	(ATAGAT)6	36	131	166
TRINITY_DN10795_c0_g1_i5_len=1535_path=[1:0-374_2:375-394_4:395-408_8:409-536_10:537-538_13:539-592_15:593-733_18:734-804_19:805-829_21:830-929_22:930-960_24:961-1109_25:1110-1135_26:1136-1534]	1	p6	(ATAGAT)6	36	131	166
TRINITY_DN10795_c0_g1_i1_len=842_path=[1:0-374_2:375-394_3:395-466_6:467-536_10:537-538_13:539-592_14:593-604_17:605-745_18:746-816_19:817-841]	1	p6	(ATAGAT)6	36	131	166
TRINITY_DN10795_c0_g1_i2_len=1519_path=[1:0-374_2:375-394_4:395-408_8:409-536_10:537-538_13:539-592_15:593-733_18:734-804_19:805-829_21:830-929_22:930-960_23:961-1109_25:1110-1135_27:1136-1518]	1	p6	(ATAGAT)6	36	131	166
TRINITY_DN10795_c0_g1_i2_len=1519_path=[1:0-374_2:375-394_4:395-408_8:409-536_10:537-538_13:539-592_15:593-733_18:734-804_19:805-829_21:830-929_22:930-960_23:961-1109_25:1110-1135_27:1136-1518]	2	p3	(GAG)5	15	1243	1257
TRINITY_DN10795_c0_g1_i3_len=1483_path=[0:0-323_2:324-343_4:344-357_7:358-424_9:425-448_12:449-487_13:488-541_14:542-553_16:554-765_19:766-790_20:791-893_22:894-924_23:925-1073_25:1074-1099_27:1100-1482]	1	p3	(GAG)5	15	1207	1221
TRINITY_DN10795_c0_g2_i1_len=1063_path=[0:0-349_3:350-794_4:795-795_5:796-954_7:955-1062]	1	p3	(GCT)6	18	619	636
TRINITY_DN10795_c0_g2_i3_len=1675_path=[2:0-690_3:691-1135_4:1136-1136_5:1137-1295_8:1296-1674]	1	p6	(TAGATA)5	30	533	562
TRINITY_DN10795_c0_g2_i3_len=1675_path=[2:0-690_3:691-1135_4:1136-1136_5:1137-1295_8:1296-1674]	2	p3	(GCT)6	18	960	977
TRINITY_DN10795_c0_g2_i3_len=1675_path=[2:0-690_3:691-1135_4:1136-1136_5:1137-1295_8:1296-1674]	3	p2	(AG)8	16	1613	1628
TRINITY_DN10795_c0_g2_i2_len=1234_path=[1:0-694_4:695-695_5:696-854_8:855-1233]	1	p2	(AG)8	16	1172	1187
TRINITY_DN10795_c0_g2_i5_len=1288_path=[2:0-690_3:691-1135_4:1136-1136_6:1137-1287]	1	p6	(TAGATA)5	30	533	562
TRINITY_DN10795_c0_g2_i5_len=1288_path=[2:0-690_3:691-1135_4:1136-1136_6:1137-1287]	2	p3	(GCT)6	18	960	977
TRINITY_DN10795_c0_g2_i4_len=1334_path=[0:0-349_3:350-794_4:795-795_5:796-954_8:955-1333]	1	p3	(GCT)6	18	619	636
TRINITY_DN10795_c0_g2_i4_len=1334_path=[0:0-349_3:350-794_4:795-795_5:796-954_8:955-1333]	2	p2	(AG)8	16	1272	1287
TRINITY_DN10762_c0_g1_i5_len=4962_path=[1:0-1278_5:1279-1280_7:1281-1365_8:1366-2524_10:2525-3751_11:3752-3877_12:3878-4061_13:4062-4321_14:4322-4419_17:4420-4743_19:4744-4961]	1	p6	(TCTTCA)4	24	4206	4229
TRINITY_DN10762_c0_g1_i6_len=4931_path=[1:0-1278_5:1279-1280_7:1281-1365_8:1366-2524_10:2525-3751_12:3752-3935_13:3936-4195_14:4196-4293_16:4294-4294_17:4295-4618_18:4619-4712_19:4713-4930]	1	p6	(TCTTCA)4	24	4080	4103
TRINITY_DN10762_c0_g1_i1_len=437_path=[3:0-143_13:144-403_15:404-436]	1	p6	(TCTTCA)4	24	288	311
TRINITY_DN10762_c0_g1_i8_len=3576_path=[0:0-234_4:235-236_5:237-238_7:239-323_8:324-1482_10:1483-2709_12:2710-2893_13:2894-3153_14:3154-3251_17:3252-3575]	1	p6	(TCTTCA)4	24	3038	3061
TRINITY_DN10762_c0_g1_i16_len=5076_path=[1:0-1278_5:1279-1280_7:1281-1365_8:1366-2524_9:2525-2638_10:2639-3865_11:3866-3991_12:3992-4175_13:4176-4435_14:4436-4533_17:4534-4857_19:4858-5075]	1	p6	(TCTTCA)4	24	4320	4343
TRINITY_DN10762_c0_g1_i17_len=3690_path=[0:0-234_4:235-236_5:237-238_7:239-323_8:324-1482_9:1483-1596_10:1597-2823_12:2824-3007_13:3008-3267_14:3268-3365_17:3366-3689]	1	p6	(TCTTCA)4	24	3152	3175
TRINITY_DN10762_c0_g1_i15_len=4950_path=[1:0-1278_5:1279-1280_7:1281-1365_8:1366-2524_9:2525-2638_10:2639-3865_12:3866-4049_13:4050-4309_14:4310-4407_17:4408-4731_19:4732-4949]	1	p6	(TCTTCA)4	24	4194	4217
TRINITY_DN10762_c0_g1_i12_len=3632_path=[2:0-261_4:262-263_5:264-265_8:266-1424_9:1425-1538_10:1539-2765_12:2766-2949_13:2950-3209_14:3210-3307_17:3308-3631]	1	p6	(TCTTCA)4	24	3094	3117
TRINITY_DN10762_c0_g1_i13_len=4836_path=[1:0-1278_5:1279-1280_7:1281-1365_8:1366-2524_10:2525-3751_12:3752-3935_13:3936-4195_14:4196-4293_17:4294-4617_19:4618-4835]	1	p6	(TCTTCA)4	24	4080	4103
TRINITY_DN10762_c0_g1_i11_len=4865_path=[1:0-1278_5:1279-1280_8:1281-2439_9:2440-2553_10:2554-3780_12:3781-3964_13:3965-4224_14:4225-4322_17:4323-4646_19:4647-4864]	1	p6	(TCTTCA)4	24	4109	4132
TRINITY_DN10745_c0_g1_i1_len=757_path=[0:0-149_1:150-152_2:153-455_4:456-640_5:641-652_6:653-756]	1	p2	(TA)7	14	621	634
TRINITY_DN10745_c0_g1_i2_len=746_path=[0:0-149_1:150-152_2:153-455_3:456-456_4:457-641_6:642-745]	1	p2	(TA)7	14	622	635
TRINITY_DN10735_c0_g1_i7_len=1657_path=[1:0-93_2:94-197_4:198-568_5:569-611_7:612-624_9:625-654_10:655-688_11:689-760_20:761-869_22:870-942_33:943-987_37:988-1183_38:1184-1197_39:1198-1207_41:1208-1656]	1	p2	(TA)7	14	1257	1270
TRINITY_DN10735_c0_g1_i1_len=1981_path=[1:0-93_2:94-197_4:198-568_5:569-611_7:612-624_9:625-654_10:655-688_11:689-760_13:761-914_16:915-1063_17:1064-1099_19:1100-1152_21:1153-1159_24:1160-1263_30:1264-1302_32:1303-1337_36:1338-1521_39:1522-1531_41:1532-1980]	1	p2	(TA)7	14	1581	1594
TRINITY_DN10735_c0_g1_i9_len=2024_path=[1:0-93_2:94-197_4:198-568_5:569-611_7:612-624_9:625-654_10:655-688_11:689-760_13:761-914_16:915-1063_17:1064-1099_19:1100-1152_21:1153-1159_24:1160-1263_30:1264-1302_32:1303-1337_34:1338-1380_36:1381-1564_39:1565-1574_41:1575-2023]	1	p2	(TA)7	14	1624	1637
TRINITY_DN10707_c0_g1_i1_len=984_path=[0:0-983]	1	c	(ATA)5tatattattcctgtatacaaatgct(TTA)13	79	887	965
TRINITY_DN21479_c0_g1_i1_len=384_path=[1:0-58_2:59-383]	1	p6	(TCTTCC)4	24	161	184
TRINITY_DN21479_c0_g1_i3_len=361_path=[0:0-35_2:36-360]	1	p6	(TCTTCC)4	24	138	161
TRINITY_DN21442_c0_g1_i1_len=649_path=[2:0-158_3:159-264_4:265-288_6:289-492_7:493-648]	1	p2	(CA)8	16	293	308
TRINITY_DN21442_c0_g1_i2_len=696_path=[1:0-205_3:206-311_4:312-335_6:336-539_7:540-695]	1	p2	(CA)8	16	340	355
TRINITY_DN21442_c0_g1_i3_len=522_path=[0:0-38_4:39-62_5:63-365_7:366-521]	1	p2	(CA)7	14	95	108
TRINITY_DN21442_c0_g2_i1_len=485_path=[0:0-484]	1	p2	(CT)7	14	57	70
TRINITY_DN21412_c0_g1_i1_len=779_path=[0:0-624_2:625-778]	1	p3	(TTC)6	18	82	99
TRINITY_DN21412_c0_g1_i1_len=779_path=[0:0-624_2:625-778]	2	p3	(GAA)6	18	252	269
TRINITY_DN21412_c0_g1_i2_len=686_path=[0:0-624_1:625-685]	1	p3	(TTC)6	18	82	99
TRINITY_DN21412_c0_g1_i2_len=686_path=[0:0-624_1:625-685]	2	p3	(GAA)6	18	252	269
TRINITY_DN21476_c0_g2_i1_len=353_path=[0:0-352]	1	p5	(AAACT)4	20	92	111
TRINITY_DN21411_c0_g1_i1_len=1262_path=[0:0-1261]	1	p5	(GAGAA)5	25	1237	1261
TRINITY_DN21449_c0_g1_i6_len=1222_path=[0:0-563_6:564-566_7:567-588_10:589-1221]	1	p2	(AT)9	18	359	376
TRINITY_DN21449_c0_g1_i2_len=1264_path=[0:0-563_6:564-566_7:567-588_9:589-630_10:631-1263]	1	p2	(AT)9	18	359	376
TRINITY_DN21435_c0_g1_i1_len=974_path=[0:0-973]	1	p2	(TC)6	12	237	248
TRINITY_DN65892_c0_g1_i1_len=423_path=[0:0-422]	1	p2	(AC)9	18	237	254
TRINITY_DN65826_c0_g1_i1_len=275_path=[0:0-274]	1	p6	(GATGTG)4	24	143	166
TRINITY_DN92581_c0_g1_i1_len=270_path=[0:0-269]	1	p2	(TA)6	12	1	12
TRINITY_DN92588_c0_g1_i1_len=317_path=[0:0-316]	1	p3	(TTG)5	15	153	167
TRINITY_DN23963_c0_g1_i4_len=3455_path=[1:0-136_4:137-243_5:244-439_6:440-491_7:492-786_9:787-909_11:910-2766_12:2767-3454]	1	p3	(ACC)5	15	1863	1877
TRINITY_DN23963_c0_g1_i4_len=3455_path=[1:0-136_4:137-243_5:244-439_6:440-491_7:492-786_9:787-909_11:910-2766_12:2767-3454]	2	p3	(ACC)5	15	2031	2045
TRINITY_DN23963_c0_g1_i6_len=3654_path=[1:0-136_4:137-243_5:244-439_6:440-491_7:492-786_8:787-985_9:986-1108_11:1109-2965_12:2966-3653]	1	p3	(ACC)5	15	2062	2076
TRINITY_DN23963_c0_g1_i6_len=3654_path=[1:0-136_4:137-243_5:244-439_6:440-491_7:492-786_8:787-985_9:986-1108_11:1109-2965_12:2966-3653]	2	p3	(ACC)5	15	2230	2244
TRINITY_DN23963_c0_g1_i7_len=3537_path=[1:0-136_2:137-137_3:138-218_4:219-325_5:326-521_6:522-573_7:574-868_9:869-991_11:992-2848_12:2849-3536]	1	p3	(ACC)5	15	1945	1959
TRINITY_DN23963_c0_g1_i7_len=3537_path=[1:0-136_2:137-137_3:138-218_4:219-325_5:326-521_6:522-573_7:574-868_9:869-991_11:992-2848_12:2849-3536]	2	p3	(ACC)5	15	2113	2127
TRINITY_DN23963_c0_g1_i1_len=2450_path=[0:0-96_7:97-391_9:392-514_11:515-2371_13:2372-2449]	1	p3	(ACC)5	15	1468	1482
TRINITY_DN23963_c0_g1_i1_len=2450_path=[0:0-96_7:97-391_9:392-514_11:515-2371_13:2372-2449]	2	p3	(ACC)5	15	1636	1650
TRINITY_DN23963_c0_g1_i2_len=2543_path=[1:0-136_2:137-137_6:138-189_7:190-484_9:485-607_11:608-2464_13:2465-2542]	1	p3	(ACC)5	15	1561	1575
TRINITY_DN23963_c0_g1_i2_len=2543_path=[1:0-136_2:137-137_6:138-189_7:190-484_9:485-607_11:608-2464_13:2465-2542]	2	p3	(ACC)5	15	1729	1743
TRINITY_DN23963_c0_g1_i9_len=2593_path=[3:0-80_4:81-187_6:188-239_7:240-534_9:535-657_11:658-2514_13:2515-2592]	1	p3	(ACC)5	15	1611	1625
TRINITY_DN23963_c0_g1_i9_len=2593_path=[3:0-80_4:81-187_6:188-239_7:240-534_9:535-657_11:658-2514_13:2515-2592]	2	p3	(ACC)5	15	1779	1793
TRINITY_DN23963_c0_g1_i10_len=3736_path=[1:0-136_2:137-137_3:138-218_4:219-325_5:326-521_6:522-573_7:574-868_8:869-1067_9:1068-1190_11:1191-3047_12:3048-3735]	1	p3	(ACC)5	15	2144	2158
TRINITY_DN23963_c0_g1_i10_len=3736_path=[1:0-136_2:137-137_3:138-218_4:219-325_5:326-521_6:522-573_7:574-868_8:869-1067_9:1068-1190_11:1191-3047_12:3048-3735]	2	p3	(ACC)5	15	2312	2326
TRINITY_DN23910_c0_g1_i1_len=1843_path=[1:0-1369_2:1370-1842]	1	p2	(AT)7	14	1505	1518
TRINITY_DN23923_c0_g1_i1_len=2087_path=[0:0-660_2:661-739_3:740-2086]	1	p2	(TC)7	14	5	18
TRINITY_DN23923_c0_g1_i2_len=892_path=[0:0-660_2:661-739_4:740-891]	1	p2	(TC)7	14	5	18
TRINITY_DN23923_c0_g1_i3_len=1006_path=[0:0-660_1:661-1005]	1	p2	(TC)7	14	5	18
TRINITY_DN23955_c0_g4_i1_len=866_path=[0:0-865]	1	p2	(AC)6	12	763	774
TRINITY_DN23955_c0_g3_i3_len=473_path=[0:0-472]	1	p2	(AG)27	54	419	472
TRINITY_DN23949_c0_g1_i1_len=623_path=[0:0-622]	1	p2	(AG)8	16	2	17
TRINITY_DN23942_c0_g1_i1_len=1389_path=[0:0-680_2:681-928_3:929-956_4:957-1087_6:1088-1111_8:1112-1272_9:1273-1388]	1	p2	(AG)6	12	258	269
TRINITY_DN23942_c0_g1_i2_len=1418_path=[0:0-680_1:681-952_3:953-980_5:981-1112_6:1113-1136_7:1137-1301_9:1302-1417]	1	p2	(AG)6	12	258	269
TRINITY_DN23929_c0_g2_i1_len=718_path=[0:0-717]	1	c	(TA)6ctgtgtg(TA)7	33	7	39
TRINITY_DN23986_c0_g1_i1_len=599_path=[0:0-598]	1	p3	(AAG)6	18	352	369
TRINITY_DN23939_c0_g1_i4_len=1718_path=[1:0-523_2:524-549_4:550-772_5:773-809_7:810-912_8:913-997_9:998-1297_11:1298-1322_13:1323-1387_14:1388-1418_15:1419-1450_17:1451-1484_19:1485-1717]	1	p3	(TGG)5	15	1250	1264
TRINITY_DN23939_c0_g1_i1_len=1633_path=[0:0-441_2:442-467_3:468-687_5:688-724_7:725-827_8:828-912_9:913-1212_11:1213-1237_13:1238-1302_14:1303-1333_15:1334-1365_17:1366-1399_19:1400-1632]	1	p3	(TGG)5	15	1165	1179
TRINITY_DN23939_c0_g1_i2_len=1681_path=[1:0-523_2:524-549_4:550-772_5:773-809_6:810-909_8:910-994_10:995-1294_11:1295-1319_12:1320-1405_14:1406-1436_16:1437-1462_17:1463-1496_18:1497-1680]	1	p3	(TCA)5	15	1037	1051
TRINITY_DN23939_c0_g1_i2_len=1681_path=[1:0-523_2:524-549_4:550-772_5:773-809_6:810-909_8:910-994_10:995-1294_11:1295-1319_12:1320-1405_14:1406-1436_16:1437-1462_17:1463-1496_18:1497-1680]	2	p3	(CTG)5	15	1447	1461
TRINITY_DN23939_c0_g1_i3_len=1599_path=[0:0-441_2:442-467_3:468-687_5:688-724_7:725-827_8:828-912_10:913-1212_11:1213-1237_12:1238-1323_14:1324-1354_16:1355-1380_17:1381-1414_18:1415-1598]	1	p3	(TCA)5	15	955	969
TRINITY_DN23939_c0_g1_i3_len=1599_path=[0:0-441_2:442-467_3:468-687_5:688-724_7:725-827_8:828-912_10:913-1212_11:1213-1237_12:1238-1323_14:1324-1354_16:1355-1380_17:1381-1414_18:1415-1598]	2	p3	(CTG)5	15	1365	1379
TRINITY_DN23998_c0_g1_i4_len=696_path=[0:0-108_1:109-144_3:145-146_4:147-333_5:334-552_6:553-695]	1	p5	(AAAGC)4	20	470	489
TRINITY_DN23998_c0_g1_i2_len=509_path=[0:0-108_1:109-144_3:145-146_5:147-365_6:366-508]	1	p5	(AAAGC)4	20	283	302
TRINITY_DN23944_c0_g1_i4_len=1404_path=[0:0-121_2:122-164_4:165-194_5:195-199_6:200-235_7:236-285_9:286-519_10:520-1403]	1	p2	(AT)7	14	390	403
TRINITY_DN23944_c0_g1_i5_len=687_path=[0:0-121_2:122-164_4:165-194_5:195-199_6:200-235_7:236-285_9:286-519_11:520-686]	1	p2	(AT)7	14	390	403
TRINITY_DN23944_c0_g1_i6_len=1405_path=[0:0-121_3:122-193_4:194-223_6:224-259_8:260-286_9:287-520_10:521-1404]	1	p2	(AT)7	14	391	404
TRINITY_DN23944_c0_g1_i1_len=688_path=[0:0-121_3:122-193_4:194-223_6:224-259_8:260-286_9:287-520_11:521-687]	1	p2	(AT)7	14	391	404
TRINITY_DN23944_c0_g1_i2_len=1376_path=[0:0-121_2:122-164_4:165-194_6:195-230_8:231-257_9:258-491_10:492-1375]	1	p2	(AT)7	14	362	375
TRINITY_DN23944_c1_g1_i1_len=501_path=[0:0-500]	1	c	(AC)6atacatacatacatacatac(ACAT)6	34	468	501
TRINITY_DN23944_c1_g4_i2_len=806_path=[0:0-189_1:190-499_3:500-538_4:539-627_6:628-805]	1	p2	(AC)14	28	1	28
TRINITY_DN23944_c1_g4_i1_len=806_path=[0:0-189_2:190-501_3:502-540_5:541-627_6:628-805]	1	p2	(AC)14	28	1	28
TRINITY_DN23952_c0_g1_i4_len=981_path=[0:0-272_3:273-310_4:311-381_6:382-397_7:398-439_10:440-564_11:565-622_15:623-680_16:681-787_19:788-980]	1	p5	(GAAAT)4	20	107	126
TRINITY_DN23952_c0_g1_i6_len=681_path=[1:0-272_3:273-310_4:311-381_6:382-397_8:398-418_9:419-439_10:440-564_11:565-622_15:623-680]	1	p5	(GAAAT)4	20	107	126
TRINITY_DN23952_c0_g1_i7_len=1011_path=[0:0-272_3:273-310_4:311-381_6:382-397_7:398-439_10:440-564_11:565-622_15:623-680_16:681-787_18:788-817_19:818-1010]	1	p5	(GAAAT)4	20	107	126
TRINITY_DN23952_c0_g1_i3_len=681_path=[0:0-272_3:273-310_4:311-381_5:382-418_9:419-439_10:440-564_11:565-622_15:623-680]	1	p5	(GAAAT)4	20	107	126
TRINITY_DN23931_c0_g2_i1_len=4036_path=[0:0-4035]	1	p2	(GA)6	12	1956	1967
TRINITY_DN48642_c0_g1_i5_len=465_path=[0:0-31_3:32-79_5:80-119_7:120-127_8:128-130_11:131-136_12:137-137_13:138-165_14:166-187_16:188-214_18:215-238_22:239-248_23:249-265_25:266-375_36:376-381_40:382-384_41:385-398_42:399-464]	1	p2	(CA)7	14	182	195
TRINITY_DN48642_c0_g1_i1_len=450_path=[0:0-31_3:32-79_5:80-119_7:120-127_9:128-135_12:136-136_13:137-164_14:165-186_16:187-213_19:214-214_20:215-220_21:221-234_22:235-244_23:245-261_26:262-270_27:271-278_28:279-288_29:289-325_35:326-363_37:364-364_39:365-366_40:367-369_41:370-383_42:384-449]	1	p2	(CA)7	14	181	194
TRINITY_DN48638_c0_g1_i1_len=778_path=[0:0-484_1:485-545_3:546-648_5:649-777]	1	p4	(CAGA)5	20	350	369
TRINITY_DN48638_c0_g1_i2_len=682_path=[0:0-484_1:485-545_4:546-552_5:553-681]	1	p4	(CAGA)5	20	350	369
TRINITY_DN48638_c0_g1_i3_len=626_path=[0:0-484_2:485-625]	1	p4	(CAGA)5	20	350	369
TRINITY_DN48637_c0_g1_i1_len=224_path=[0:0-223]	1	p3	(TTC)9	27	155	181
TRINITY_DN48689_c0_g2_i1_len=2495_path=[0:0-2494]	1	p2	(TA)11	22	363	384
TRINITY_DN48659_c0_g1_i1_len=275_path=[0:0-274]	1	c*	(TG)10(TA)12*	44	231	274
TRINITY_DN91368_c0_g1_i1_len=274_path=[0:0-273]	1	p2	(GA)6	12	57	68
TRINITY_DN91310_c0_g1_i1_len=433_path=[0:0-432]	1	p2	(AC)7	14	141	154
TRINITY_DN91330_c0_g1_i1_len=1337_path=[0:0-1336]	1	p3	(TCT)5	15	991	1005
TRINITY_DN94390_c0_g1_i1_len=578_path=[0:0-577]	1	p5	(CAAAC)5	25	523	547
TRINITY_DN94313_c0_g1_i1_len=261_path=[0:0-260]	1	p2	(GT)6	12	249	260
TRINITY_DN94394_c0_g1_i1_len=241_path=[0:0-240]	1	p3	(GAT)5	15	67	81
TRINITY_DN94381_c0_g1_i1_len=413_path=[0:0-412]	1	p2	(CT)9	18	80	97
TRINITY_DN30632_c0_g1_i8_len=2034_path=[2:0-870_5:871-873_8:874-941_10:942-993_12:994-1250_13:1251-1251_14:1252-1598_15:1599-1774_17:1775-1816_19:1817-1847_20:1848-2033]	1	p2	(AT)6	12	1134	1145
TRINITY_DN30632_c0_g2_i1_len=331_path=[0:0-330]	1	p3	(TTC)5	15	274	288
TRINITY_DN30630_c0_g1_i1_len=1294_path=[0:0-1061_2:1062-1098_3:1099-1122_4:1123-1138_5:1139-1202_6:1203-1227_8:1228-1293]	1	p2	(AT)6	12	99	110
TRINITY_DN30630_c0_g1_i2_len=1300_path=[0:0-1061_1:1062-1098_3:1099-1122_5:1123-1186_7:1187-1233_8:1234-1299]	1	p2	(AT)6	12	99	110
TRINITY_DN30616_c1_g1_i1_len=869_path=[0:0-868]	1	p2	(TA)12	24	845	868
TRINITY_DN30631_c0_g1_i1_len=503_path=[0:0-502]	1	p3	(GTA)5	15	99	113
TRINITY_DN30696_c1_g1_i1_len=816_path=[0:0-815]	1	p2	(CT)15	30	1	30
TRINITY_DN30635_c0_g1_i1_len=1281_path=[0:0-1121_2:1122-1280]	1	p2	(AC)6	12	72	83
TRINITY_DN30635_c0_g1_i2_len=1337_path=[0:0-1121_1:1122-1336]	1	p2	(AC)6	12	72	83
TRINITY_DN30659_c0_g1_i1_len=588_path=[0:0-587]	1	p3	(GTA)8	24	136	159
TRINITY_DN26538_c0_g1_i1_len=289_path=[0:0-288]	1	p5	(TTGGT)4	20	114	133
TRINITY_DN26580_c0_g1_i1_len=789_path=[0:0-228_1:229-261_2:262-788]	1	p2	(AG)7	14	732	745
TRINITY_DN26580_c0_g1_i3_len=756_path=[0:0-228_2:229-755]	1	p2	(AG)7	14	699	712
TRINITY_DN26552_c0_g2_i1_len=333_path=[0:0-332]	1	p2	(TG)7	14	224	237
TRINITY_DN26526_c0_g2_i1_len=284_path=[0:0-283]	1	p2	(AG)6	12	135	146
TRINITY_DN26567_c1_g1_i1_len=1526_path=[0:0-1525]	1	p3	(TAA)5	15	439	453
TRINITY_DN26567_c0_g1_i1_len=279_path=[0:0-136_2:137-278]	1	p2	(TA)6	12	254	265
TRINITY_DN26523_c0_g1_i1_len=2419_path=[6:0-132_7:133-138_9:139-159_10:160-162_11:163-659_14:660-729_15:730-758_17:759-1343_20:1344-1856_24:1857-1950_27:1951-1973_29:1974-2418]	1	p2	(AT)8	16	2159	2174
TRINITY_DN26523_c0_g1_i2_len=2440_path=[6:0-132_7:133-138_9:139-159_10:160-162_11:163-659_14:660-729_15:730-758_17:759-1343_20:1344-1856_24:1857-1950_26:1951-1951_27:1952-1974_28:1975-1994_29:1995-2439]	1	p2	(AT)8	16	2180	2195
TRINITY_DN26565_c0_g1_i1_len=3533_path=[0:0-2730_2:2731-2945_3:2946-2946_4:2947-3001_6:3002-3056_7:3057-3248_9:3249-3532]	1	p3	(TGA)6	18	2568	2585
TRINITY_DN26565_c0_g1_i2_len=3414_path=[0:0-2730_1:2731-2739_2:2740-2954_4:2955-3009_5:3010-3014_6:3015-3069_8:3070-3129_9:3130-3413]	1	p3	(TGA)6	18	2568	2585
TRINITY_DN26506_c0_g1_i4_len=1643_path=[0:0-62_2:63-401_3:402-950_4:951-1060_5:1061-1642]	1	c*	(CT)17(GT)6*	46	1	46
TRINITY_DN26506_c0_g1_i1_len=1304_path=[0:0-62_3:63-611_4:612-721_5:722-1303]	1	c*	(CT)17(GT)6*	46	1	46
TRINITY_DN26516_c0_g1_i1_len=710_path=[0:0-56_1:57-113_3:114-161_5:162-335_6:336-428_8:429-709]	1	p2	(AT)8	16	645	660
TRINITY_DN94766_c0_g1_i1_len=366_path=[0:0-365]	1	c*	(CA)20(TA)9*	58	306	363
TRINITY_DN97545_c0_g1_i1_len=226_path=[0:0-225]	1	p2	(TG)6	12	198	209
TRINITY_DN97551_c0_g1_i1_len=211_path=[0:0-210]	1	p3	(AAT)6	18	60	77
TRINITY_DN22332_c0_g2_i1_len=487_path=[0:0-486]	1	p3	(TTA)5	15	431	445
TRINITY_DN22330_c0_g1_i1_len=671_path=[0:0-670]	1	p2	(TG)6	12	253	264
TRINITY_DN22386_c0_g1_i1_len=2171_path=[0:0-112_2:113-1220_3:1221-1257_5:1258-1855_7:1856-2170]	1	p3	(TTC)5	15	2038	2052
TRINITY_DN22386_c0_g1_i2_len=2172_path=[0:0-112_1:113-113_2:114-1221_4:1222-1258_5:1259-1856_7:1857-2171]	1	p3	(TTC)5	15	2039	2053
TRINITY_DN22338_c0_g1_i1_len=898_path=[0:0-600_4:601-805_6:806-859_7:860-897]	1	p2	(AT)11	22	32	53
TRINITY_DN22338_c0_g1_i1_len=898_path=[0:0-600_4:601-805_6:806-859_7:860-897]	2	p2	(AT)6	12	233	244
TRINITY_DN22346_c0_g1_i1_len=575_path=[0:0-415_2:416-504_3:505-507_4:508-574]	1	p2	(AT)6	12	350	361
TRINITY_DN22346_c0_g1_i2_len=590_path=[0:0-415_1:416-433_2:434-522_4:523-589]	1	p2	(AT)6	12	350	361
TRINITY_DN22310_c0_g1_i1_len=926_path=[0:0-248_2:249-392_4:393-467_6:468-526_7:527-552_9:553-604_10:605-647_12:648-760_13:761-777_14:778-925]	1	p3	(GCG)5	15	409	423
TRINITY_DN22310_c0_g1_i1_len=926_path=[0:0-248_2:249-392_4:393-467_6:468-526_7:527-552_9:553-604_10:605-647_12:648-760_13:761-777_14:778-925]	2	p4	(TTGG)5	20	887	906
TRINITY_DN22310_c0_g1_i2_len=961_path=[0:0-248_3:249-416_4:417-491_5:492-562_7:563-588_8:589-640_10:641-683_11:684-795_13:796-812_14:813-960]	1	p3	(GCG)5	15	433	447
TRINITY_DN22310_c0_g1_i2_len=961_path=[0:0-248_3:249-416_4:417-491_5:492-562_7:563-588_8:589-640_10:641-683_11:684-795_13:796-812_14:813-960]	2	p4	(TTGG)5	20	922	941
TRINITY_DN22310_c0_g1_i3_len=209_path=[1:0-60_14:61-208]	1	p4	(TTGG)5	20	170	189
TRINITY_DN22356_c0_g1_i6_len=2755_path=[3:0-204_5:205-298_6:299-412_7:413-487_9:488-488_10:489-516_11:517-590_12:591-638_14:639-666_16:667-671_18:672-722_19:723-754_20:755-790_22:791-799_23:800-943_25:944-1277_26:1278-1303_28:1304-1352_29:1353-1362_31:1363-1436_33:1437-1532_34:1533-2029_36:2030-2072_37:2073-2131_39:2132-2423_40:2424-2464_42:2465-2754]	1	p2	(AT)9	18	52	69
TRINITY_DN22356_c0_g1_i1_len=2558_path=[3:0-204_6:205-318_7:319-393_9:394-394_10:395-422_11:423-496_12:497-544_14:545-572_16:573-577_18:578-628_19:629-660_20:661-696_22:697-705_23:706-849_25:850-1183_26:1184-1209_28:1210-1258_29:1259-1268_31:1269-1342_33:1343-1438_34:1439-1935_35:1936-1978_37:1979-2037_38:2038-2329_40:2330-2370_41:2371-2557]	1	p2	(AT)9	18	52	69
TRINITY_DN22356_c0_g1_i2_len=1552_path=[4:0-210_32:211-329_34:330-826_36:827-869_37:870-928_39:929-1220_40:1221-1261_42:1262-1551]	1	p2	(TC)17	34	1	34
TRINITY_DN22356_c0_g1_i9_len=2661_path=[3:0-204_6:205-318_7:319-393_9:394-394_10:395-422_11:423-496_12:497-544_14:545-572_16:573-577_18:578-628_19:629-660_20:661-696_22:697-705_23:706-849_25:850-1183_26:1184-1209_28:1210-1258_29:1259-1268_31:1269-1342_33:1343-1438_34:1439-1935_36:1936-1978_37:1979-2037_39:2038-2329_40:2330-2370_42:2371-2660]	1	p2	(AT)9	18	52	69
TRINITY_DN22356_c0_g1_i10_len=1462_path=[3:0-204_6:205-318_7:319-393_9:394-394_10:395-422_11:423-496_12:497-544_14:545-572_16:573-577_18:578-628_19:629-660_20:661-696_22:697-705_23:706-849_24:850-1183_26:1184-1209_27:1210-1258_29:1259-1268_31:1269-1342_32:1343-1461]	1	p2	(AT)9	18	52	69
TRINITY_DN22347_c0_g1_i1_len=449_path=[0:0-448]	1	p3	(TCA)6	18	235	252
TRINITY_DN22402_c1_g1_i1_len=1015_path=[0:0-1014]	1	p2	(AT)10	20	949	968
TRINITY_DN84669_c1_g1_i1_len=445_path=[0:0-444]	1	p6	(GATGAG)4	24	338	361
TRINITY_DN35362_c0_g1_i1_len=556_path=[0:0-555]	1	p2	(CT)7	14	254	267
TRINITY_DN35366_c0_g1_i1_len=1470_path=[0:0-244_1:245-682_2:683-1469]	1	p2	(AT)6	12	1384	1395
TRINITY_DN35366_c0_g1_i2_len=1032_path=[0:0-244_2:245-1031]	1	p2	(AT)6	12	946	957
TRINITY_DN35317_c0_g1_i5_len=749_path=[1:0-90_2:91-91_3:92-748]	1	p3	(TGC)5	15	339	353
TRINITY_DN35317_c0_g1_i2_len=991_path=[0:0-332_2:333-333_3:334-990]	1	p3	(TGC)5	15	581	595
TRINITY_DN35311_c0_g2_i1_len=667_path=[0:0-323_1:324-513_2:514-666]	1	p4	(TTGG)6	24	611	634
TRINITY_DN35311_c0_g2_i2_len=477_path=[0:0-323_2:324-476]	1	p4	(TTGG)6	24	421	444
TRINITY_DN42132_c1_g1_i1_len=682_path=[0:0-681]	1	c	(TA)12tg(TA)8	42	641	682
TRINITY_DN42154_c0_g1_i1_len=311_path=[0:0-115_2:116-310]	1	p3	(ACC)5	15	84	98
TRINITY_DN42133_c0_g1_i2_len=327_path=[0:0-177_1:178-207_3:208-326]	1	p6	(AAGAAA)4	24	165	188
TRINITY_DN42130_c0_g1_i1_len=641_path=[0:0-640]	1	p2	(AT)6	12	618	629
TRINITY_DN42185_c0_g1_i4_len=573_path=[2:0-47_3:48-77_4:78-218_6:219-252_7:253-572]	1	p3	(GAA)13	39	39	77
TRINITY_DN42185_c0_g1_i2_len=831_path=[0:0-282_3:283-312_5:313-452_6:453-486_8:487-585_10:586-705_11:706-830]	1	p3	(AAG)9	27	284	310
TRINITY_DN42185_c0_g1_i3_len=963_path=[0:0-282_3:283-312_5:313-452_6:453-486_8:487-585_9:586-717_10:718-837_11:838-962]	1	p3	(AAG)9	27	284	310
TRINITY_DN42203_c0_g1_i4_len=963_path=[0:0-301_3:302-363_5:364-505_6:506-532_7:533-548_8:549-595_11:596-624_13:625-628_18:629-633_19:634-707_20:708-815_24:816-962]	1	p4	(TTCG)5	20	615	634
TRINITY_DN42203_c0_g1_i2_len=1063_path=[0:0-301_4:302-360_8:361-407_11:408-436_13:437-440_18:441-445_19:446-519_21:520-643_23:644-1062]	1	p4	(TTCG)5	20	427	446
TRINITY_DN42203_c0_g1_i14_len=1251_path=[0:0-301_3:302-363_5:364-505_6:506-532_7:533-548_8:549-595_11:596-624_13:625-628_18:629-633_19:634-707_21:708-831_23:832-1250]	1	p4	(TTCG)5	20	615	634
TRINITY_DN44124_c0_g1_i3_len=1029_path=[1:0-561_2:562-770_3:771-1028]	1	p3	(TAC)11	33	531	563
TRINITY_DN44197_c0_g1_i1_len=258_path=[0:0-257]	1	c*	(TG)12(AG)13*	50	209	258
TRINITY_DN44195_c0_g1_i1_len=264_path=[0:0-176_2:177-263]	1	p3	(TGG)5	15	118	132
TRINITY_DN44195_c0_g1_i2_len=257_path=[0:0-176_1:177-256]	1	p3	(TGG)5	15	118	132
TRINITY_DN44125_c0_g1_i1_len=596_path=[0:0-595]	1	p3	(ACT)7	21	14	34
TRINITY_DN44125_c0_g1_i1_len=596_path=[0:0-595]	2	p2	(AT)7	14	201	214
TRINITY_DN27269_c0_g1_i1_len=277_path=[0:0-276]	1	p2	(AG)7	14	196	209
TRINITY_DN27256_c0_g1_i5_len=2369_path=[0:0-1094_3:1095-1473_4:1474-1546_5:1547-1628_6:1629-1866_8:1867-2368]	1	p3	(ATT)5	15	52	66
TRINITY_DN27256_c0_g1_i1_len=2296_path=[0:0-1094_3:1095-1473_5:1474-1555_6:1556-1793_8:1794-2295]	1	p3	(ATT)5	15	52	66
TRINITY_DN27256_c0_g1_i2_len=2365_path=[0:0-1094_2:1095-1163_3:1164-1542_5:1543-1624_6:1625-1862_8:1863-2364]	1	p3	(ATT)5	15	52	66
TRINITY_DN27256_c0_g1_i3_len=2369_path=[0:0-1094_3:1095-1473_5:1474-1555_6:1556-1793_7:1794-1866_8:1867-2368]	1	p3	(ATT)5	15	52	66
TRINITY_DN27205_c0_g1_i1_len=1061_path=[0:0-1060]	1	p2	(AT)8	16	23	38
TRINITY_DN27204_c1_g1_i1_len=252_path=[0:0-251]	1	p2	(TG)11	22	127	148
TRINITY_DN27204_c0_g1_i1_len=1006_path=[0:0-1005]	1	p2	(AC)9	18	85	102
TRINITY_DN27263_c0_g1_i1_len=492_path=[0:0-491]	1	c*	(TA)6(AT)12*ag(AT)6	50	222	271
TRINITY_DN27248_c0_g2_i1_len=414_path=[0:0-413]	1	p2	(TA)12	24	377	400
TRINITY_DN56097_c0_g1_i3_len=1261_path=[0:0-1062_2:1063-1196_4:1197-1260]	1	p2	(AT)6	12	746	757
TRINITY_DN56093_c2_g1_i1_len=243_path=[0:0-242]	1	p2	(AT)7	14	170	183
TRINITY_DN56062_c0_g1_i1_len=359_path=[0:0-358]	1	p3	(TTA)5	15	333	347
TRINITY_DN71800_c0_g1_i1_len=330_path=[0:0-329]	1	p2	(CA)8	16	97	112
TRINITY_DN71804_c0_g1_i1_len=256_path=[0:0-255]	1	p3	(TTC)5	15	1	15
TRINITY_DN71804_c0_g1_i1_len=256_path=[0:0-255]	2	c*	(CA)11(GA)8*	38	201	238
TRINITY_DN41689_c0_g1_i1_len=630_path=[0:0-629]	1	p3	(TAT)14	42	587	628
TRINITY_DN41669_c0_g1_i9_len=460_path=[1:0-79_11:80-82_12:83-110_13:111-111_16:112-244_27:245-263_32:264-281_33:282-321_34:322-334_35:335-346_37:347-347_40:348-379_42:380-381_43:382-459]	1	p3	(TCA)5	15	169	183
TRINITY_DN41614_c0_g1_i5_len=1414_path=[0:0-94_3:95-534_5:535-547_6:548-571_7:572-599_9:600-626_12:627-804_13:805-898_15:899-1047_17:1048-1072_19:1073-1266_21:1267-1413]	1	p2	(TG)8	16	1019	1034
TRINITY_DN41614_c0_g1_i6_len=1528_path=[0:0-94_3:95-534_5:535-547_6:548-571_7:572-599_9:600-626_12:627-804_13:805-898_15:899-1047_17:1048-1072_19:1073-1266_22:1267-1318_23:1319-1346_25:1347-1527]	1	p2	(TG)8	16	1019	1034
TRINITY_DN41652_c1_g1_i1_len=212_path=[0:0-211]	1	c	(AATGG)8aattaacccgaatac(AATGG)4	75	1	75
TRINITY_DN41630_c0_g1_i6_len=1159_path=[1:0-96_5:97-101_7:102-120_9:121-546_10:547-572_12:573-695_13:696-721_15:722-1158]	1	p3	(GAA)7	21	910	930
TRINITY_DN41622_c1_g1_i1_len=287_path=[0:0-286]	1	p2	(TG)8	16	255	270
TRINITY_DN41649_c0_g1_i6_len=1977_path=[0:0-540_3:541-1387_5:1388-1730_7:1731-1797_8:1798-1976]	1	p2	(TC)10	20	273	292
TRINITY_DN41649_c0_g1_i1_len=685_path=[0:0-540_4:541-684]	1	p2	(TC)10	20	273	292
TRINITY_DN41649_c0_g1_i2_len=1795_path=[0:0-540_3:541-1387_5:1388-1730_6:1731-1794]	1	p2	(TC)10	20	273	292
TRINITY_DN41680_c1_g2_i1_len=445_path=[1:0-66_7:67-444]	1	p2	(TG)6	12	12	23
TRINITY_DN41680_c1_g2_i3_len=276_path=[0:0-34_3:35-110_4:111-183_6:184-275]	1	p2	(CA)8	16	255	270
TRINITY_DN41680_c1_g1_i3_len=267_path=[0:0-178_1:179-266]	1	p2	(TG)11	22	206	227
TRINITY_DN41680_c2_g1_i1_len=1193_path=[0:0-1192]	1	p2	(CA)8	16	590	605
TRINITY_DN41680_c0_g1_i2_len=878_path=[0:0-334_2:335-358_3:359-877]	1	p6	(TTTTTG)4	24	339	362
TRINITY_DN41680_c0_g1_i3_len=697_path=[1:0-153_2:154-177_3:178-696]	1	p6	(TTTTTG)4	24	158	181
TRINITY_DN41640_c0_g1_i1_len=559_path=[0:0-153_1:154-300_3:301-558]	1	p6	(AGTTTC)4	24	142	165
TRINITY_DN41656_c0_g1_i1_len=855_path=[0:0-854]	1	p2	(AT)7	14	725	738
TRINITY_DN95882_c0_g1_i1_len=430_path=[0:0-429]	1	p2	(AT)7	14	303	316
TRINITY_DN95892_c0_g1_i1_len=301_path=[0:0-300]	1	p2	(GA)16	32	6	37
TRINITY_DN71414_c0_g1_i1_len=333_path=[0:0-142_1:143-154_2:155-332]	1	p2	(GA)9	18	49	66
TRINITY_DN71414_c0_g1_i2_len=321_path=[0:0-142_2:143-320]	1	p2	(GA)9	18	49	66
TRINITY_DN71440_c0_g1_i1_len=820_path=[0:0-819]	1	p2	(AC)6	12	617	628
TRINITY_DN68205_c0_g1_i1_len=276_path=[0:0-275]	1	p2	(TA)9	18	121	138
TRINITY_DN68204_c0_g1_i1_len=1712_path=[0:0-1711]	1	p3	(ATG)7	21	58	78
TRINITY_DN25856_c0_g1_i1_len=352_path=[1:0-119_3:120-120_4:121-351]	1	p2	(GA)10	20	1	20
TRINITY_DN25819_c0_g1_i1_len=755_path=[0:0-754]	1	p2	(AT)8	16	646	661
TRINITY_DN25882_c0_g1_i2_len=253_path=[0:0-209_2:210-252]	1	c	(AC)12tg(AC)7gccatatcttccaattttctttcttctctcctcaatcactcatcatcgtcaccaatccttataatttccatctatggatgaagaagaagaaggt(GAA)6	152	57	208
TRINITY_DN25882_c0_g1_i3_len=268_path=[0:0-209_1:210-224_2:225-267]	1	c	(AC)12tg(AC)7gccatatcttccaattttctttcttctctcctcaatcactcatcatcgtcaccaatccttataatttccatctatggatgaagaagaagaaggt(GAA)8	158	57	214
TRINITY_DN25847_c0_g4_i3_len=490_path=[0:0-183_1:184-207_3:208-252_4:253-489]	1	c	(CT)6tcttcttcttcttctcctccgccgctcgccgccgtcgagcctcagccagctgccgcccgacctcgcgcaccacgcgcgctccttccttccctcttcgcctctcagccgcgacgccggagcgctccaaccccgtcgccgccgtgctccgcctccctccgtctgggtaagccaatttccgtctcgtattgtcaattttgggtttatttcaattgtggattttatggcatgagagtttgatgtactttaggtgtgaatttgctgtattattggcttgagttttcttgctgtatcatggcgtaatttgatgtattatggtgtgagttttattcttgaaaaagctgaaattggcatgaactttgctgtagatatggagactttatttctgtatatttgg…	27	79	105
TRINITY_DN25847_c0_g4_i1_len=336_path=[0:0-183_2:184-235_3:236-280_5:281-335]	1	c	(CT)6tcttcttcttcttctcctccgccgctcgccgccgtcgagcctcagccagctgccgcccgacctcgcgcaccacgcgcgctccttccttccctctatcgatctgtccctctcgctcgtctcctccgcctctcagccgcgacgccgccgcgctccaaccccgtcgccgccgtgctccgcctccctccgtctggagatgggaccaaatctcggcagttgcttctcgtcagacttgtgccattctcc(TCT)6	27	79	105
TRINITY_DN25847_c0_g3_i4_len=1456_path=[0:0-505_1:506-1455]	1	p2	(CT)8	16	146	161
TRINITY_DN25847_c0_g3_i2_len=869_path=[0:0-505_2:506-577_3:578-868]	1	p2	(CT)8	16	146	161
TRINITY_DN25847_c0_g3_i3_len=701_path=[0:0-505_2:506-577_4:578-700]	1	p2	(CT)8	16	146	161
TRINITY_DN25852_c0_g1_i4_len=1068_path=[0:0-344_4:345-432_6:433-460_7:461-484_9:485-1006_12:1007-1067]	1	p3	(TAG)6	18	54	71
TRINITY_DN25852_c0_g1_i1_len=632_path=[2:0-66_3:67-313_4:314-401_5:402-526_7:527-550_8:551-571_11:572-631]	1	p2	(AT)6	12	151	162
TRINITY_DN25852_c0_g1_i2_len=1322_path=[1:0-289_3:290-536_4:537-624_5:625-749_7:750-773_8:774-794_10:795-1321]	1	p2	(AT)6	12	374	385
TRINITY_DN25852_c0_g1_i3_len=1173_path=[0:0-344_4:345-432_6:433-460_7:461-484_9:485-1006_13:1007-1172]	1	p3	(TAG)6	18	54	71
TRINITY_DN25806_c0_g1_i4_len=718_path=[1:0-103_8:104-198_10:199-717]	1	p3	(TCC)6	18	401	418
TRINITY_DN25806_c0_g1_i4_len=718_path=[1:0-103_8:104-198_10:199-717]	2	p2	(GA)6	12	639	650
TRINITY_DN25806_c0_g1_i2_len=1179_path=[0:0-173_2:174-318_4:319-467_6:468-521_7:522-564_8:565-659_10:660-1178]	1	p3	(TCC)6	18	862	879
TRINITY_DN25806_c0_g1_i2_len=1179_path=[0:0-173_2:174-318_4:319-467_6:468-521_7:522-564_8:565-659_10:660-1178]	2	p2	(GA)6	12	1100	1111
TRINITY_DN25865_c1_g1_i1_len=449_path=[0:0-448]	1	p2	(AC)13	26	423	448
TRINITY_DN25878_c1_g1_i1_len=334_path=[0:0-333]	1	p2	(TA)8	16	1	16
TRINITY_DN25898_c0_g1_i1_len=594_path=[0:0-593]	1	c*	(TCT)14(TCC)5*	57	1	57
TRINITY_DN25873_c0_g2_i1_len=451_path=[0:0-450]	1	p2	(TC)7	14	421	434
TRINITY_DN67246_c0_g1_i1_len=220_path=[0:0-219]	1	p3	(GAA)5	15	205	219
TRINITY_DN67259_c0_g1_i1_len=696_path=[0:0-695]	1	p2	(AT)9	18	43	60
TRINITY_DN23366_c0_g1_i6_len=1234_path=[1:0-98_3:99-124_5:125-189_6:190-218_8:219-270_9:271-350_11:351-446_12:447-475_13:476-522_15:523-547_16:548-620_18:621-778_19:779-931_20:932-1022_22:1023-1096_23:1097-1233]	1	p3	(TAC)5	15	497	511
TRINITY_DN23366_c0_g1_i2_len=1311_path=[2:0-181_3:182-207_4:208-272_6:273-301_7:302-347_9:348-427_11:428-523_12:524-552_13:553-599_15:600-624_16:625-697_18:698-855_19:856-1008_20:1009-1099_22:1100-1173_23:1174-1310]	1	p3	(TAC)5	15	574	588
TRINITY_DN23335_c0_g2_i1_len=1041_path=[0:0-1040]	1	p3	(AAG)10	30	975	1004
TRINITY_DN23394_c0_g1_i4_len=1188_path=[1:0-861_6:862-893_7:894-912_9:913-1187]	1	p3	(TAA)7	21	132	152
TRINITY_DN23394_c0_g1_i4_len=1188_path=[1:0-861_6:862-893_7:894-912_9:913-1187]	2	p2	(GA)14	28	614	641
TRINITY_DN23394_c0_g2_i1_len=1626_path=[0:0-728_1:729-1625]	1	p3	(TAA)8	24	1395	1418
TRINITY_DN23394_c0_g3_i6_len=1222_path=[0:0-210_2:211-326_4:327-1221]	1	p2	(TC)22	44	549	592
TRINITY_DN23394_c0_g3_i6_len=1222_path=[0:0-210_2:211-326_4:327-1221]	2	p3	(TTA)7	21	1054	1074
TRINITY_DN23394_c0_g3_i1_len=1052_path=[1:0-40_2:41-156_4:157-1051]	1	p2	(TC)22	44	379	422
TRINITY_DN23394_c0_g3_i1_len=1052_path=[1:0-40_2:41-156_4:157-1051]	2	p3	(TTA)7	21	884	904
TRINITY_DN23318_c1_g1_i4_len=1001_path=[0:0-118_2:119-1000]	1	p3	(ACA)6	18	154	171
TRINITY_DN23318_c1_g1_i4_len=1001_path=[0:0-118_2:119-1000]	2	p2	(TC)7	14	670	683
TRINITY_DN23318_c1_g1_i1_len=622_path=[0:0-118_1:119-121_4:122-184_5:185-288_7:289-321_10:322-621]	1	p3	(ACA)5	15	151	165
TRINITY_DN23348_c0_g1_i12_len=2100_path=[0:0-117_13:118-1186_14:1187-1554_15:1555-1719_16:1720-1874_17:1875-1876_18:1877-2099]	1	p2	(TG)7	14	102	115
TRINITY_DN23386_c0_g2_i3_len=2093_path=[0:0-767_3:768-840_5:841-1408_6:1409-2092]	1	p3	(TTA)6	18	956	973
TRINITY_DN23386_c0_g2_i2_len=1374_path=[2:0-121_5:122-689_6:690-1373]	1	p3	(TTA)6	18	237	254
TRINITY_DN23353_c0_g3_i1_len=1492_path=[0:0-1491]	1	p2	(TG)7	14	902	915
TRINITY_DN23329_c0_g1_i4_len=1130_path=[0:0-76_3:77-84_7:85-169_8:170-257_10:258-287_12:288-341_13:342-373_15:374-428_16:429-464_17:465-501_19:502-526_21:527-578_22:579-607_23:608-710_25:711-747_27:748-1023_28:1024-1049_29:1050-1129]	1	p2	(TC)8	16	10	25
TRINITY_DN23329_c0_g1_i4_len=1130_path=[0:0-76_3:77-84_7:85-169_8:170-257_10:258-287_12:288-341_13:342-373_15:374-428_16:429-464_17:465-501_19:502-526_21:527-578_22:579-607_23:608-710_25:711-747_27:748-1023_28:1024-1049_29:1050-1129]	2	p2	(AT)6	12	1088	1099
TRINITY_DN23329_c0_g1_i6_len=1222_path=[0:0-76_2:77-169_6:170-176_7:177-261_8:262-349_10:350-379_12:380-433_13:434-465_15:466-520_16:521-556_17:557-593_19:594-618_21:619-670_22:671-699_23:700-802_25:803-839_27:840-1115_28:1116-1141_29:1142-1221]	1	c	(TC)8tgcgctaacaagaaccaaagatttggttaattcctcaaacaaaaaaaaaacccacttacttttattttgttg(TTC)5	103	10	112
TRINITY_DN23329_c0_g1_i6_len=1222_path=[0:0-76_2:77-169_6:170-176_7:177-261_8:262-349_10:350-379_12:380-433_13:434-465_15:466-520_16:521-556_17:557-593_19:594-618_21:619-670_22:671-699_23:700-802_25:803-839_27:840-1115_28:1116-1141_29:1142-1221]	2	p2	(AT)6	12	1180	1191
TRINITY_DN23329_c0_g1_i2_len=1157_path=[4:0-102_5:103-104_6:105-111_7:112-196_8:197-284_10:285-314_11:315-368_13:369-400_14:401-455_16:456-491_18:492-528_19:529-553_21:554-605_22:606-634_23:635-737_25:738-774_27:775-1050_28:1051-1076_29:1077-1156]	1	p2	(AT)6	12	1115	1126
TRINITY_DN23377_c1_g1_i3_len=585_path=[0:0-497_2:498-584]	1	p2	(AT)12	24	561	584
TRINITY_DN23351_c0_g1_i4_len=552_path=[1:0-181_2:182-229_4:230-257_5:258-281_6:282-310_8:311-551]	1	p3	(TAC)8	24	174	197
TRINITY_DN23351_c0_g1_i1_len=479_path=[0:0-80_2:81-128_4:129-156_5:157-180_6:181-209_7:210-237_8:238-478]	1	p3	(TAC)5	15	82	96
TRINITY_DN23351_c0_g1_i2_len=451_path=[0:0-80_2:81-128_4:129-156_5:157-180_6:181-209_8:210-450]	1	p3	(TAC)5	15	82	96
TRINITY_DN23351_c0_g1_i3_len=551_path=[1:0-181_2:182-229_3:230-257_5:258-281_7:282-309_8:310-550]	1	p3	(TAC)8	24	174	197
TRINITY_DN23360_c0_g1_i1_len=755_path=[0:0-218_2:219-306_3:307-442_4:443-558_5:559-574_6:575-754]	1	p2	(TA)9	18	563	580
TRINITY_DN23360_c0_g1_i2_len=605_path=[0:0-218_1:219-220_2:221-308_4:309-424_6:425-604]	1	p2	(TA)7	14	417	430
TRINITY_DN23360_c0_g1_i3_len=739_path=[0:0-218_2:219-306_3:307-442_4:443-558_6:559-738]	1	p2	(TA)7	14	551	564
TRINITY_DN23360_c0_g2_i8_len=2355_path=[1:0-455_2:456-552_3:553-647_4:648-814_5:815-926_6:927-927_7:928-937_8:938-1040_9:1041-1287_12:1288-1466_14:1467-1496_16:1497-1528_17:1529-1577_19:1578-1708_20:1709-1710_22:1711-2023_24:2024-2082_25:2083-2354]	1	p2	(TA)9	18	2302	2319
TRINITY_DN23360_c0_g2_i5_len=2094_path=[1:0-455_3:456-550_5:551-662_6:663-663_7:664-673_8:674-776_9:777-1023_12:1024-1202_14:1203-1232_16:1233-1264_17:1265-1313_19:1314-1444_20:1445-1446_21:1447-1447_22:1448-1760_23:1761-1821_25:1822-2093]	1	p2	(TA)9	18	2041	2058
TRINITY_DN23354_c0_g1_i1_len=337_path=[0:0-180_1:181-192_2:193-229_3:230-258_5:259-336]	1	p2	(CT)6	12	24	35
TRINITY_DN23354_c0_g1_i2_len=333_path=[0:0-180_2:181-217_4:218-254_5:255-332]	1	p2	(CT)6	12	24	35
TRINITY_DN23398_c0_g1_i1_len=2846_path=[0:0-26_2:27-65_4:66-687_5:688-725_7:726-920_8:921-1556_9:1557-1814_11:1815-1842_13:1843-2845]	1	p2	(GA)15	30	1972	2001
TRINITY_DN23398_c0_g1_i2_len=3034_path=[1:0-215_2:216-254_3:255-853_5:854-891_6:892-1108_8:1109-1744_9:1745-2002_11:2003-2030_13:2031-3033]	1	p2	(GA)15	30	2160	2189
TRINITY_DN93793_c0_g1_i1_len=310_path=[0:0-309]	1	p2	(AT)9	18	292	309
TRINITY_DN93734_c0_g1_i1_len=637_path=[0:0-636]	1	p2	(AT)7	14	620	633
TRINITY_DN40437_c1_g1_i1_len=1118_path=[0:0-1117]	1	p2	(AT)7	14	970	983
TRINITY_DN40451_c0_g1_i1_len=293_path=[0:0-292]	1	c*	(CA)10(TA)12*	44	250	293
TRINITY_DN40428_c0_g1_i1_len=1349_path=[0:0-1348]	1	p3	(ATA)5	15	1267	1281
TRINITY_DN40477_c0_g2_i1_len=220_path=[0:0-219]	1	p5	(AAAAT)4	20	24	43
TRINITY_DN40456_c0_g1_i4_len=212_path=[0:0-174_2:175-175_5:176-211]	1	p2	(CT)7	14	184	197
TRINITY_DN40456_c0_g2_i1_len=1554_path=[0:0-158_2:159-173_4:174-183_5:184-247_7:248-254_9:255-261_11:262-264_12:265-1553]	1	p2	(AG)10	20	712	731
TRINITY_DN40504_c0_g1_i3_len=1504_path=[0:0-620_2:621-687_3:688-804_4:805-846_5:847-881_7:882-948_8:949-949_9:950-1041_11:1042-1049_12:1050-1258_13:1259-1261_14:1262-1289_15:1290-1437_17:1438-1503]	1	p3	(CAT)6	18	715	732
TRINITY_DN40434_c4_g1_i1_len=564_path=[0:0-563]	1	p6	(CCTTTT)4	24	489	512
TRINITY_DN40434_c2_g1_i1_len=291_path=[0:0-290]	1	p3	(AGA)5	15	211	225
TRINITY_DN40425_c0_g1_i1_len=531_path=[0:0-132_1:133-144_2:145-317_3:318-359_5:360-530]	1	p6	(TGTGGC)4	24	486	509
TRINITY_DN40425_c0_g1_i2_len=524_path=[0:0-132_2:133-305_4:306-352_5:353-523]	1	p6	(TGTGGC)4	24	479	502
TRINITY_DN98468_c0_g1_i1_len=294_path=[0:0-293]	1	p3	(GAG)5	15	214	228
TRINITY_DN98411_c0_g1_i1_len=361_path=[0:0-360]	1	p2	(AT)7	14	309	322
TRINITY_DN98421_c0_g1_i1_len=338_path=[0:0-337]	1	c	(CA)6cgagggtcactagtgcatataaaatggaaatctaaattgaaaataatacacatgtatacaa(AC)6	85	1	85
TRINITY_DN98431_c0_g1_i1_len=325_path=[0:0-324]	1	p2	(GA)7	14	233	246
TRINITY_DN94810_c0_g1_i1_len=319_path=[0:0-318]	1	p2	(GA)10	20	34	53
TRINITY_DN43007_c0_g2_i4_len=725_path=[0:0-145_5:146-221_6:222-343_7:344-410_8:411-490_9:491-590_11:591-724]	1	p2	(TA)11	22	703	724
TRINITY_DN43047_c0_g1_i1_len=782_path=[0:0-781]	1	p2	(TA)11	22	1	22
TRINITY_DN43047_c0_g1_i1_len=782_path=[0:0-781]	2	p2	(CT)13	26	463	488
TRINITY_DN43052_c2_g1_i1_len=567_path=[0:0-566]	1	p3	(GAA)5	15	170	184
TRINITY_DN43052_c0_g1_i1_len=220_path=[1:0-59_2:60-219]	1	p3	(TTC)5	15	146	160
TRINITY_DN43052_c0_g1_i2_len=212_path=[0:0-51_2:52-211]	1	p3	(TTC)5	15	138	152
TRINITY_DN43066_c0_g1_i1_len=757_path=[0:0-756]	1	p2	(TC)11	22	210	231
TRINITY_DN22112_c0_g1_i4_len=1440_path=[0:0-490_3:491-585_6:586-701_8:702-945_9:946-1065_10:1066-1156_11:1157-1439]	1	p2	(TC)9	18	170	187
TRINITY_DN22112_c0_g1_i5_len=2028_path=[0:0-490_2:491-1109_3:1110-1204_4:1205-1292_5:1293-1293_6:1294-1409_8:1410-1653_10:1654-1744_11:1745-2027]	1	p2	(TC)9	18	170	187
TRINITY_DN22112_c0_g1_i5_len=2028_path=[0:0-490_2:491-1109_3:1110-1204_4:1205-1292_5:1293-1293_6:1294-1409_8:1410-1653_10:1654-1744_11:1745-2027]	2	p3	(AAT)5	15	673	687
TRINITY_DN22112_c0_g1_i6_len=2923_path=[0:0-490_2:491-1109_3:1110-1204_4:1205-1292_5:1293-1293_6:1294-1409_7:1410-1892_8:1893-2136_10:2137-2227_12:2228-2922]	1	p2	(TC)9	18	170	187
TRINITY_DN22112_c0_g1_i6_len=2923_path=[0:0-490_2:491-1109_3:1110-1204_4:1205-1292_5:1293-1293_6:1294-1409_7:1410-1892_8:1893-2136_10:2137-2227_12:2228-2922]	2	p3	(AAT)5	15	673	687
TRINITY_DN22112_c0_g1_i7_len=2631_path=[0:0-490_2:491-1109_3:1110-1204_4:1205-1292_5:1293-1293_6:1294-1409_7:1410-1892_8:1893-2136_9:2137-2256_10:2257-2347_11:2348-2630]	1	p2	(TC)9	18	170	187
TRINITY_DN22112_c0_g1_i7_len=2631_path=[0:0-490_2:491-1109_3:1110-1204_4:1205-1292_5:1293-1293_6:1294-1409_7:1410-1892_8:1893-2136_9:2137-2256_10:2257-2347_11:2348-2630]	2	p3	(AAT)5	15	673	687
TRINITY_DN22112_c0_g1_i18_len=2511_path=[0:0-490_2:491-1109_3:1110-1204_4:1205-1292_5:1293-1293_6:1294-1409_7:1410-1892_8:1893-2136_10:2137-2227_11:2228-2510]	1	p2	(TC)9	18	170	187
TRINITY_DN22112_c0_g1_i18_len=2511_path=[0:0-490_2:491-1109_3:1110-1204_4:1205-1292_5:1293-1293_6:1294-1409_7:1410-1892_8:1893-2136_10:2137-2227_11:2228-2510]	2	p3	(AAT)5	15	673	687
TRINITY_DN22112_c0_g1_i14_len=1732_path=[0:0-490_3:491-585_6:586-701_8:702-945_10:946-1036_12:1037-1731]	1	p2	(TC)9	18	170	187
TRINITY_DN22112_c0_g1_i15_len=1320_path=[0:0-490_3:491-585_6:586-701_8:702-945_10:946-1036_11:1037-1319]	1	p2	(TC)9	18	170	187
TRINITY_DN22112_c0_g1_i13_len=2440_path=[0:0-490_2:491-1109_3:1110-1204_4:1205-1292_5:1293-1293_6:1294-1409_8:1410-1653_10:1654-1744_12:1745-2439]	1	p2	(TC)9	18	170	187
TRINITY_DN22112_c0_g1_i13_len=2440_path=[0:0-490_2:491-1109_3:1110-1204_4:1205-1292_5:1293-1293_6:1294-1409_8:1410-1653_10:1654-1744_12:1745-2439]	2	p3	(AAT)5	15	673	687
TRINITY_DN22112_c0_g1_i10_len=2215_path=[0:0-490_3:491-585_6:586-701_7:702-1184_8:1185-1428_10:1429-1519_12:1520-2214]	1	p2	(TC)9	18	170	187
TRINITY_DN22112_c0_g1_i11_len=1803_path=[0:0-490_3:491-585_6:586-701_7:702-1184_8:1185-1428_10:1429-1519_11:1520-1802]	1	p2	(TC)9	18	170	187
TRINITY_DN22155_c1_g1_i9_len=1468_path=[1:0-164_2:165-328_3:329-414_5:415-421_6:422-483_8:484-485_9:486-518_11:519-520_12:521-632_13:633-640_14:641-726_15:727-826_16:827-980_17:981-983_18:984-1467]	1	p2	(TA)9	18	623	640
TRINITY_DN22155_c1_g1_i10_len=1211_path=[1:0-164_6:165-226_8:227-228_9:229-261_11:262-263_12:264-375_13:376-383_14:384-469_15:470-569_16:570-723_17:724-726_18:727-1210]	1	p2	(TA)9	18	366	383
TRINITY_DN22155_c1_g1_i4_len=1668_path=[1:0-164_2:165-328_6:329-390_7:391-560_8:561-562_9:563-595_10:596-718_11:719-720_12:721-832_13:833-840_14:841-926_15:927-1026_16:1027-1180_17:1181-1183_18:1184-1667]	1	p2	(TA)9	18	823	840
TRINITY_DN22155_c0_g1_i1_len=465_path=[0:0-464]	1	c	(AT)6ag(AT)9	32	387	418
TRINITY_DN22165_c0_g1_i4_len=502_path=[0:0-55_3:56-204_4:205-253_5:254-297_6:298-365_7:366-405_9:406-501]	1	p2	(TA)10	20	293	312
TRINITY_DN22165_c0_g1_i1_len=268_path=[1:0-63_6:64-131_7:132-171_9:172-267]	1	p2	(TA)7	14	65	78
TRINITY_DN22165_c0_g1_i3_len=356_path=[1:0-63_6:64-131_7:132-171_8:172-259_9:260-355]	1	p2	(TA)7	14	65	78
TRINITY_DN22128_c0_g1_i1_len=202_path=[0:0-201]	1	p2	(TG)6	12	189	200
TRINITY_DN22119_c1_g1_i1_len=838_path=[0:0-837]	1	p3	(TGT)12	36	599	634
TRINITY_DN22119_c0_g1_i1_len=1934_path=[0:0-1933]	1	c	(TTG)5tgtataatccataaatggttt(TTG)5	51	1062	1112
TRINITY_DN22130_c0_g2_i1_len=1164_path=[0:0-1163]	1	p2	(TC)10	20	14	33
TRINITY_DN22178_c0_g1_i1_len=577_path=[0:0-576]	1	p3	(ATC)5	15	282	296
TRINITY_DN22141_c0_g1_i1_len=611_path=[0:0-610]	1	p4	(ATGT)5	20	35	54
TRINITY_DN29273_c0_g1_i5_len=2200_path=[1:0-740_9:741-742_11:743-847_12:848-1552_13:1553-1879_14:1880-2199]	1	p2	(TA)11	22	1	22
TRINITY_DN29273_c0_g1_i5_len=2200_path=[1:0-740_9:741-742_11:743-847_12:848-1552_13:1553-1879_14:1880-2199]	2	p2	(TG)10	20	1434	1453
TRINITY_DN29273_c0_g1_i8_len=5315_path=[0:0-2350_6:2351-2551_8:2552-2748_9:2749-2750_11:2751-2855_12:2856-3560_13:3561-3887_14:3888-4207_16:4208-4462_17:4463-4552_18:4553-4556_19:4557-5314]	1	p2	(TG)10	20	3442	3461
TRINITY_DN29269_c0_g2_i1_len=1123_path=[0:0-693_1:694-1122]	1	p2	(TA)12	24	35	58
TRINITY_DN29269_c0_g2_i2_len=783_path=[0:0-693_2:694-782]	1	p2	(TA)12	24	35	58
TRINITY_DN29275_c0_g1_i1_len=370_path=[0:0-369]	1	p2	(CT)8	16	24	39
TRINITY_DN29281_c0_g1_i1_len=3442_path=[0:0-3441]	1	p3	(TTC)7	21	216	236
TRINITY_DN29258_c1_g1_i1_len=290_path=[0:0-289]	1	p2	(AT)8	16	231	246
TRINITY_DN29293_c0_g1_i1_len=414_path=[0:0-413]	1	p2	(AG)9	18	180	197
TRINITY_DN29230_c0_g1_i6_len=3913_path=[0:0-369_2:370-496_3:497-537_5:538-576_6:577-602_7:603-639_9:640-702_11:703-819_12:820-857_15:858-864_16:865-1188_18:1189-1326_20:1327-1360_21:1361-2118_23:2119-2164_24:2165-2238_26:2239-2293_27:2294-2543_29:2544-3273_30:3274-3469_32:3470-3530_34:3531-3575_35:3576-3912]	1	p2	(AG)6	12	3597	3608
TRINITY_DN29230_c0_g1_i7_len=3921_path=[0:0-369_2:370-496_3:497-537_5:538-576_6:577-602_7:603-639_9:640-702_11:703-819_12:820-857_15:858-864_16:865-1188_18:1189-1326_20:1327-1360_21:1361-2118_23:2119-2164_24:2165-2238_26:2239-2293_27:2294-2543_29:2544-3273_31:3274-3477_32:3478-3538_33:3539-3583_35:3584-3920]	1	p2	(AG)6	12	3605	3616
TRINITY_DN29230_c0_g1_i8_len=3997_path=[0:0-369_2:370-496_3:497-537_5:538-576_6:577-602_7:603-639_9:640-702_11:703-819_12:820-857_15:858-864_16:865-1188_18:1189-1326_20:1327-1360_21:1361-2118_23:2119-2164_24:2165-2238_26:2239-2293_27:2294-2543_28:2544-2627_29:2628-3357_30:3358-3553_32:3554-3614_34:3615-3659_35:3660-3996]	1	p2	(AG)6	12	3681	3692
TRINITY_DN29284_c0_g1_i3_len=716_path=[1:0-94_3:95-182_4:183-222_6:223-371_11:372-385_13:386-395_15:396-520_16:521-546_17:547-572_20:573-604_22:605-635_23:636-715]	1	p2	(AC)7	14	157	170
TRINITY_DN23127_c0_g2_i1_len=591_path=[0:0-590]	1	p2	(AC)7	14	185	198
TRINITY_DN23194_c1_g1_i1_len=1013_path=[0:0-326_2:327-600_3:601-641_4:642-1012]	1	p2	(TA)11	22	960	981
TRINITY_DN23122_c2_g1_i1_len=546_path=[0:0-545]	1	p2	(TG)8	16	531	546
TRINITY_DN23122_c0_g2_i4_len=1545_path=[0:0-347_2:348-753_4:754-933_6:934-952_7:953-1371_8:1372-1544]	1	p2	(TG)7	14	1289	1302
TRINITY_DN23200_c0_g2_i1_len=338_path=[0:0-240_2:241-337]	1	p3	(CTC)5	15	231	245
TRINITY_DN23119_c0_g1_i1_len=611_path=[0:0-610]	1	p4	(TTTC)5	20	7	26
TRINITY_DN23158_c0_g1_i4_len=660_path=[0:0-411_2:412-437_3:438-468_5:469-475_6:476-523_7:524-659]	1	p3	(GCT)5	15	514	528
TRINITY_DN23158_c0_g1_i2_len=693_path=[0:0-411_2:412-437_3:438-468_6:469-516_7:517-652_9:653-692]	1	p3	(GCT)5	15	507	521
TRINITY_DN23158_c0_g1_i3_len=684_path=[0:0-411_2:412-437_3:438-468_6:469-516_7:517-652_8:653-683]	1	p3	(GCT)5	15	507	521
TRINITY_DN23198_c2_g1_i1_len=370_path=[0:0-369]	1	p3	(TCC)6	18	52	69
TRINITY_DN23162_c0_g1_i1_len=1099_path=[0:0-472_1:473-1098]	1	p2	(AT)6	12	158	169
TRINITY_DN23162_c0_g1_i2_len=819_path=[0:0-472_2:473-818]	1	p2	(AT)6	12	158	169
TRINITY_DN74880_c0_g1_i1_len=717_path=[0:0-716]	1	p2	(AG)16	32	1	32
TRINITY_DN74814_c0_g1_i1_len=243_path=[0:0-136_2:137-242]	1	p2	(AG)10	20	48	67
TRINITY_DN74814_c0_g1_i2_len=290_path=[0:0-136_1:137-289]	1	p2	(AG)10	20	48	67
TRINITY_DN83334_c0_g2_i1_len=729_path=[0:0-728]	1	p3	(ATT)6	18	634	651
TRINITY_DN14003_c2_g1_i1_len=1089_path=[0:0-56_8:57-121_10:122-179_11:180-261_13:262-357_14:358-605_15:606-606_16:607-860_18:861-976_19:977-1048_21:1049-1063_24:1064-1088]	1	p2	(AC)6	12	51	62
TRINITY_DN14003_c0_g1_i3_len=961_path=[3:0-31_5:32-255_6:256-553_8:554-646_10:647-668_12:669-833_13:834-932_15:933-960]	1	p6	(ACACCT)4	24	605	628
TRINITY_DN14060_c0_g2_i2_len=1243_path=[0:0-186_1:187-935_2:936-1005_3:1006-1055_5:1056-1242]	1	p3	(TTA)5	15	458	472
TRINITY_DN14050_c0_g1_i1_len=1030_path=[0:0-483_4:484-486_6:487-634_16:635-636_17:637-1029]	1	p2	(AG)12	24	585	608
TRINITY_DN14087_c0_g3_i2_len=739_path=[0:0-738]	1	p2	(TA)8	16	694	709
TRINITY_DN14046_c0_g3_i1_len=446_path=[0:0-445]	1	p5	(CCACC)5	25	30	54
TRINITY_DN14005_c1_g1_i1_len=1103_path=[1:0-544_2:545-571_4:572-801_6:802-810_7:811-821_8:822-1102]	1	p2	(AG)13	26	650	675
TRINITY_DN14005_c1_g1_i2_len=1100_path=[1:0-544_3:545-568_4:569-798_5:799-818_8:819-1099]	1	p2	(AG)13	26	647	672
TRINITY_DN14096_c0_g2_i12_len=2246_path=[1:0-369_4:370-568_5:569-764_7:765-897_8:898-900_9:901-944_10:945-1369_11:1370-2245]	1	p6	(TTGCTT)4	24	1782	1805
TRINITY_DN14037_c0_g1_i1_len=1969_path=[1:0-1183_3:1184-1255_6:1256-1271_8:1272-1282_9:1283-1288_10:1289-1377_12:1378-1403_14:1404-1515_15:1516-1592_17:1593-1662_18:1663-1700_19:1701-1770_21:1771-1796_23:1797-1968]	1	p2	(GA)6	12	1902	1913
TRINITY_DN14037_c0_g1_i3_len=1138_path=[0:0-352_3:353-424_6:425-440_8:441-451_9:452-457_10:458-546_12:547-572_14:573-684_15:685-761_17:762-831_18:832-869_19:870-939_21:940-965_23:966-1137]	1	p2	(GA)6	12	1071	1082
TRINITY_DN14068_c0_g1_i1_len=493_path=[0:0-328_1:329-337_2:338-492]	1	p3	(CCA)7	21	265	285
TRINITY_DN14068_c0_g1_i2_len=484_path=[0:0-328_2:329-483]	1	p3	(CCA)7	21	265	285
TRINITY_DN14021_c0_g1_i1_len=271_path=[0:0-30_2:31-75_3:76-87_4:88-153_6:154-242_7:243-270]	1	p2	(TA)11	22	78	99
TRINITY_DN14021_c0_g1_i2_len=503_path=[1:0-71_2:72-116_4:117-182_5:183-183_6:184-272_8:273-502]	1	p2	(AT)7	14	114	127
TRINITY_DN14021_c0_g2_i1_len=1767_path=[0:0-660_2:661-1766]	1	p2	(TA)12	24	1680	1703
TRINITY_DN14002_c0_g1_i1_len=816_path=[0:0-815]	1	p2	(TA)10	20	6	25
TRINITY_DN14002_c0_g2_i3_len=859_path=[0:0-65_2:66-104_4:105-526_5:527-858]	1	p2	(TG)7	14	177	190
TRINITY_DN14002_c0_g3_i1_len=407_path=[0:0-406]	1	c*	(TA)6(TG)7*	26	262	287
TRINITY_DN14058_c0_g1_i5_len=2001_path=[0:0-200_2:201-260_4:261-289_5:290-318_6:319-347_8:348-372_9:373-415_11:416-492_12:493-553_14:554-597_15:598-637_17:638-706_18:707-862_20:863-930_22:931-982_23:983-1026_24:1027-1070_26:1071-1116_28:1117-1234_29:1235-1278_31:1279-1292_35:1293-2000]	1	p3	(TTC)5	15	1656	1670
TRINITY_DN14058_c0_g1_i7_len=2468_path=[0:0-200_2:201-260_4:261-289_5:290-318_6:319-347_8:348-372_9:373-415_11:416-492_12:493-553_14:554-597_15:598-637_17:638-706_18:707-862_20:863-930_22:931-982_23:983-1026_24:1027-1070_26:1071-1116_28:1117-1234_29:1235-1278_31:1279-1292_33:1293-1759_35:1760-2467]	1	p3	(TTC)5	15	2123	2137
TRINITY_DN61716_c0_g1_i1_len=618_path=[0:0-55_2:56-617]	1	p2	(TA)6	12	591	602
TRINITY_DN61716_c0_g1_i2_len=730_path=[0:0-55_1:56-167_2:168-729]	1	p2	(TA)6	12	703	714
TRINITY_DN61744_c0_g1_i1_len=657_path=[0:0-656]	1	p2	(AT)9	18	568	585
TRINITY_DN61722_c0_g1_i1_len=495_path=[0:0-494]	1	p2	(AC)6	12	461	472
TRINITY_DN61799_c0_g1_i1_len=1178_path=[0:0-1177]	1	p2	(GA)6	12	60	71
TRINITY_DN57326_c1_g1_i1_len=430_path=[0:0-429]	1	p2	(AG)17	34	131	164
TRINITY_DN57403_c0_g1_i1_len=293_path=[0:0-292]	1	p5	(AACCA)5	25	30	54
TRINITY_DN57403_c0_g2_i1_len=469_path=[0:0-468]	1	p5	(AACCA)5	25	30	54
TRINITY_DN57396_c0_g1_i1_len=390_path=[0:0-389]	1	p3	(TAA)5	15	189	203
TRINITY_DN19234_c0_g1_i4_len=791_path=[0:0-138_4:139-253_6:254-275_7:276-300_11:301-316_12:317-357_13:358-391_15:392-449_16:450-484_17:485-485_19:486-488_20:489-500_21:501-527_22:528-596_24:597-623_25:624-790]	1	p3	(GAA)5	15	475	489
TRINITY_DN19234_c0_g1_i7_len=855_path=[0:0-138_4:139-253_5:254-358_6:359-380_7:381-405_11:406-421_13:422-455_15:456-513_16:514-548_17:549-549_19:550-552_20:553-564_21:565-591_22:592-660_24:661-687_25:688-854]	1	p3	(GAA)5	15	539	553
TRINITY_DN19234_c0_g1_i9_len=912_path=[1:0-238_3:239-300_4:301-415_6:416-437_7:438-462_11:463-478_13:479-512_15:513-570_16:571-605_17:606-606_19:607-609_20:610-621_21:622-648_22:649-717_24:718-744_25:745-911]	1	p3	(GAA)5	15	596	610
TRINITY_DN19234_c0_g1_i10_len=348_path=[4:0-114_6:115-136_8:137-151_9:152-154_10:155-161_11:162-177_13:178-211_14:212-269_16:270-304_17:305-305_19:306-308_20:309-320_21:321-347]	1	p3	(GAA)5	15	295	309
TRINITY_DN19225_c0_g1_i1_len=409_path=[0:0-408]	1	p2	(GA)11	22	206	227
TRINITY_DN19259_c0_g3_i1_len=864_path=[0:0-863]	1	p2	(TA)8	16	186	201
TRINITY_DN19247_c0_g2_i1_len=1649_path=[1:0-641_2:642-668_3:669-728_5:729-756_6:757-884_8:885-940_10:941-1010_11:1011-1067_13:1068-1117_14:1118-1160_15:1161-1351_20:1352-1354_21:1355-1541_22:1542-1648]	1	c	(GA)9gg(GA)11	42	376	417
TRINITY_DN19247_c0_g2_i2_len=1482_path=[1:0-641_2:642-668_3:669-728_5:729-756_6:757-884_8:885-940_10:941-1010_11:1011-1067_13:1068-1117_14:1118-1160_15:1161-1351_17:1352-1371_20:1372-1374_22:1375-1481]	1	c	(GA)9gg(GA)11	42	376	417
TRINITY_DN19247_c0_g2_i4_len=1462_path=[1:0-641_2:642-668_3:669-728_5:729-756_6:757-884_8:885-940_10:941-1010_11:1011-1067_13:1068-1117_14:1118-1160_15:1161-1351_20:1352-1354_22:1355-1461]	1	c	(GA)9gg(GA)11	42	376	417
TRINITY_DN19247_c0_g2_i6_len=2023_path=[1:0-641_2:642-668_3:669-728_5:729-756_6:757-884_8:885-940_10:941-1010_11:1011-1067_13:1068-1117_14:1118-1160_15:1161-1351_17:1352-1371_18:1372-1602_19:1603-1725_20:1726-1728_21:1729-1915_22:1916-2022]	1	c	(GA)9gg(GA)11	42	376	417
TRINITY_DN19233_c1_g1_i1_len=214_path=[0:0-213]	1	p3	(AAT)6	18	98	115
TRINITY_DN19233_c0_g1_i5_len=1339_path=[1:0-150_6:151-151_10:152-399_13:400-880_15:881-944_17:945-994_18:995-1055_19:1056-1082_21:1083-1338]	1	c	(TA)7agatat(AC)6	32	1287	1318
TRINITY_DN19233_c0_g1_i6_len=517_path=[2:0-58_15:59-122_17:123-172_18:173-233_19:234-260_21:261-516]	1	c	(TA)7agatat(AC)6	32	465	496
TRINITY_DN19233_c0_g1_i3_len=518_path=[2:0-58_15:59-122_16:123-161_18:162-222_20:223-261_21:262-517]	1	c	(TA)7agatat(AC)6	32	466	497
TRINITY_DN19233_c0_g1_i9_len=1340_path=[1:0-150_6:151-151_10:152-399_13:400-880_15:881-944_16:945-983_18:984-1044_20:1045-1083_21:1084-1339]	1	c	(TA)7agatat(AC)6	32	1288	1319
TRINITY_DN19233_c0_g1_i12_len=487_path=[1:0-150_6:151-151_9:152-486]	1	p3	(TTA)5	15	440	454
TRINITY_DN19233_c0_g1_i11_len=1348_path=[0:0-408_13:409-889_15:890-953_17:954-1003_18:1004-1064_19:1065-1091_21:1092-1347]	1	c	(TA)7agatat(AC)6	32	1296	1327
TRINITY_DN19277_c0_g1_i1_len=414_path=[0:0-179_2:180-233_3:234-275_5:276-413]	1	p3	(CAG)5	15	310	324
TRINITY_DN19277_c0_g1_i2_len=420_path=[0:0-179_2:180-233_4:234-281_5:282-419]	1	p3	(CAG)5	15	316	330
TRINITY_DN19277_c0_g1_i3_len=318_path=[1:0-77_2:78-131_4:132-179_5:180-317]	1	p3	(CAG)5	15	214	228
TRINITY_DN19232_c0_g1_i2_len=761_path=[0:0-204_1:205-239_3:240-361_4:362-433_5:434-760]	1	p2	(GT)7	14	359	372
TRINITY_DN19212_c0_g5_i2_len=667_path=[0:0-174_2:175-384_3:385-427_4:428-598_6:599-666]	1	p2	(TC)9	18	44	61
TRINITY_DN19212_c0_g5_i3_len=545_path=[0:0-174_9:175-544]	1	p2	(TC)9	18	44	61
TRINITY_DN19212_c0_g1_i1_len=789_path=[0:0-650_1:651-788]	1	p2	(CT)8	16	33	48
TRINITY_DN19212_c0_g1_i2_len=1306_path=[0:0-650_2:651-1305]	1	p2	(CT)8	16	33	48
TRINITY_DN19212_c0_g2_i1_len=249_path=[0:0-248]	1	p2	(TC)9	18	34	51
TRINITY_DN19212_c0_g3_i2_len=1946_path=[0:0-211_2:212-627_4:628-1945]	1	p2	(CT)8	16	1343	1358
TRINITY_DN19212_c0_g3_i2_len=1946_path=[0:0-211_2:212-627_4:628-1945]	2	p5	(GGGAG)4	20	1836	1855
TRINITY_DN19212_c0_g3_i3_len=2075_path=[1:0-340_2:341-756_4:757-2074]	1	p2	(CT)8	16	1472	1487
TRINITY_DN19212_c0_g3_i3_len=2075_path=[1:0-340_2:341-756_4:757-2074]	2	p5	(GGGAG)4	20	1965	1984
TRINITY_DN19212_c0_g3_i1_len=3195_path=[1:0-340_2:341-756_3:757-1876_4:1877-3194]	1	p2	(CT)8	16	2592	2607
TRINITY_DN19212_c0_g3_i1_len=3195_path=[1:0-340_2:341-756_3:757-1876_4:1877-3194]	2	p5	(GGGAG)4	20	3085	3104
TRINITY_DN19217_c0_g1_i1_len=519_path=[0:0-518]	1	p3	(GTG)6	18	475	492
TRINITY_DN19224_c1_g1_i1_len=232_path=[0:0-231]	1	p3	(TAT)7	21	209	229
TRINITY_DN19224_c0_g1_i5_len=1309_path=[1:0-468_4:469-524_6:525-552_8:553-656_9:657-685_10:686-884_12:885-916_13:917-1058_15:1059-1100_17:1101-1157_19:1158-1308]	1	p3	(TAT)8	24	1022	1045
TRINITY_DN19224_c0_g1_i1_len=921_path=[2:0-80_4:81-136_6:137-164_8:165-268_9:269-297_10:298-496_12:497-528_13:529-670_15:671-712_17:713-769_19:770-920]	1	p3	(TAT)8	24	634	657
TRINITY_DN19224_c0_g1_i2_len=1310_path=[1:0-468_4:469-524_6:525-552_8:553-656_9:657-685_10:686-884_12:885-916_13:917-1058_15:1059-1100_17:1101-1157_18:1158-1158_19:1159-1309]	1	p3	(TAT)8	24	1022	1045
TRINITY_DN19250_c0_g1_i1_len=552_path=[0:0-551]	1	p2	(CA)6	12	13	24
TRINITY_DN19250_c0_g2_i1_len=615_path=[0:0-614]	1	p2	(CA)10	20	63	82
TRINITY_DN54635_c0_g2_i1_len=340_path=[0:0-339]	1	p2	(AG)6	12	270	281
TRINITY_DN54688_c0_g1_i1_len=598_path=[0:0-597]	1	p2	(GA)6	12	526	537
TRINITY_DN12590_c0_g1_i4_len=2638_path=[1:0-134_2:135-1014_3:1015-1023_5:1024-1099_10:1100-1102_11:1103-1218_13:1219-1337_14:1338-1365_15:1366-1406_17:1407-1432_19:1433-1477_20:1478-1502_22:1503-1542_24:1543-1548_26:1549-1596_27:1597-1609_28:1610-1643_29:1644-1645_32:1646-1671_33:1672-1705_34:1706-1729_35:1730-1764_37:1765-1820_38:1821-1903_42:1904-1905_43:1906-1927_45:1928-2010_46:2011-2034_47:2…	1	p3	(GAA)5	15	399	413
TRINITY_DN12590_c0_g1_i5_len=1821_path=[1:0-134_2:135-1014_3:1015-1023_5:1024-1099_10:1100-1102_11:1103-1218_12:1219-1337_14:1338-1365_16:1366-1406_17:1407-1432_18:1433-1477_20:1478-1502_22:1503-1542_23:1543-1596_27:1597-1609_28:1610-1643_29:1644-1645_31:1646-1705_34:1706-1729_36:1730-1764_37:1765-1820]	1	p3	(GAA)5	15	399	413
TRINITY_DN12590_c0_g1_i7_len=2625_path=[0:0-463_2:464-1343_3:1344-1352_5:1353-1428_10:1429-1431_11:1432-1547_13:1548-1666_14:1667-1694_15:1695-1735_17:1736-1761_19:1762-1806_20:1807-1831_22:1832-1871_24:1872-1877_26:1878-1925_27:1926-1938_28:1939-1972_29:1973-1974_32:1975-2000_33:2001-2034_34:2035-2058_36:2059-2093_37:2094-2149_39:2150-2227_41:2228-2232_42:2233-2234_43:2235-2256_44:2257-2339_46:2…	1	p3	(GAA)5	15	728	742
TRINITY_DN12590_c0_g1_i1_len=3523_path=[0:0-463_2:464-1343_3:1344-1352_5:1353-1428_10:1429-1431_11:1432-1547_13:1548-1666_14:1667-1694_15:1695-1735_17:1736-1761_19:1762-1806_20:1807-1831_22:1832-1871_24:1872-1877_26:1878-1925_27:1926-1938_28:1939-1972_29:1973-1974_32:1975-2000_33:2001-2034_34:2035-2058_35:2059-2093_37:2094-2149_38:2150-2232_42:2233-2234_43:2235-2256_45:2257-2339_46:2340-2363_47:2…	1	p3	(GAA)5	15	728	742
TRINITY_DN12590_c0_g1_i2_len=4792_path=[0:0-463_2:464-1343_3:1344-1352_5:1353-1428_10:1429-1431_11:1432-1547_13:1548-1666_14:1667-1694_15:1695-1735_17:1736-1761_19:1762-1806_20:1807-1831_21:1832-1925_22:1926-1965_24:1966-1971_26:1972-2019_27:2020-2032_28:2033-2066_29:2067-2068_32:2069-2094_33:2095-2128_34:2129-2152_35:2153-2187_37:2188-2243_38:2244-2326_42:2327-2328_43:2329-2350_45:2351-2433_46:2…	1	p3	(GAA)5	15	728	742
TRINITY_DN12590_c0_g1_i2_len=4792_path=[0:0-463_2:464-1343_3:1344-1352_5:1353-1428_10:1429-1431_11:1432-1547_13:1548-1666_14:1667-1694_15:1695-1735_17:1736-1761_19:1762-1806_20:1807-1831_21:1832-1925_22:1926-1965_24:1966-1971_26:1972-2019_27:2020-2032_28:2033-2066_29:2067-2068_32:2069-2094_33:2095-2128_34:2129-2152_35:2153-2187_37:2188-2243_38:2244-2326_42:2327-2328_43:2329-2350_45:2351-2433_46:2…	2	p3	(TAA)7	21	4760	4780
TRINITY_DN12590_c0_g1_i3_len=1644_path=[1:0-134_2:135-1014_4:1015-1026_7:1027-1075_9:1076-1099_10:1100-1102_11:1103-1218_13:1219-1337_14:1338-1365_15:1366-1406_17:1407-1432_19:1433-1477_20:1478-1502_22:1503-1542_24:1543-1548_26:1549-1596_27:1597-1609_28:1610-1643]	1	p3	(GAA)5	15	399	413
TRINITY_DN12590_c0_g1_i9_len=2364_path=[0:0-463_2:464-1343_3:1344-1352_6:1353-1355_7:1356-1404_8:1405-1431_11:1432-1547_12:1548-1666_14:1667-1694_16:1695-1735_17:1736-1761_18:1762-1806_20:1807-1831_22:1832-1871_24:1872-1877_25:1878-1938_28:1939-1972_30:1973-2000_33:2001-2034_34:2035-2058_36:2059-2093_37:2094-2149_39:2150-2227_40:2228-2234_43:2235-2256_45:2257-2339_46:2340-2363]	1	p3	(GAA)5	15	728	742
TRINITY_DN12590_c0_g1_i14_len=2985_path=[0:0-463_2:464-1343_3:1344-1352_5:1353-1428_10:1429-1431_11:1432-1547_13:1548-1666_14:1667-1694_15:1695-1735_17:1736-1761_19:1762-1806_20:1807-1831_22:1832-1871_24:1872-1877_26:1878-1925_27:1926-1938_28:1939-1972_29:1973-1974_32:1975-2000_33:2001-2034_34:2035-2058_35:2059-2093_37:2094-2149_38:2150-2232_42:2233-2234_43:2235-2256_45:2257-2339_46:2340-2363_47:…	1	p3	(GAA)5	15	728	742
TRINITY_DN12590_c0_g1_i15_len=2967_path=[0:0-463_2:464-1343_3:1344-1352_6:1353-1355_7:1356-1404_8:1405-1431_11:1432-1547_12:1548-1666_14:1667-1694_16:1695-1735_17:1736-1761_18:1762-1806_20:1807-1831_22:1832-1871_24:1872-1877_25:1878-1938_28:1939-1972_30:1973-2000_33:2001-2034_34:2035-2058_35:2059-2093_37:2094-2149_38:2150-2232_42:2233-2234_43:2235-2256_45:2257-2339_46:2340-2363_47:2364-2472_49:24…	1	p3	(GAA)5	15	728	742
TRINITY_DN12590_c0_g1_i12_len=3211_path=[0:0-463_2:464-1343_4:1344-1355_7:1356-1404_9:1405-1428_10:1429-1431_11:1432-1547_13:1548-1666_14:1667-1694_15:1695-1735_17:1736-1761_19:1762-1806_20:1807-1831_22:1832-1871_24:1872-1877_26:1878-1925_27:1926-1938_28:1939-1972_29:1973-1974_32:1975-2000_33:2001-2034_34:2035-2058_35:2059-2093_37:2094-2149_38:2150-2232_42:2233-2234_43:2235-2256_45:2257-2339_46:2…	1	p3	(GAA)5	15	728	742
TRINITY_DN12590_c0_g1_i13_len=1637_path=[1:0-134_2:135-1014_3:1015-1023_6:1024-1026_7:1027-1075_8:1076-1102_11:1103-1218_12:1219-1337_14:1338-1365_16:1366-1406_17:1407-1432_18:1433-1477_20:1478-1502_21:1503-1596_22:1597-1636]	1	p3	(GAA)5	15	399	413
TRINITY_DN12590_c0_g1_i11_len=2945_path=[0:0-463_2:464-1343_3:1344-1352_5:1353-1428_10:1429-1431_11:1432-1547_13:1548-1666_14:1667-1694_15:1695-1735_17:1736-1761_19:1762-1806_20:1807-1831_21:1832-1925_22:1926-1965_24:1966-1971_25:1972-2032_28:2033-2066_30:2067-2094_33:2095-2128_34:2129-2152_36:2153-2187_37:2188-2243_39:2244-2321_41:2322-2326_42:2327-2328_43:2329-2350_44:2351-2433_46:2434-2457_48:…	1	p3	(GAA)5	15	728	742
TRINITY_DN12516_c0_g1_i4_len=1063_path=[2:0-260_4:261-293_5:294-330_6:331-334_9:335-428_10:429-430_11:431-518_13:519-630_15:631-633_17:634-714_18:715-716_19:717-1062]	1	p3	(TTA)5	15	3	17
TRINITY_DN12516_c0_g1_i5_len=1647_path=[2:0-260_4:261-293_5:294-330_6:331-334_9:335-428_10:429-430_11:431-518_13:519-630_15:631-633_17:634-714_18:715-716_20:717-1646]	1	p3	(TTA)5	15	3	17
TRINITY_DN12516_c0_g1_i2_len=1611_path=[2:0-260_4:261-293_5:294-330_6:331-334_7:335-544_8:545-649_9:650-743_10:744-745_12:746-1408_14:1409-1610]	1	p3	(TTA)5	15	3	17
TRINITY_DN12516_c0_g1_i3_len=1876_path=[2:0-260_4:261-293_5:294-330_6:331-334_7:335-544_8:545-649_9:650-743_10:744-745_11:746-833_13:834-945_20:946-1875]	1	p3	(TTA)5	15	3	17
TRINITY_DN12516_c0_g1_i8_len=1004_path=[2:0-260_4:261-293_5:294-330_6:331-334_9:335-428_10:429-430_11:431-518_13:519-630_15:631-633_16:634-1003]	1	p3	(TTA)5	15	3	17
TRINITY_DN12516_c0_g1_i9_len=1537_path=[2:0-260_3:261-269_5:270-306_6:307-310_9:311-404_10:405-406_11:407-494_13:495-606_20:607-1536]	1	p3	(TTA)5	15	3	17
TRINITY_DN12516_c0_g1_i18_len=1662_path=[2:0-260_4:261-293_5:294-330_8:331-435_9:436-529_10:530-531_11:532-619_13:620-731_20:732-1661]	1	p3	(TTA)5	15	3	17
TRINITY_DN12516_c0_g1_i16_len=1623_path=[2:0-260_3:261-269_5:270-306_6:307-310_9:311-404_10:405-406_11:407-494_13:495-606_15:607-609_17:610-690_18:691-692_20:693-1622]	1	p3	(TTA)5	15	3	17
TRINITY_DN12516_c0_g1_i17_len=1561_path=[2:0-260_4:261-293_5:294-330_6:331-334_9:335-428_10:429-430_11:431-518_13:519-630_20:631-1560]	1	p3	(TTA)5	15	3	17
TRINITY_DN12516_c0_g1_i14_len=1748_path=[2:0-260_4:261-293_5:294-330_8:331-435_9:436-529_10:530-531_11:532-619_13:620-731_15:732-734_17:735-815_18:816-817_20:818-1747]	1	p3	(TTA)5	15	3	17
TRINITY_DN12516_c0_g1_i15_len=1962_path=[2:0-260_4:261-293_5:294-330_6:331-334_7:335-544_8:545-649_9:650-743_10:744-745_11:746-833_13:834-945_15:946-948_17:949-1029_18:1030-1031_20:1032-1961]	1	p3	(TTA)5	15	3	17
TRINITY_DN12516_c0_g1_i12_len=1471_path=[2:0-260_4:261-293_5:294-330_6:331-334_9:335-428_13:429-540_20:541-1470]	1	p3	(TTA)5	15	3	17
TRINITY_DN12526_c0_g1_i5_len=1591_path=[0:0-235_4:236-238_5:239-1590]	1	p2	(TA)11	22	1	22
TRINITY_DN12511_c0_g1_i2_len=1280_path=[1:0-932_2:933-1279]	1	p4	(GTAT)7	28	27	54
TRINITY_DN12543_c0_g1_i4_len=1146_path=[0:0-516_2:517-532_4:533-544_6:545-612_8:613-710_10:711-713_11:714-728_14:729-767_16:768-813_17:814-938_19:939-987_20:988-1013_22:1014-1056_23:1057-1105_25:1106-1145]	1	p2	(CA)8	16	32	47
TRINITY_DN12543_c0_g1_i2_len=1309_path=[0:0-516_2:517-532_4:533-544_6:545-612_8:613-710_10:711-713_12:714-723_13:724-728_14:729-767_15:768-813_17:814-938_18:939-987_20:988-1013_21:1014-1056_23:1057-1105_24:1106-1308]	1	p2	(CA)8	16	32	47
TRINITY_DN12552_c1_g1_i1_len=762_path=[0:0-761]	1	p2	(TA)6	12	38	49
TRINITY_DN12552_c1_g1_i1_len=762_path=[0:0-761]	2	p2	(AG)16	32	693	724
TRINITY_DN12527_c0_g1_i15_len=5923_path=[0:0-238_1:239-276_3:277-614_5:615-1041_7:1042-1270_8:1271-1351_9:1352-2192_10:2193-2376_11:2377-2518_12:2519-2705_13:2706-2781_15:2782-2938_17:2939-3044_19:3045-3205_21:3206-4105_22:4106-4492_23:4493-4584_24:4585-4684_25:4685-4975_26:4976-5050_27:5051-5135_28:5136-5377_29:5378-5466_31:5467-5590_33:5591-5922]	1	p4	(TCCT)6	24	263	286
TRINITY_DN12527_c0_g1_i12_len=5683_path=[0:0-238_1:239-276_3:277-614_5:615-1041_6:1042-1157_7:1158-1386_9:1387-2227_11:2228-2369_13:2370-2445_15:2446-2602_17:2603-2708_19:2709-2869_21:2870-3769_22:3770-4156_23:4157-4248_24:4249-4348_25:4349-4639_26:4640-4714_27:4715-4799_28:4800-5041_29:5042-5130_30:5131-5226_31:5227-5350_33:5351-5682]	1	p4	(TCCT)6	24	263	286
TRINITY_DN12570_c0_g1_i1_len=487_path=[0:0-486]	1	c	(TG)10tatgt(GA)16	57	266	322
TRINITY_DN12512_c0_g1_i1_len=401_path=[0:0-400]	1	p3	(TTA)6	18	266	283
TRINITY_DN88216_c0_g1_i1_len=216_path=[0:0-215]	1	p3	(GTT)6	18	1	18
TRINITY_DN88232_c0_g1_i1_len=915_path=[0:0-914]	1	p3	(CAC)6	18	123	140
TRINITY_DN88264_c0_g1_i1_len=418_path=[0:0-417]	1	p4	(AAAT)6	24	181	204
TRINITY_DN88228_c0_g1_i1_len=322_path=[0:0-321]	1	p3	(ATC)5	15	133	147
TRINITY_DN63631_c0_g1_i1_len=883_path=[0:0-882]	1	p2	(TG)6	12	376	387
TRINITY_DN63678_c1_g1_i1_len=468_path=[0:0-467]	1	c*	(TA)7(GA)7*	28	35	62
TRINITY_DN17738_c0_g2_i2_len=2397_path=[1:0-894_4:895-1015_5:1016-1151_8:1152-1312_9:1313-1860_12:1861-2251_13:2252-2396]	1	p3	(GAA)6	18	2091	2108
TRINITY_DN17738_c0_g2_i5_len=2539_path=[1:0-894_4:895-1015_5:1016-1151_7:1152-1214_8:1215-1375_9:1376-1923_11:1924-2002_12:2003-2393_13:2394-2538]	1	p3	(GAA)6	18	2233	2250
TRINITY_DN17738_c0_g2_i6_len=2476_path=[1:0-894_4:895-1015_5:1016-1151_8:1152-1312_9:1313-1860_11:1861-1939_12:1940-2330_13:2331-2475]	1	p3	(GAA)6	18	2170	2187
TRINITY_DN17761_c0_g1_i7_len=2077_path=[0:0-189_1:190-268_3:269-352_5:353-401_6:402-402_7:403-526_8:527-557_10:558-672_11:673-726_12:727-758_13:759-1605_15:1606-1675_19:1676-2076]	1	p2	(TG)6	12	1614	1625
TRINITY_DN17791_c0_g1_i4_len=1221_path=[0:0-549_2:550-601_4:602-765_5:766-861_6:862-1005_7:1006-1092_8:1093-1161_9:1162-1220]	1	p4	(GTAT)5	20	161	180
TRINITY_DN17791_c0_g1_i4_len=1221_path=[0:0-549_2:550-601_4:602-765_5:766-861_6:862-1005_7:1006-1092_8:1093-1161_9:1162-1220]	2	p2	(TA)12	24	1163	1186
TRINITY_DN17791_c0_g1_i1_len=1035_path=[0:0-549_2:550-601_4:602-765_6:766-909_8:910-978_10:979-1034]	1	p4	(GTAT)5	20	161	180
TRINITY_DN17791_c0_g1_i2_len=1315_path=[0:0-549_2:550-601_3:602-695_4:696-859_5:860-955_6:956-1099_7:1100-1186_8:1187-1255_9:1256-1314]	1	p4	(GTAT)5	20	161	180
TRINITY_DN17791_c0_g1_i2_len=1315_path=[0:0-549_2:550-601_3:602-695_4:696-859_5:860-955_6:956-1099_7:1100-1186_8:1187-1255_9:1256-1314]	2	p2	(TA)12	24	1257	1280
TRINITY_DN17791_c0_g1_i3_len=601_path=[0:0-549_1:550-600]	1	p4	(GTAT)5	20	161	180
TRINITY_DN17781_c1_g1_i1_len=1279_path=[0:0-1278]	1	p2	(AC)6	12	611	622
TRINITY_DN17710_c0_g7_i1_len=1237_path=[0:0-1236]	1	p2	(GA)9	18	849	866
TRINITY_DN17710_c2_g1_i1_len=364_path=[0:0-363]	1	p2	(GA)21	42	1	42
TRINITY_DN17742_c3_g1_i1_len=402_path=[0:0-401]	1	p5	(GTCAG)4	20	216	235
TRINITY_DN17787_c0_g1_i7_len=2833_path=[1:0-368_3:369-420_4:421-544_5:545-576_7:577-602_8:603-669_9:670-715_11:716-741_13:742-855_14:856-881_15:882-1024_17:1025-1053_18:1054-1154_20:1155-1194_21:1195-1321_23:1322-1366_25:1367-1519_26:1520-1588_28:1589-1983_29:1984-2039_30:2040-2156_32:2157-2189_34:2190-2306_37:2307-2324_39:2325-2361_41:2362-2832]	1	p3	(CTC)5	15	2585	2599
TRINITY_DN17735_c0_g1_i4_len=1076_path=[1:0-298_3:299-394_4:395-396_6:397-401_8:402-505_9:506-560_10:561-1075]	1	p3	(CGG)5	15	93	107
TRINITY_DN17735_c0_g1_i5_len=1022_path=[1:0-298_3:299-394_4:395-396_6:397-401_7:402-402_8:403-506_10:507-1021]	1	p3	(CGG)5	15	93	107
TRINITY_DN17735_c0_g1_i3_len=1550_path=[1:0-298_2:299-386_3:387-482_4:483-484_5:485-1549]	1	p3	(CGG)5	15	93	107
TRINITY_DN17753_c0_g1_i4_len=1722_path=[0:0-426_1:427-491_3:492-603_5:604-814_6:815-815_7:816-877_8:878-878_9:879-1045_10:1046-1046_11:1047-1263_12:1264-1293_14:1294-1721]	1	p2	(AT)8	16	439	454
TRINITY_DN17753_c0_g1_i1_len=1719_path=[0:0-426_1:427-491_3:492-603_5:604-814_7:815-876_9:877-1043_11:1044-1260_13:1261-1290_14:1291-1718]	1	p2	(AT)8	16	439	454
TRINITY_DN17753_c0_g1_i3_len=1722_path=[0:0-426_1:427-491_3:492-603_5:604-814_6:815-815_7:816-877_8:878-878_9:879-1045_10:1046-1046_11:1047-1263_13:1264-1293_14:1294-1721]	1	p2	(AT)8	16	439	454
TRINITY_DN17753_c0_g2_i1_len=1118_path=[0:0-1117]	1	c	(TA)12tga(AT)7	41	1	41
TRINITY_DN17783_c0_g1_i1_len=618_path=[0:0-617]	1	p2	(TC)7	14	53	66
TRINITY_DN17783_c0_g2_i1_len=519_path=[0:0-518]	1	p2	(TC)6	12	53	64
TRINITY_DN17748_c0_g1_i2_len=1817_path=[1:0-297_2:298-364_3:365-629_4:630-1816]	1	p2	(TA)9	18	1	18
TRINITY_DN17748_c0_g1_i3_len=1750_path=[1:0-297_3:298-562_4:563-1749]	1	p2	(TA)9	18	1	18
TRINITY_DN17775_c0_g1_i1_len=1570_path=[0:0-88_2:89-1144_3:1145-1145_4:1146-1569]	1	p2	(CT)9	18	1499	1516
TRINITY_DN17775_c0_g1_i2_len=2377_path=[1:0-896_2:897-1952_4:1953-2376]	1	p2	(CT)9	18	2306	2323
TRINITY_DN17775_c0_g2_i1_len=1856_path=[0:0-1855]	1	c*	(AC)8(AT)9*	34	17	50
TRINITY_DN17775_c0_g2_i1_len=1856_path=[0:0-1855]	2	p3	(GAA)12	36	1819	1854
TRINITY_DN17734_c0_g1_i5_len=7771_path=[5:0-377_12:378-380_13:381-462_14:463-622_15:623-1805_17:1806-2051_19:2052-2172_20:2173-2239_21:2240-2240_23:2241-3153_25:3154-4931_27:4932-5183_28:5184-5505_30:5506-5642_32:5643-6344_33:6345-6672_34:6673-6821_35:6822-6968_36:6969-6971_38:6972-7053_40:7054-7555_42:7556-7770]	1	p3	(CAT)5	15	7614	7628
TRINITY_DN17734_c0_g1_i3_len=8832_path=[2:0-1112_10:1113-1113_11:1114-1369_12:1370-1372_13:1373-1454_14:1455-1614_15:1615-2797_16:2798-2866_17:2867-3112_19:3113-3233_20:3234-3300_21:3301-3301_23:3302-4214_25:4215-5992_27:5993-6244_28:6245-6566_30:6567-6703_32:6704-7405_33:7406-7733_34:7734-7882_35:7883-8029_36:8030-8032_38:8033-8114_40:8115-8616_42:8617-8831]	1	p3	(CAT)5	15	8675	8689
TRINITY_DN17734_c0_g1_i18_len=8138_path=[5:0-377_12:378-380_13:381-462_14:463-622_15:623-1805_17:1806-2051_19:2052-2172_20:2173-2239_21:2240-2240_23:2241-3153_25:3154-4931_27:4932-5183_28:5184-5505_30:5506-5642_32:5643-6344_33:6345-6672_34:6673-6821_35:6822-6968_36:6969-6971_38:6972-7053_40:7054-7555_41:7556-7922_42:7923-8137]	1	p3	(CAT)5	15	7981	7995
TRINITY_DN17734_c0_g1_i19_len=7840_path=[5:0-377_12:378-380_13:381-462_14:463-622_15:623-1805_16:1806-1874_17:1875-2120_19:2121-2241_20:2242-2308_21:2309-2309_23:2310-3222_25:3223-5000_27:5001-5252_28:5253-5574_30:5575-5711_32:5712-6413_33:6414-6741_34:6742-6890_35:6891-7037_36:7038-7040_38:7041-7122_40:7123-7624_42:7625-7839]	1	p3	(CAT)5	15	7683	7697
TRINITY_DN17734_c0_g1_i17_len=8763_path=[2:0-1112_10:1113-1113_11:1114-1369_12:1370-1372_13:1373-1454_14:1455-1614_15:1615-2797_17:2798-3043_19:3044-3164_20:3165-3231_21:3232-3232_23:3233-4145_25:4146-5923_27:5924-6175_28:6176-6497_30:6498-6634_32:6635-7336_33:7337-7664_34:7665-7813_35:7814-7960_36:7961-7963_38:7964-8045_40:8046-8547_42:8548-8762]	1	p3	(CAT)5	15	8606	8620
TRINITY_DN17734_c0_g1_i13_len=7879_path=[5:0-377_12:378-380_13:381-462_14:463-622_15:623-1805_17:1806-2051_19:2052-2172_20:2173-2239_21:2240-2240_23:2241-3153_24:3154-3261_25:3262-5039_27:5040-5291_28:5292-5613_30:5614-5750_32:5751-6452_33:6453-6780_34:6781-6929_35:6930-7076_36:7077-7079_38:7080-7161_40:7162-7663_42:7664-7878]	1	p3	(CAT)5	15	7722	7736
TRINITY_DN17734_c0_g1_i10_len=7877_path=[5:0-377_12:378-380_13:381-462_14:463-622_15:623-1805_17:1806-2051_19:2052-2172_20:2173-2239_21:2240-2240_23:2241-3153_25:3154-4931_26:4932-5037_27:5038-5289_28:5290-5611_30:5612-5748_32:5749-6450_33:6451-6778_34:6779-6927_35:6928-7074_36:7075-7077_38:7078-7159_40:7160-7661_42:7662-7876]	1	p3	(CAT)5	15	7720	7734
TRINITY_DN17763_c0_g3_i2_len=1880_path=[0:0-85_2:86-110_4:111-1087_5:1088-1879]	1	p2	(CA)6	12	248	259
TRINITY_DN17708_c3_g1_i1_len=847_path=[0:0-846]	1	p3	(CTA)7	21	70	90
TRINITY_DN17708_c1_g1_i2_len=2320_path=[0:0-1161_1:1162-1220_3:1221-1264_4:1265-1410_6:1411-1486_8:1487-2319]	1	p3	(AGC)5	15	1948	1962
TRINITY_DN17708_c2_g1_i2_len=496_path=[0:0-26_2:27-77_3:78-495]	1	p3	(AGC)8	24	1	24
TRINITY_DN17708_c2_g1_i1_len=493_path=[0:0-26_1:27-74_3:75-492]	1	p3	(AGC)8	24	1	24
TRINITY_DN17708_c0_g1_i1_len=862_path=[0:0-621_2:622-685_3:686-861]	1	p3	(TAG)8	24	23	46
TRINITY_DN17708_c0_g1_i2_len=850_path=[0:0-621_1:622-673_3:674-849]	1	p3	(TAG)8	24	23	46
TRINITY_DN17701_c0_g1_i4_len=1759_path=[0:0-689_1:690-943_2:944-1184_3:1185-1260_5:1261-1278_9:1279-1406_11:1407-1459_12:1460-1554_14:1555-1758]	1	p2	(CT)6	12	708	719
TRINITY_DN17772_c0_g1_i2_len=966_path=[0:0-95_2:96-569_3:570-593_5:594-640_6:641-965]	1	p3	(TGA)5	15	363	377
TRINITY_DN17799_c0_g1_i4_len=1298_path=[0:0-245_6:246-276_8:277-436_9:437-656_12:657-658_13:659-697_15:698-762_18:763-764_19:765-765_20:766-801_21:802-825_23:826-918_24:919-992_25:993-1297]	1	p3	(ATA)5	15	1065	1079
TRINITY_DN17799_c0_g1_i5_len=1627_path=[1:0-281_4:282-587_6:588-618_7:619-963_11:964-998_12:999-1000_14:1001-1102_17:1103-1138_21:1139-1162_22:1163-1247_24:1248-1321_25:1322-1626]	1	p3	(ATA)5	15	1394	1408
TRINITY_DN17799_c0_g1_i2_len=1285_path=[0:0-245_6:246-276_7:277-621_11:622-656_12:657-658_14:659-760_17:761-796_21:797-820_22:821-905_24:906-979_25:980-1284]	1	p3	(ATA)5	15	1052	1066
TRINITY_DN17799_c0_g1_i3_len=730_path=[3:0-141_5:142-196_19:197-197_20:198-233_21:234-257_23:258-350_24:351-424_25:425-729]	1	p3	(ATA)5	15	497	511
TRINITY_DN17799_c0_g1_i8_len=674_path=[3:0-141_20:142-177_21:178-201_23:202-294_24:295-368_25:369-673]	1	p3	(ATA)5	15	441	455
TRINITY_DN17799_c0_g1_i9_len=806_path=[1:0-281_17:282-317_21:318-341_22:342-426_24:427-500_25:501-805]	1	p3	(ATA)5	15	573	587
TRINITY_DN17799_c0_g1_i10_len=611_path=[2:0-75_18:76-77_19:78-78_20:79-114_21:115-138_23:139-231_24:232-305_25:306-610]	1	p3	(ATA)5	15	378	392
TRINITY_DN17773_c0_g2_i1_len=517_path=[0:0-516]	1	p2	(TA)12	24	1	24
TRINITY_DN86528_c0_g1_i1_len=1212_path=[0:0-1211]	1	p2	(AC)6	12	1200	1211
TRINITY_DN86523_c0_g1_i1_len=721_path=[0:0-720]	1	p2	(AT)6	12	654	665
TRINITY_DN86553_c0_g1_i1_len=989_path=[0:0-988]	1	p2	(TC)8	16	973	988
TRINITY_DN71680_c0_g1_i1_len=395_path=[0:0-394]	1	p3	(ATC)6	18	375	392
TRINITY_DN71632_c0_g2_i2_len=677_path=[0:0-332_3:333-347_4:348-390_5:391-406_7:407-500_10:501-567_12:568-676]	1	p6	(AAAATG)4	24	247	270
TRINITY_DN62403_c0_g1_i4_len=1725_path=[0:0-147_2:148-231_4:232-608_5:609-1724]	1	p2	(TC)7	14	41	54
TRINITY_DN62403_c0_g1_i4_len=1725_path=[0:0-147_2:148-231_4:232-608_5:609-1724]	2	p3	(GTG)6	18	1118	1135
TRINITY_DN62403_c0_g1_i5_len=655_path=[0:0-147_2:148-231_4:232-608_6:609-654]	1	p2	(TC)7	14	41	54
TRINITY_DN62403_c0_g1_i6_len=731_path=[0:0-147_2:148-231_3:232-307_4:308-684_6:685-730]	1	p2	(TC)7	14	41	54
TRINITY_DN62403_c0_g1_i2_len=1682_path=[1:0-104_2:105-188_4:189-565_5:566-1681]	1	p3	(GTG)6	18	1075	1092
TRINITY_DN62403_c0_g1_i3_len=1801_path=[0:0-147_2:148-231_3:232-307_4:308-684_5:685-1800]	1	p2	(TC)7	14	41	54
TRINITY_DN62403_c0_g1_i3_len=1801_path=[0:0-147_2:148-231_3:232-307_4:308-684_5:685-1800]	2	p3	(GTG)6	18	1194	1211
TRINITY_DN62401_c0_g1_i1_len=1260_path=[0:0-1111_2:1112-1259]	1	p3	(AGA)7	21	41	61
TRINITY_DN62401_c0_g1_i2_len=1403_path=[0:0-1111_1:1112-1402]	1	p3	(AGA)7	21	41	61
TRINITY_DN62387_c0_g1_i1_len=752_path=[0:0-751]	1	p2	(GT)7	14	583	596
TRINITY_DN98147_c0_g1_i1_len=301_path=[0:0-300]	1	p3	(CAA)7	21	251	271
TRINITY_DN5028_c0_g1_i5_len=1151_path=[0:0-677_9:678-695_10:696-724_12:725-728_13:729-784_15:785-830_16:831-842_17:843-885_19:886-891_21:892-920_22:921-929_23:930-954_25:955-959_26:960-1029_31:1030-1037_33:1038-1041_34:1042-1078_35:1079-1106_36:1107-1124_39:1125-1150]	1	p2	(AG)6	12	1119	1130
TRINITY_DN5022_c0_g1_i6_len=2656_path=[1:0-407_2:408-973_3:974-989_4:990-1119_5:1120-1262_6:1263-1295_7:1296-1327_8:1328-1416_13:1417-1538_18:1539-1555_19:1556-1564_22:1565-1649_24:1650-1688_26:1689-1822_28:1823-1961_30:1962-2192_32:2193-2295_34:2296-2655]	1	p3	(ACT)9	27	2628	2654
TRINITY_DN5022_c0_g1_i7_len=2055_path=[0:0-606_7:607-638_9:639-691_12:692-756_14:757-785_16:786-820_17:821-849_18:850-866_19:867-875_22:876-960_24:961-999_26:1000-1133_28:1134-1272_30:1273-1503_32:1504-1606_33:1607-1694_34:1695-2054]	1	p3	(ACT)9	27	2027	2053
TRINITY_DN5022_c0_g1_i1_len=2513_path=[1:0-407_2:408-973_3:974-989_4:990-1119_6:1120-1152_7:1153-1184_8:1185-1273_13:1274-1395_18:1396-1412_19:1413-1421_22:1422-1506_24:1507-1545_26:1546-1679_28:1680-1818_30:1819-2049_32:2050-2152_34:2153-2512]	1	p3	(ACT)9	27	2485	2511
TRINITY_DN5022_c0_g1_i2_len=2781_path=[1:0-407_2:408-973_3:974-989_4:990-1119_5:1120-1262_6:1263-1295_7:1296-1327_8:1328-1416_10:1417-1541_13:1542-1663_18:1664-1680_19:1681-1689_22:1690-1774_24:1775-1813_26:1814-1947_28:1948-2086_30:2087-2317_32:2318-2420_34:2421-2780]	1	p3	(ACT)9	27	2753	2779
TRINITY_DN5022_c0_g1_i3_len=3048_path=[1:0-407_2:408-973_3:974-989_4:990-1119_6:1120-1152_7:1153-1184_8:1185-1273_10:1274-1398_13:1399-1520_18:1521-1537_19:1538-1546_22:1547-1631_24:1632-1670_26:1671-1804_27:1805-1898_28:1899-2037_29:2038-2121_30:2122-2352_31:2353-2496_32:2497-2599_33:2600-2687_34:2688-3047]	1	p3	(ACT)9	27	3020	3046
TRINITY_DN5022_c0_g1_i9_len=1931_path=[1:0-407_4:408-537_6:538-570_7:571-602_8:603-691_13:692-813_18:814-830_19:831-839_22:840-924_24:925-963_26:964-1097_28:1098-1236_30:1237-1467_32:1468-1570_34:1571-1930]	1	p3	(ACT)9	27	1903	1929
TRINITY_DN5022_c0_g1_i10_len=1947_path=[1:0-407_3:408-423_4:424-553_6:554-586_7:587-618_8:619-707_13:708-829_18:830-846_19:847-855_22:856-940_24:941-979_26:980-1113_28:1114-1252_30:1253-1483_32:1484-1586_34:1587-1946]	1	p3	(ACT)9	27	1919	1945
TRINITY_DN5059_c0_g1_i1_len=1358_path=[0:0-29_3:30-53_5:54-320_10:321-380_12:381-392_13:393-399_14:400-408_16:409-464_19:465-498_20:499-527_22:528-530_23:531-552_25:553-558_26:559-652_28:653-706_29:707-792_31:793-822_32:823-859_34:860-889_35:890-920_36:921-956_37:957-988_41:989-991_42:992-1032_43:1033-1045_45:1046-1357]	1	p5	(AGCAA)4	20	1194	1213
TRINITY_DN5059_c0_g1_i3_len=1346_path=[2:0-147_6:148-176_7:177-290_9:291-308_10:309-368_11:369-387_14:388-396_15:397-417_18:418-452_19:453-486_21:487-515_22:516-518_23:519-540_24:541-694_29:695-780_31:781-810_32:811-847_34:848-877_35:878-908_36:909-944_37:945-976_41:977-979_42:980-1020_43:1021-1033_45:1034-1345]	1	p5	(AGCAA)4	20	1182	1201
TRINITY_DN5038_c0_g1_i4_len=4411_path=[0:0-328_3:329-493_4:494-584_5:585-608_7:609-665_8:666-893_10:894-1031_11:1032-1083_13:1084-1127_14:1128-1198_16:1199-1645_17:1646-1796_19:1797-2123_21:2124-2196_22:2197-2230_23:2231-2269_25:2270-2332_27:2333-2412_28:2413-2466_30:2467-2540_31:2541-2569_33:2570-2654_34:2655-3039_35:3040-3144_36:3145-3216_38:3217-3244_40:3245-3311_41:3312-3350_43:3351-3413_44:3…	1	p3	(ATT)6	18	465	482
TRINITY_DN5038_c0_g1_i6_len=3717_path=[0:0-328_3:329-493_4:494-584_5:585-608_7:609-665_8:666-893_10:894-1031_11:1032-1083_13:1084-1127_14:1128-1198_15:1199-1211_16:1212-1658_18:1659-1809_19:1810-2136_20:2137-2209_22:2210-2243_24:2244-2282_25:2283-2345_26:2346-2425_28:2426-2479_29:2480-2553_31:2554-2582_32:2583-2667_34:2668-3052_35:3053-3157_36:3158-3229_38:3230-3257_40:3258-3324_41:3325-3363_42:3…	1	p3	(ATT)6	18	465	482
TRINITY_DN5038_c0_g1_i7_len=4397_path=[0:0-328_3:329-493_4:494-584_5:585-608_7:609-665_8:666-893_10:894-1031_11:1032-1083_13:1084-1127_14:1128-1198_16:1199-1645_17:1646-1796_19:1797-2123_21:2124-2196_22:2197-2230_23:2231-2269_25:2270-2332_27:2333-2412_28:2413-2466_30:2467-2540_31:2541-2569_33:2570-2654_34:2655-3039_35:3040-3144_36:3145-3216_38:3217-3244_40:3245-3311_41:3312-3350_43:3351-3413_44:3…	1	p3	(ATT)6	18	465	482
TRINITY_DN5025_c0_g1_i4_len=4546_path=[0:0-1519_2:1520-1585_4:1586-3184_8:3185-3847_9:3848-4365_11:4366-4545]	1	p3	(GCT)6	18	4323	4340
TRINITY_DN5025_c0_g1_i5_len=779_path=[1:0-260_9:261-778]	1	p3	(GCT)6	18	736	753
TRINITY_DN5025_c0_g1_i1_len=4460_path=[0:0-1519_3:1520-1579_4:1580-3178_5:3179-3213_7:3214-3278_8:3279-3941_9:3942-4459]	1	p3	(GCT)6	18	4417	4434
TRINITY_DN5025_c0_g1_i2_len=4462_path=[0:0-1519_2:1520-1585_4:1586-3184_8:3185-3847_9:3848-4365_10:4366-4461]	1	p3	(GCT)6	18	4323	4340
TRINITY_DN5025_c0_g1_i3_len=4474_path=[0:0-1519_3:1520-1579_4:1580-3178_5:3179-3213_6:3214-3227_7:3228-3292_8:3293-3955_9:3956-4473]	1	p3	(GCT)6	18	4431	4448
TRINITY_DN5084_c0_g1_i2_len=1358_path=[2:0-66_3:67-517_4:518-552_6:553-596_7:597-622_9:623-739_10:740-788_11:789-891_13:892-921_15:922-1357]	1	p5	(AAAAT)4	20	37	56
TRINITY_DN5082_c1_g2_i2_len=2128_path=[0:0-220_2:221-221_4:222-2127]	1	p6	(GGGTTC)4	24	1827	1850
TRINITY_DN5082_c1_g2_i3_len=2681_path=[0:0-220_1:221-773_2:774-774_4:775-2680]	1	p6	(GGGTTC)4	24	2380	2403
TRINITY_DN5082_c2_g1_i2_len=355_path=[0:0-145_2:146-179_3:180-354]	1	p2	(GA)7	14	340	353
TRINITY_DN5082_c2_g1_i1_len=355_path=[0:0-145_1:146-179_3:180-354]	1	p2	(GA)7	14	340	353
TRINITY_DN5050_c1_g1_i1_len=498_path=[0:0-497]	1	p3	(GCA)6	18	286	303
TRINITY_DN5096_c0_g1_i7_len=2811_path=[0:0-410_1:411-695_2:696-798_4:799-807_6:808-848_7:849-1636_8:1637-1640_9:1641-1641_11:1642-1701_12:1702-1706_14:1707-1757_16:1758-1780_17:1781-2031_18:2032-2059_21:2060-2064_22:2065-2103_23:2104-2144_26:2145-2274_27:2275-2564_29:2565-2576_31:2577-2628_32:2629-2676_33:2677-2693_35:2694-2703_38:2704-2786_39:2787-2810]	1	p3	(TTG)6	18	445	462
TRINITY_DN5096_c0_g1_i7_len=2811_path=[0:0-410_1:411-695_2:696-798_4:799-807_6:808-848_7:849-1636_8:1637-1640_9:1641-1641_11:1642-1701_12:1702-1706_14:1707-1757_16:1758-1780_17:1781-2031_18:2032-2059_21:2060-2064_22:2065-2103_23:2104-2144_26:2145-2274_27:2275-2564_29:2565-2576_31:2577-2628_32:2629-2676_33:2677-2693_35:2694-2703_38:2704-2786_39:2787-2810]	2	p2	(AC)6	12	1063	1074
TRINITY_DN5096_c0_g1_i2_len=3354_path=[0:0-410_2:411-513_4:514-522_6:523-563_7:564-1351_8:1352-1355_9:1356-1356_11:1357-1416_12:1417-1421_14:1422-1472_15:1473-1816_16:1817-1839_17:1840-2090_18:2091-2118_20:2119-2197_21:2198-2202_22:2203-2241_23:2242-2282_25:2283-2687_26:2688-2817_27:2818-3107_29:3108-3119_31:3120-3171_32:3172-3219_33:3220-3236_35:3237-3246_38:3247-3329_39:3330-3353]	1	p2	(AC)6	12	778	789
TRINITY_DN5096_c0_g1_i9_len=777_path=[0:0-410_2:411-513_3:514-776]	1	p2	(AT)6	12	566	577
TRINITY_DN5096_c0_g1_i12_len=2923_path=[0:0-410_1:411-695_2:696-798_4:799-807_6:808-848_7:849-1636_8:1637-1640_9:1641-1641_11:1642-1701_12:1702-1706_14:1707-1757_16:1758-1780_17:1781-2031_18:2032-2059_20:2060-2138_21:2139-2143_22:2144-2182_24:2183-2353_27:2354-2643_28:2644-2707_32:2708-2755_33:2756-2772_34:2773-2787_36:2788-2815_38:2816-2898_39:2899-2922]	1	p3	(TTG)6	18	445	462
TRINITY_DN5096_c0_g1_i12_len=2923_path=[0:0-410_1:411-695_2:696-798_4:799-807_6:808-848_7:849-1636_8:1637-1640_9:1641-1641_11:1642-1701_12:1702-1706_14:1707-1757_16:1758-1780_17:1781-2031_18:2032-2059_20:2060-2138_21:2139-2143_22:2144-2182_24:2183-2353_27:2354-2643_28:2644-2707_32:2708-2755_33:2756-2772_34:2773-2787_36:2788-2815_38:2816-2898_39:2899-2922]	2	p2	(AC)6	12	1063	1074
TRINITY_DN5027_c0_g1_i6_len=1652_path=[0:0-307_4:308-565_5:566-722_13:723-813_14:814-867_16:868-907_17:908-969_19:970-992_20:993-1110_21:1111-1335_22:1336-1651]	1	p3	(GCC)7	21	1439	1459
TRINITY_DN5027_c0_g1_i1_len=2304_path=[0:0-307_4:308-565_5:566-722_6:723-1091_8:1092-1137_10:1138-1242_11:1243-1243_12:1244-1407_13:1408-1498_14:1499-1552_15:1553-1553_16:1554-1593_18:1594-1621_19:1622-1644_20:1645-1762_21:1763-1987_22:1988-2303]	1	p3	(GCC)7	21	2091	2111
TRINITY_DN5027_c0_g1_i2_len=1473_path=[0:0-307_4:308-565_5:566-722_13:723-813_20:814-931_21:932-1156_22:1157-1472]	1	p3	(GCC)7	21	1260	1280
TRINITY_DN5027_c0_g1_i3_len=2337_path=[0:0-307_4:308-565_5:566-722_6:723-1091_8:1092-1137_10:1138-1242_12:1243-1406_13:1407-1497_14:1498-1551_15:1552-1552_16:1553-1592_17:1593-1654_19:1655-1677_20:1678-1795_21:1796-2020_22:2021-2336]	1	p3	(GCC)7	21	2124	2144
TRINITY_DN5027_c0_g1_i9_len=1761_path=[0:0-307_3:308-416_4:417-674_5:675-831_13:832-922_14:923-976_16:977-1016_17:1017-1078_19:1079-1101_20:1102-1219_21:1220-1444_22:1445-1760]	1	p3	(GCC)7	21	1548	1568
TRINITY_DN5027_c0_g1_i14_len=1619_path=[0:0-307_4:308-565_5:566-722_13:723-813_14:814-867_15:868-868_16:869-908_18:909-936_19:937-959_20:960-1077_21:1078-1302_22:1303-1618]	1	p3	(GCC)7	21	1406	1426
TRINITY_DN5027_c0_g1_i10_len=2446_path=[0:0-307_3:308-416_4:417-674_5:675-831_6:832-1200_8:1201-1246_10:1247-1351_12:1352-1515_13:1516-1606_14:1607-1660_15:1661-1661_16:1662-1701_17:1702-1763_19:1764-1786_20:1787-1904_21:1905-2129_22:2130-2445]	1	p3	(GCC)7	21	2233	2253
TRINITY_DN5099_c1_g1_i7_len=1499_path=[0:0-368_1:369-426_3:427-450_4:451-499_6:500-575_8:576-592_9:593-664_11:665-840_12:841-841_14:842-891_17:892-907_19:908-942_20:943-943_22:944-979_24:980-1077_25:1078-1231_27:1232-1311_28:1312-1498]	1	p2	(CT)11	22	1453	1474
TRINITY_DN5099_c1_g1_i6_len=631_path=[0:0-368_2:369-426_3:427-450_5:451-499_6:500-575_8:576-592_10:593-630]	1	p3	(GTG)7	21	595	615
TRINITY_DN5099_c0_g1_i4_len=2041_path=[0:0-372_3:373-393_4:394-395_5:396-429_8:430-628_9:629-713_10:714-1008_11:1009-1269_12:1270-1544_13:1545-1780_14:1781-2040]	1	p6	(GGGCCC)4	24	1	24
TRINITY_DN5099_c0_g1_i5_len=1956_path=[0:0-372_3:373-393_4:394-395_5:396-429_8:430-628_10:629-923_11:924-1184_12:1185-1459_13:1460-1695_14:1696-1955]	1	p6	(GGGCCC)4	24	1	24
TRINITY_DN5099_c0_g1_i6_len=1544_path=[0:0-372_3:373-393_4:394-395_5:396-429_8:430-628_9:629-713_10:714-1008_12:1009-1283_14:1284-1543]	1	p6	(GGGCCC)4	24	1	24
TRINITY_DN5099_c0_g1_i1_len=452_path=[0:0-372_2:373-451]	1	p6	(GGGCCC)4	24	1	24
TRINITY_DN5099_c0_g2_i1_len=912_path=[0:0-230_1:231-497_3:498-545_4:546-703_5:704-799_7:800-836_8:837-872_9:873-911]	1	p2	(CT)8	16	25	40
TRINITY_DN5099_c0_g2_i3_len=2187_path=[0:0-230_2:231-668_5:669-764_6:765-816_8:817-852_10:853-2186]	1	p2	(CT)8	16	25	40
TRINITY_DN5099_c0_g2_i2_len=864_path=[0:0-230_1:231-497_4:498-655_5:656-751_7:752-788_8:789-824_9:825-863]	1	p2	(CT)8	16	25	40
TRINITY_DN5052_c1_g1_i4_len=6340_path=[0:0-595_3:596-1591_5:1592-1674_7:1675-1774_8:1775-2208_9:2209-2287_10:2288-2701_11:2702-2702_12:2703-2993_13:2994-3768_14:3769-4591_15:4592-4940_16:4941-5002_17:5003-6262_18:6263-6339]	1	p2	(AT)8	16	2172	2187
TRINITY_DN5052_c1_g1_i1_len=4771_path=[0:0-595_2:596-665_3:666-1661_4:1662-1687_5:1688-1770_6:1771-1854_7:1855-1954_8:1955-2388_9:2389-2467_10:2468-2881_12:2882-3172_13:3173-3947_14:3948-4770]	1	p2	(AT)8	16	2352	2367
TRINITY_DN5066_c0_g1_i8_len=1287_path=[2:0-330_3:331-334_5:335-470_7:471-508_8:509-749_10:750-856_12:857-911_13:912-957_15:958-1077_18:1078-1111_20:1112-1169_21:1170-1192_23:1193-1286]	1	p3	(TTC)6	18	197	214
TRINITY_DN5019_c0_g1_i12_len=484_path=[0:0-186_1:187-393_6:394-483]	1	p3	(GGT)5	15	389	403
TRINITY_DN5092_c0_g1_i4_len=4525_path=[0:0-1604_1:1605-1712_3:1713-1747_5:1748-1794_6:1795-2236_7:2237-2395_9:2396-2608_11:2609-2690_12:2691-2803_14:2804-2930_15:2931-3035_17:3036-3086_18:3087-3117_20:3118-3218_21:3219-3433_22:3434-3485_24:3486-3661_25:3662-3857_27:3858-3883_29:3884-3971_30:3972-4524]	1	p4	(TTTA)6	24	4432	4455
TRINITY_DN5092_c0_g1_i1_len=4525_path=[0:0-1604_2:1605-1712_3:1713-1747_4:1748-1794_6:1795-2236_8:2237-2395_9:2396-2608_11:2609-2690_12:2691-2803_14:2804-2930_15:2931-3035_16:3036-3086_18:3087-3117_19:3118-3218_21:3219-3433_23:3434-3485_24:3486-3661_25:3662-3857_27:3858-3883_29:3884-3971_30:3972-4524]	1	p4	(TTTA)6	24	4432	4455
TRINITY_DN5092_c0_g1_i2_len=4525_path=[0:0-1604_2:1605-1712_3:1713-1747_4:1748-1794_6:1795-2236_8:2237-2395_9:2396-2608_10:2609-2690_12:2691-2803_13:2804-2930_15:2931-3035_17:3036-3086_18:3087-3117_20:3118-3218_21:3219-3433_22:3434-3485_24:3486-3661_26:3662-3857_27:3858-3883_28:3884-3971_30:3972-4524]	1	p4	(TTTA)6	24	4432	4455
TRINITY_DN5092_c0_g1_i3_len=4525_path=[0:0-1604_1:1605-1712_3:1713-1747_5:1748-1794_6:1795-2236_7:2237-2395_9:2396-2608_10:2609-2690_12:2691-2803_13:2804-2930_15:2931-3035_16:3036-3086_18:3087-3117_19:3118-3218_21:3219-3433_23:3434-3485_24:3486-3661_26:3662-3857_27:3858-3883_28:3884-3971_30:3972-4524]	1	p4	(TTTA)6	24	4432	4455
TRINITY_DN5074_c0_g1_i1_len=2714_path=[0:0-88_1:89-157_2:158-2487_3:2488-2557_4:2558-2713]	1	p2	(TA)7	14	195	208
TRINITY_DN5074_c0_g1_i2_len=2575_path=[0:0-88_2:89-2418_4:2419-2574]	1	p2	(TA)7	14	126	139
TRINITY_DN5026_c0_g1_i21_len=2436_path=[2:0-134_5:135-307_7:308-515_9:516-594_10:595-678_11:679-710_12:711-775_13:776-806_15:807-842_16:843-908_18:909-932_20:933-2053_21:2054-2077_23:2078-2142_26:2143-2235_27:2236-2275_29:2276-2280_30:2281-2329_31:2330-2435]	1	p3	(TTC)8	24	393	416
TRINITY_DN5057_c0_g1_i4_len=3697_path=[0:0-553_2:554-608_4:609-751_5:752-916_6:917-941_8:942-989_10:990-1126_11:1127-1199_12:1200-1562_14:1563-1597_16:1598-1635_17:1636-1706_19:1707-1788_20:1789-1934_22:1935-2004_23:2005-2036_25:2037-2116_26:2117-2153_28:2154-2186_30:2187-2232_31:2233-2288_33:2289-2346_34:2347-2408_36:2409-2638_38:2639-2872_39:2873-2908_40:2909-2938_42:2939-3112_44:3113-3328_45:3…	1	c	(AGA)5cggaataagggaatccgacggctctaatattttcctgttcctcttccttcctg(TTCCTC)4	92	2026	2117
TRINITY_DN5057_c0_g1_i5_len=3608_path=[1:0-455_2:456-510_3:511-656_5:657-821_7:822-852_8:853-900_9:901-1037_11:1038-1110_13:1111-1473_14:1474-1508_15:1509-1546_17:1547-1617_18:1618-1699_20:1700-1845_21:1846-1915_23:1916-1947_25:1948-2027_26:2028-2064_28:2065-2097_30:2098-2143_31:2144-2199_33:2200-2257_34:2258-2319_36:2320-2549_38:2550-2783_39:2784-2819_40:2820-2849_42:2850-3023_44:3024-3239_45:32…	1	p3	(GCA)5	15	831	845
TRINITY_DN5057_c0_g1_i5_len=3608_path=[1:0-455_2:456-510_3:511-656_5:657-821_7:822-852_8:853-900_9:901-1037_11:1038-1110_13:1111-1473_14:1474-1508_15:1509-1546_17:1547-1617_18:1618-1699_20:1700-1845_21:1846-1915_23:1916-1947_25:1948-2027_26:2028-2064_28:2065-2097_30:2098-2143_31:2144-2199_33:2200-2257_34:2258-2319_36:2320-2549_38:2550-2783_39:2784-2819_40:2820-2849_42:2850-3023_44:3024-3239_45:32…	2	c	(AGA)5cggaataagggaatccgacggctctaatattttcctgttcctcttccttcctg(TTCCTC)4	92	1937	2028
TRINITY_DN5057_c0_g1_i6_len=2022_path=[1:0-455_2:456-510_3:511-656_5:657-821_6:822-846_8:847-894_9:895-1031_11:1032-1104_13:1105-1467_14:1468-1502_15:1503-1540_17:1541-1611_18:1612-1693_20:1694-1839_21:1840-1909_23:1910-1941_25:1942-2021]	1	c	(AGA)5cggaataagggaatccgacggctctaatattttcctgttcctcttccttcctg(TTCCTC)4	92	1931	2022
TRINITY_DN5057_c0_g1_i7_len=2239_path=[0:0-553_2:554-608_4:609-751_5:752-916_6:917-941_8:942-989_10:990-1126_11:1127-1199_12:1200-1562_14:1563-1597_16:1598-1635_17:1636-1706_19:1707-1788_20:1789-1934_22:1935-2004_23:2005-2036_25:2037-2116_27:2117-2238]	1	c	(AGA)5cggaataagggaatccgacggctctaatattttcctgttcctcttccttcctg(TTCCTC)4	92	2026	2117
TRINITY_DN5057_c0_g1_i1_len=3743_path=[0:0-553_2:554-608_4:609-751_5:752-916_6:917-941_8:942-989_10:990-1126_11:1127-1199_12:1200-1562_14:1563-1597_16:1598-1635_17:1636-1706_19:1707-1788_20:1789-1934_22:1935-2004_23:2005-2036_25:2037-2116_26:2117-2153_29:2154-2186_30:2187-2232_32:2233-2288_33:2289-2346_35:2347-2408_36:2409-2638_37:2639-2872_39:2873-2908_41:2909-2938_42:2939-3112_43:3113-3373_45:3…	1	c	(AGA)5cggaataagggaatccgacggctctaatattttcctgttcctcttccttcctg(TTCCTC)4	92	2026	2117
TRINITY_DN5057_c0_g1_i2_len=2103_path=[1:0-455_2:456-510_3:511-656_5:657-821_7:822-852_8:853-900_9:901-1037_11:1038-1110_13:1111-1473_14:1474-1508_15:1509-1546_17:1547-1617_18:1618-1699_20:1700-1845_21:1846-1915_23:1916-1947_24:1948-2102]	1	p3	(GCA)5	15	831	845
TRINITY_DN5057_c0_g1_i3_len=3654_path=[1:0-455_2:456-510_3:511-656_5:657-821_7:822-852_8:853-900_9:901-1037_11:1038-1110_13:1111-1473_14:1474-1508_15:1509-1546_17:1547-1617_18:1618-1699_20:1700-1845_21:1846-1915_23:1916-1947_25:1948-2027_26:2028-2064_29:2065-2097_30:2098-2143_32:2144-2199_33:2200-2257_35:2258-2319_36:2320-2549_37:2550-2783_39:2784-2819_41:2820-2849_42:2850-3023_43:3024-3284_45:32…	1	p3	(GCA)5	15	831	845
TRINITY_DN5057_c0_g1_i3_len=3654_path=[1:0-455_2:456-510_3:511-656_5:657-821_7:822-852_8:853-900_9:901-1037_11:1038-1110_13:1111-1473_14:1474-1508_15:1509-1546_17:1547-1617_18:1618-1699_20:1700-1845_21:1846-1915_23:1916-1947_25:1948-2027_26:2028-2064_29:2065-2097_30:2098-2143_32:2144-2199_33:2200-2257_35:2258-2319_36:2320-2549_37:2550-2783_39:2784-2819_41:2820-2849_42:2850-3023_43:3024-3284_45:32…	2	c	(AGA)5cggaataagggaatccgacggctctaatattttcctgttcctcttccttcctg(TTCCTC)4	92	1937	2028
TRINITY_DN5057_c0_g2_i1_len=445_path=[0:0-316_2:317-388_4:389-444]	1	p6	(TCTTCC)6	36	315	350
TRINITY_DN5057_c0_g2_i2_len=880_path=[1:0-751_2:752-823_3:824-879]	1	p6	(TCCTCT)5	30	753	782
TRINITY_DN5047_c1_g2_i1_len=670_path=[0:0-72_2:73-98_3:99-669]	1	p2	(TG)7	14	275	288
TRINITY_DN5047_c1_g2_i3_len=670_path=[0:0-72_1:73-98_3:99-669]	1	p2	(TG)7	14	275	288
TRINITY_DN5045_c1_g1_i9_len=2407_path=[1:0-102_5:103-262_6:263-294_8:295-330_9:331-357_10:358-358_12:359-382_13:383-429_14:430-595_16:596-619_18:620-693_20:694-769_21:770-1155_23:1156-1211_24:1212-1592_25:1593-1624_26:1625-1769_28:1770-1797_30:1798-1903_31:1904-2406]	1	p5	(TGTCC)4	20	2107	2126
TRINITY_DN5045_c1_g1_i8_len=2028_path=[1:0-102_5:103-262_6:263-294_8:295-330_9:331-357_10:358-358_12:359-382_13:383-429_14:430-595_16:596-619_18:620-693_20:694-769_22:770-776_23:777-832_24:833-1213_25:1214-1245_26:1246-1390_28:1391-1418_30:1419-1524_31:1525-2027]	1	p5	(TGTCC)4	20	1728	1747
TRINITY_DN5045_c1_g1_i5_len=2034_path=[0:0-336_9:337-363_11:364-388_13:389-435_14:436-601_16:602-625_18:626-699_20:700-775_22:776-782_23:783-838_24:839-1219_25:1220-1251_26:1252-1396_28:1397-1424_30:1425-1530_31:1531-2033]	1	p5	(TGTCC)4	20	1734	1753
TRINITY_DN5045_c1_g1_i3_len=864_path=[3:0-43_25:44-75_27:76-223_28:224-251_29:252-360_31:361-863]	1	p5	(TGTCC)4	20	564	583
TRINITY_DN5045_c1_g1_i11_len=2413_path=[0:0-336_9:337-363_11:364-388_13:389-435_14:436-601_16:602-625_18:626-699_20:700-775_21:776-1161_23:1162-1217_24:1218-1598_25:1599-1630_26:1631-1775_28:1776-1803_30:1804-1909_31:1910-2412]	1	p5	(TGTCC)4	20	2113	2132
TRINITY_DN5045_c1_g1_i10_len=1492_path=[2:0-59_16:60-83_18:84-157_19:158-296_24:297-677_25:678-709_26:710-854_28:855-882_30:883-988_31:989-1491]	1	p5	(TGTCC)4	20	1192	1211
TRINITY_DN5045_c1_g1_i12_len=861_path=[3:0-43_25:44-75_27:76-223_28:224-251_30:252-357_31:358-860]	1	p5	(TGTCC)4	20	561	580
TRINITY_DN5058_c0_g1_i4_len=1263_path=[1:0-285_2:286-290_3:291-357_7:358-381_8:382-383_9:384-417_11:418-452_12:453-660_14:661-707_15:708-713_16:714-782_17:783-930_19:931-956_21:957-1145_22:1146-1177_23:1178-1262]	1	p3	(TTG)5	15	698	712
TRINITY_DN5086_c0_g1_i6_len=1070_path=[1:0-351_2:352-384_4:385-489_5:490-551_7:552-678_8:679-700_10:701-731_13:732-761_14:762-795_16:796-1069]	1	p2	(TA)6	12	50	61
TRINITY_DN5086_c0_g1_i2_len=1111_path=[1:0-351_2:352-384_4:385-489_5:490-551_6:552-678_8:679-700_9:701-704_11:705-761_14:762-795_15:796-1110]	1	p2	(TA)6	12	50	61
TRINITY_DN5086_c0_g1_i3_len=1070_path=[1:0-351_2:352-384_4:385-489_5:490-551_6:552-678_8:679-700_9:701-704_12:705-731_13:732-761_14:762-795_16:796-1069]	1	p2	(TA)6	12	50	61
TRINITY_DN5097_c0_g1_i1_len=2347_path=[1:0-796_24:797-834_26:835-877_27:878-908_28:909-1102_35:1103-1120_36:1121-1137_38:1138-1174_41:1175-1198_42:1199-1281_45:1282-1294_47:1295-1297_48:1298-1320_49:1321-1335_51:1336-1527_55:1528-1592_57:1593-1622_61:1623-2346]	1	p3	(CCA)5	15	1572	1586
TRINITY_DN5097_c0_g1_i9_len=1593_path=[23:0-42_24:43-80_26:81-123_27:124-154_28:155-348_35:349-366_36:367-383_38:384-420_41:421-444_42:445-527_44:528-543_48:544-566_49:567-581_52:582-773_55:774-838_58:839-868_61:869-1592]	1	p3	(CCA)5	15	818	832
TRINITY_DN5062_c0_g1_i3_len=411_path=[0:0-274_14:275-410]	1	p2	(AT)8	16	95	110
TRINITY_DN5021_c0_g1_i2_len=6764_path=[0:0-277_1:278-375_3:376-1176_4:1177-1197_6:1198-1222_9:1223-1246_11:1247-1302_12:1303-1398_14:1399-1426_15:1427-1920_17:1921-2004_18:2005-2028_19:2029-2047_21:2048-2078_23:2079-2115_25:2116-2200_26:2201-2306_27:2307-2330_29:2331-2359_30:2360-2776_31:2777-2864_33:2865-3361_35:3362-3404_36:3405-3588_38:3589-3717_39:3718-5365_40:5366-5444_42:5445-5581_43:5582-5…	1	p2	(AG)7	14	6677	6690
TRINITY_DN5021_c0_g1_i3_len=6809_path=[0:0-277_1:278-375_3:376-1176_4:1177-1197_6:1198-1222_9:1223-1246_11:1247-1302_12:1303-1398_14:1399-1426_15:1427-1920_17:1921-2004_18:2005-2028_19:2029-2047_21:2048-2078_23:2079-2115_25:2116-2200_26:2201-2306_27:2307-2330_29:2331-2359_30:2360-2776_31:2777-2864_33:2865-3361_35:3362-3404_36:3405-3588_38:3589-3717_39:3718-5365_40:5366-5444_42:5445-5581_43:5582-5…	1	p2	(AG)7	14	6722	6735
TRINITY_DN5021_c0_g1_i8_len=6837_path=[0:0-277_2:278-448_3:449-1249_4:1250-1270_6:1271-1295_9:1296-1319_11:1320-1375_12:1376-1471_14:1472-1499_15:1500-1993_17:1994-2077_18:2078-2101_19:2102-2120_21:2121-2151_23:2152-2188_25:2189-2273_26:2274-2379_27:2380-2403_29:2404-2432_30:2433-2849_31:2850-2937_33:2938-3434_35:3435-3477_36:3478-3661_38:3662-3790_39:3791-5438_40:5439-5517_42:5518-5654_43:5655-5…	1	p2	(AG)7	14	6750	6763
TRINITY_DN5021_c0_g1_i9_len=6882_path=[0:0-277_2:278-448_3:449-1249_4:1250-1270_6:1271-1295_9:1296-1319_11:1320-1375_12:1376-1471_14:1472-1499_15:1500-1993_17:1994-2077_18:2078-2101_19:2102-2120_21:2121-2151_23:2152-2188_25:2189-2273_26:2274-2379_27:2380-2403_29:2404-2432_30:2433-2849_31:2850-2937_33:2938-3434_35:3435-3477_36:3478-3661_38:3662-3790_39:3791-5438_40:5439-5517_42:5518-5654_43:5655-5…	1	p2	(AG)7	14	6795	6808
TRINITY_DN5010_c0_g1_i5_len=1564_path=[1:0-704_10:705-707_26:708-728_28:729-729_31:730-735_33:736-844_35:845-1135_37:1136-1178_38:1179-1563]	1	p3	(ATT)5	15	450	464
TRINITY_DN5010_c0_g1_i6_len=1581_path=[1:0-704_10:705-707_26:708-728_29:729-1195_38:1196-1580]	1	p3	(ATT)5	15	450	464
TRINITY_DN5010_c0_g1_i3_len=1014_path=[1:0-704_10:705-707_26:708-728_28:729-729_32:730-895_34:896-1013]	1	p3	(ATT)5	15	450	464
TRINITY_DN5010_c0_g1_i19_len=1455_path=[1:0-704_10:705-707_26:708-728_28:729-729_31:730-735_35:736-1026_37:1027-1069_38:1070-1454]	1	p3	(ATT)5	15	450	464
TRINITY_DN5010_c0_g1_i16_len=1204_path=[1:0-704_10:705-707_26:708-728_28:729-729_31:730-735_33:736-844_35:845-1135_36:1136-1203]	1	p3	(ATT)5	15	450	464
TRINITY_DN5051_c0_g2_i1_len=1510_path=[1:0-1070_2:1071-1100_4:1101-1156_5:1157-1509]	1	p2	(TG)7	14	239	252
TRINITY_DN5051_c0_g2_i2_len=1607_path=[1:0-1070_2:1071-1100_3:1101-1197_4:1198-1253_5:1254-1606]	1	p2	(TG)7	14	239	252
TRINITY_DN5051_c0_g3_i2_len=1602_path=[0:0-114_2:115-236_3:237-336_6:337-422_8:423-627_9:628-734_10:735-1601]	1	p2	(TG)7	14	668	681
TRINITY_DN5051_c0_g3_i3_len=1688_path=[0:0-114_1:115-200_2:201-322_3:323-422_6:423-508_8:509-713_9:714-820_10:821-1687]	1	p2	(TG)7	14	754	767
TRINITY_DN5011_c0_g1_i4_len=2174_path=[0:0-108_2:109-322_4:323-391_6:392-455_8:456-525_10:526-665_11:666-1402_12:1403-1850_13:1851-2173]	1	p3	(TTA)6	18	2116	2133
TRINITY_DN5011_c0_g1_i1_len=1437_path=[0:0-108_2:109-322_4:323-391_6:392-455_8:456-525_10:526-665_12:666-1113_13:1114-1436]	1	p3	(TTA)6	18	1379	1396
TRINITY_DN5076_c0_g1_i4_len=4300_path=[0:0-47_2:48-204_3:205-245_5:246-451_6:452-591_8:592-616_10:617-795_11:796-949_13:950-1308_14:1309-1415_16:1416-1468_20:1469-1529_22:1530-1584_23:1585-1586_24:1587-1616_27:1617-1866_30:1867-1906_34:1907-3015_35:3016-3408_37:3409-3434_39:3435-3496_40:3497-3522_41:3523-3565_43:3566-3574_44:3575-3577_45:3578-3593_47:3594-3781_48:3782-3825_49:3826-3881_51:3882-39…	1	p2	(TC)6	12	43	54
TRINITY_DN5076_c0_g1_i5_len=4246_path=[0:0-47_2:48-204_3:205-245_5:246-451_7:452-531_8:532-556_9:557-735_11:736-889_12:890-1251_14:1252-1358_16:1359-1411_20:1412-1472_22:1473-1527_23:1528-1529_24:1530-1559_27:1560-1809_29:1810-1822_33:1823-1852_34:1853-2961_35:2962-3354_37:3355-3380_39:3381-3442_40:3443-3468_41:3469-3511_43:3512-3520_44:3521-3523_45:3524-3539_47:3540-3727_48:3728-3771_49:3772-382…	1	p2	(TC)6	12	43	54
TRINITY_DN5076_c0_g1_i7_len=3805_path=[0:0-47_2:48-204_3:205-245_5:246-451_7:452-531_8:532-556_9:557-735_11:736-889_12:890-1251_14:1252-1358_16:1359-1411_20:1412-1472_22:1473-1527_23:1528-1529_24:1530-1559_27:1560-1809_30:1810-1849_34:1850-2958_36:2959-3360_37:3361-3386_38:3387-3448_40:3449-3474_42:3475-3514_43:3515-3523_44:3524-3526_45:3527-3542_46:3543-3760_48:3761-3804]	1	p2	(TC)6	12	43	54
TRINITY_DN5076_c0_g1_i2_len=4312_path=[0:0-47_2:48-204_3:205-245_5:246-451_6:452-591_8:592-616_10:617-795_11:796-949_13:950-1308_14:1309-1415_16:1416-1468_20:1469-1529_22:1530-1584_23:1585-1586_24:1587-1616_27:1617-1866_30:1867-1906_34:1907-3015_35:3016-3408_37:3409-3434_39:3435-3496_40:3497-3522_42:3523-3562_43:3563-3571_44:3572-3574_45:3575-3590_46:3591-3808_48:3809-3852_50:3853-3896_51:3897-39…	1	p2	(TC)6	12	43	54
TRINITY_DN5076_c0_g1_i8_len=4237_path=[0:0-47_2:48-204_3:205-245_5:246-451_7:452-531_8:532-556_9:557-735_11:736-889_12:890-1251_14:1252-1358_15:1359-1360_17:1361-1398_19:1399-1405_20:1406-1466_21:1467-1518_23:1519-1520_24:1521-1550_26:1551-1594_28:1595-1618_32:1619-1813_33:1814-1843_34:1844-2952_35:2953-3345_37:3346-3371_39:3372-3433_40:3434-3459_41:3460-3502_43:3503-3511_44:3512-3514_45:3515-353…	1	p2	(TC)6	12	43	54
TRINITY_DN5076_c0_g1_i9_len=4318_path=[0:0-47_2:48-204_3:205-245_5:246-451_6:452-591_8:592-616_10:617-795_11:796-949_13:950-1308_14:1309-1415_16:1416-1468_20:1469-1529_22:1530-1584_23:1585-1586_24:1587-1616_27:1617-1866_30:1867-1906_34:1907-3015_36:3016-3417_37:3418-3443_38:3444-3505_40:3506-3531_42:3532-3571_43:3572-3580_45:3581-3596_46:3597-3814_48:3815-3858_50:3859-3902_51:3903-3928_52:3929-40…	1	p2	(TC)6	12	43	54
TRINITY_DN72562_c0_g1_i1_len=358_path=[0:0-357]	1	p2	(AG)8	16	52	67
TRINITY_DN58093_c0_g1_i1_len=340_path=[0:0-339]	1	p2	(TG)6	12	271	282
TRINITY_DN58062_c0_g1_i1_len=745_path=[0:0-744]	1	p3	(TAT)11	33	711	743
TRINITY_DN58094_c0_g1_i1_len=765_path=[0:0-450_1:451-764]	1	p5	(TTTTG)4	20	32	51
TRINITY_DN58094_c0_g1_i3_len=540_path=[0:0-450_2:451-539]	1	p5	(TTTTG)4	20	32	51
TRINITY_DN58073_c0_g1_i1_len=671_path=[0:0-670]	1	p2	(AT)7	14	40	53
TRINITY_DN58073_c0_g1_i1_len=671_path=[0:0-670]	2	p2	(TC)18	36	635	670
TRINITY_DN74078_c0_g1_i1_len=639_path=[0:0-638]	1	p2	(GA)6	12	474	485
TRINITY_DN74040_c0_g1_i1_len=853_path=[0:0-852]	1	p3	(ATA)7	21	37	57
TRINITY_DN74074_c0_g1_i1_len=213_path=[0:0-212]	1	p4	(AAAC)5	20	105	124
TRINITY_DN93155_c0_g1_i1_len=363_path=[0:0-362]	1	p5	(CAAAC)4	20	63	82
TRINITY_DN93157_c0_g1_i1_len=240_path=[0:0-239]	1	p2	(TA)6	12	3	14
TRINITY_DN63710_c0_g2_i1_len=750_path=[0:0-749]	1	p2	(TC)8	16	78	93
TRINITY_DN63734_c0_g1_i1_len=548_path=[0:0-547]	1	c	(AG)7atgaaagtaagcaacattttaatgggccaatggcaataatggagtttgctaaacatggtgagaggttgagagatctatgccaaacacatgattt(AG)7	122	81	202
TRINITY_DN63734_c0_g1_i1_len=548_path=[0:0-547]	2	p2	(AG)7	14	340	353
TRINITY_DN63734_c0_g1_i1_len=548_path=[0:0-547]	3	p2	(AG)7	14	493	506
TRINITY_DN63784_c0_g1_i1_len=1130_path=[0:0-1129]	1	p3	(TGT)5	15	1100	1114
TRINITY_DN63741_c0_g2_i1_len=232_path=[0:0-231]	1	p2	(TA)7	14	51	64
TRINITY_DN63738_c0_g1_i1_len=644_path=[1:0-107_2:108-643]	1	p2	(TA)11	22	1	22
TRINITY_DN20304_c1_g1_i1_len=508_path=[0:0-194_2:195-195_4:196-507]	1	p2	(TC)10	20	233	252
TRINITY_DN20304_c1_g1_i3_len=538_path=[0:0-194_2:195-195_3:196-225_4:226-537]	1	p2	(TC)10	20	263	282
TRINITY_DN20381_c0_g1_i1_len=437_path=[0:0-329_2:330-436]	1	p4	(ATTA)5	20	380	399
TRINITY_DN20377_c0_g2_i5_len=1629_path=[1:0-315_5:316-363_7:364-470_8:471-506_10:507-542_11:543-597_12:598-764_15:765-1628]	1	p4	(TATC)5	20	20	39
TRINITY_DN20377_c0_g2_i6_len=1992_path=[1:0-315_5:316-363_7:364-470_8:471-506_10:507-542_11:543-597_12:598-764_14:765-1127_15:1128-1991]	1	p4	(TATC)5	20	20	39
TRINITY_DN20368_c0_g1_i1_len=603_path=[0:0-602]	1	c	(AT)6acat(AC)6	28	2	29
TRINITY_DN20368_c0_g1_i1_len=603_path=[0:0-602]	2	p2	(TA)9	18	565	582
TRINITY_DN20373_c1_g1_i1_len=899_path=[0:0-898]	1	p3	(GGT)9	27	821	847
TRINITY_DN20373_c0_g2_i1_len=1531_path=[1:0-1189_3:1190-1530]	1	c	(AC)6caccaccaccaccaccaccccatagagaataagtcggagctggggggctaacaataaccggtggtgcatatattatattgaagttgacaatttgggggtcctgtgatgttggtgaaaaaaagtgttgtaagcaggcagaatgtatgtaccaaccaataatataatatggggttattcgttgtacaacttgtaatagagatttcacctacattatggagctggcacttaccattctttatttgtgttttttctcaatgccaacacctgatttcacaatgttgacactcgatttcatgtaaccaacaggtgctgtattcaacctgctatgtgatgataaagacgatatgattatgagc(CAC)7	30	1161	1190
TRINITY_DN20373_c0_g2_i3_len=2123_path=[1:0-1189_2:1190-1215_4:1216-2122]	1	c	(AC)6caccaccaccaccaccacactccaaaggggtggccccattccaatgggattcaaacccctcctcctacaccaaacccaaaatctttaccacttggggtggctccaatggggttcaaatagagcgtttgcaagtagtctagagtgtttcatcatccaaatagttcttccaagtagcacacggaaaagaaaaggtgcacatttaaggttaaattgagaatcatgggtaaaaaatatcatttactttaaaactcgagaaaagtgaatgctagtccaaaaacactgtacaaatgcatgtgcatgttattacaatataagatccatatctccaataactatccaacaactatgcaccaaacatctgcatttccaaaatccaagaaacatcaagtaaata…	30	1161	1190
TRINITY_DN20373_c0_g2_i2_len=1560_path=[0:0-652_4:653-1559]	1	c*	(CT)6(CA)7*	26	589	614
TRINITY_DN20373_c0_g3_i1_len=2274_path=[0:0-2273]	1	p3	(CTT)6	18	217	234
TRINITY_DN20373_c0_g3_i1_len=2274_path=[0:0-2273]	2	p3	(CAC)7	21	1913	1933
TRINITY_DN20324_c0_g1_i5_len=736_path=[0:0-148_7:149-181_9:182-291_11:292-484_13:485-514_15:515-735]	1	p2	(CT)16	32	704	735
TRINITY_DN20324_c0_g1_i1_len=1448_path=[3:0-79_5:80-94_6:95-324_7:325-357_8:358-494_12:495-701_13:702-731_14:732-1208_16:1209-1210_17:1211-1247_19:1248-1275_20:1276-1447]	1	p2	(CT)6	12	931	942
TRINITY_DN20324_c0_g1_i2_len=1315_path=[0:0-148_7:149-181_9:182-291_10:292-361_12:362-568_13:569-598_14:599-1075_16:1076-1077_17:1078-1114_19:1115-1142_20:1143-1314]	1	p2	(CT)6	12	798	809
TRINITY_DN20319_c0_g1_i1_len=386_path=[0:0-385]	1	p2	(AG)9	18	311	328
TRINITY_DN20395_c0_g1_i5_len=1829_path=[2:0-129_7:130-134_9:135-190_10:191-246_12:247-342_13:343-411_15:412-504_16:505-624_17:625-670_19:671-1092_20:1093-1179_21:1180-1828]	1	p3	(GAA)7	21	1600	1620
TRINITY_DN20395_c0_g1_i6_len=538_path=[1:0-178_4:179-272_5:273-366_6:367-409_7:410-414_8:415-537]	1	p2	(AT)6	12	57	68
TRINITY_DN20395_c0_g1_i7_len=838_path=[1:0-178_3:179-572_4:573-666_6:667-709_7:710-714_8:715-837]	1	p2	(AT)6	12	57	68
TRINITY_DN20395_c0_g1_i2_len=1637_path=[2:0-129_7:130-134_9:135-190_11:191-312_16:313-432_17:433-478_19:479-900_20:901-987_21:988-1636]	1	p3	(GAA)7	21	1408	1428
TRINITY_DN20395_c0_g1_i9_len=896_path=[1:0-178_3:179-572_4:573-666_6:667-709_7:710-714_9:715-770_10:771-826_13:827-895]	1	p2	(AT)6	12	57	68
TRINITY_DN20318_c0_g1_i1_len=1820_path=[0:0-152_6:153-178_7:179-424_9:425-473_10:474-576_12:577-621_14:622-709_15:710-737_16:738-1376_23:1377-1383_25:1384-1442_26:1443-1489_28:1490-1819]	1	p3	(CTA)7	21	1081	1101
TRINITY_DN20318_c0_g1_i2_len=2212_path=[1:0-358_3:359-395_4:396-555_6:556-581_7:582-827_9:828-876_10:877-979_12:980-1024_14:1025-1112_15:1113-1140_16:1141-1779_23:1780-1786_24:1787-1845_26:1846-1892_27:1893-2211]	1	p3	(CTA)7	21	1484	1504
TRINITY_DN20365_c0_g1_i5_len=3329_path=[0:0-230_2:231-245_3:246-264_4:265-332_6:333-1918_8:1919-1993_9:1994-2038_10:2039-2089_11:2090-2133_14:2134-2258_15:2259-2276_16:2277-2353_19:2354-2376_20:2377-2435_22:2436-2536_24:2537-2605_29:2606-2627_30:2628-2711_31:2712-2777_33:2778-2806_34:2807-2834_36:2835-2846_37:2847-3165_38:3166-3189_39:3190-3328]	1	p3	(GGT)5	15	1317	1331
TRINITY_DN20365_c0_g1_i1_len=2518_path=[0:0-230_2:231-245_3:246-264_4:265-332_6:333-1918_8:1919-1993_9:1994-2038_10:2039-2089_11:2090-2133_13:2134-2227_14:2228-2352_15:2353-2370_17:2371-2517]	1	p3	(GGT)5	15	1317	1331
TRINITY_DN20365_c0_g1_i8_len=2501_path=[0:0-230_2:231-245_3:246-264_4:265-332_6:333-1918_8:1919-1993_9:1994-2038_10:2039-2089_11:2090-2133_14:2134-2258_15:2259-2276_16:2277-2353_19:2354-2376_21:2377-2500]	1	p3	(GGT)5	15	1317	1331
TRINITY_DN20313_c0_g1_i2_len=238_path=[2:0-100_5:101-115_6:116-236_13:237-237]	1	p2	(CT)6	12	55	66
TRINITY_DN20348_c0_g1_i11_len=759_path=[1:0-60_2:61-125_7:126-126_8:127-128_10:129-198_14:199-224_15:225-291_27:292-318_29:319-365_35:366-387_37:388-389_39:390-578_47:579-625_49:626-758]	1	p2	(AG)7	14	455	468
TRINITY_DN20374_c0_g1_i1_len=415_path=[0:0-414]	1	p2	(GA)20	40	375	414
TRINITY_DN30100_c0_g1_i1_len=444_path=[0:0-443]	1	p3	(CCT)6	18	258	275
TRINITY_DN30036_c0_g1_i1_len=1019_path=[0:0-1018]	1	p4	(TAGT)6	24	241	264
TRINITY_DN30070_c0_g1_i1_len=346_path=[0:0-345]	1	p2	(AT)6	12	51	62
TRINITY_DN30098_c0_g1_i1_len=790_path=[0:0-789]	1	p3	(CTT)8	24	25	48
TRINITY_DN30098_c0_g1_i1_len=790_path=[0:0-789]	2	p3	(TAA)7	21	714	734
TRINITY_DN30047_c0_g1_i1_len=954_path=[0:0-408_1:409-513_2:514-953]	1	p3	(TTC)12	36	476	511
TRINITY_DN30103_c1_g1_i1_len=894_path=[0:0-613_1:614-893]	1	p2	(AT)7	14	695	708
TRINITY_DN30103_c2_g1_i2_len=415_path=[0:0-297_2:298-414]	1	c*	(AC)17(AT)6*aa(GT)6	60	110	169
TRINITY_DN30103_c2_g1_i3_len=256_path=[1:0-138_2:139-255]	1	p2	(GT)6	12	1	12
TRINITY_DN30080_c0_g1_i4_len=1038_path=[0:0-60_3:61-101_6:102-105_8:106-197_9:198-273_10:274-339_12:340-369_13:370-397_14:398-455_16:456-487_17:488-494_19:495-580_21:581-614_23:615-629_24:630-633_25:634-665_26:666-667_29:668-700_31:701-751_32:752-754_35:755-788_36:789-994_37:995-1037]	1	p2	(CT)7	14	93	106
TRINITY_DN18351_c0_g1_i2_len=272_path=[0:0-79_1:80-95_2:96-271]	1	p2	(AT)7	14	71	84
TRINITY_DN18390_c0_g2_i10_len=1947_path=[0:0-67_2:68-190_4:191-216_5:217-297_6:298-300_10:301-338_11:339-373_14:374-398_16:399-399_17:400-532_20:533-635_22:636-694_23:695-774_25:775-917_26:918-1014_27:1015-1208_29:1209-1440_30:1441-1494_32:1495-1654_34:1655-1946]	1	p3	(CTC)5	15	388	402
TRINITY_DN18390_c0_g2_i1_len=1948_path=[0:0-67_2:68-190_4:191-216_5:217-297_6:298-300_10:301-338_11:339-373_14:374-398_16:399-399_17:400-532_20:533-635_22:636-694_23:695-774_25:775-917_26:918-1014_27:1015-1208_29:1209-1440_30:1441-1494_32:1495-1654_33:1655-1655_34:1656-1947]	1	p3	(CTC)5	15	388	402
TRINITY_DN18390_c0_g2_i2_len=1441_path=[0:0-67_2:68-190_4:191-216_5:217-297_6:298-300_10:301-338_11:339-373_14:374-398_16:399-399_17:400-532_20:533-635_21:636-694_23:695-774_24:775-917_26:918-1014_28:1015-1208_29:1209-1440]	1	p3	(CTC)5	15	388	402
TRINITY_DN18307_c0_g1_i2_len=1747_path=[0:0-384_2:385-419_4:420-572_6:573-617_7:618-793_8:794-837_10:838-871_12:872-905_13:906-1006_15:1007-1075_16:1076-1125_17:1126-1182_19:1183-1305_21:1306-1424_24:1425-1531_26:1532-1630_27:1631-1670_29:1671-1746]	1	p3	(CAC)6	18	1522	1539
TRINITY_DN18307_c0_g1_i3_len=1747_path=[0:0-384_3:385-419_4:420-572_5:573-617_7:618-793_9:794-837_10:838-871_11:872-905_13:906-1006_15:1007-1075_16:1076-1125_17:1126-1182_19:1183-1305_21:1306-1424_24:1425-1531_26:1532-1630_27:1631-1670_29:1671-1746]	1	p3	(CAC)6	18	1522	1539
TRINITY_DN18392_c0_g1_i4_len=3060_path=[0:0-447_3:448-454_4:455-695_6:696-976_7:977-1134_9:1135-1161_10:1162-1206_11:1207-1465_13:1466-1615_15:1616-1630_17:1631-1661_18:1662-1733_19:1734-1848_21:1849-1936_22:1937-2090_23:2091-2132_24:2133-2140_25:2141-2142_26:2143-2191_28:2192-2356_31:2357-2398_32:2399-2449_33:2450-2723_35:2724-2792_37:2793-3059]	1	p3	(AGA)5	15	2839	2853
TRINITY_DN18392_c0_g1_i3_len=4086_path=[0:0-447_3:448-454_4:455-695_5:696-1990_6:1991-2271_7:2272-2429_9:2430-2456_10:2457-2501_11:2502-2760_13:2761-2910_15:2911-2925_16:2926-2956_18:2957-3028_21:3029-3116_23:3117-3158_24:3159-3166_25:3167-3168_26:3169-3217_28:3218-3382_31:3383-3424_32:3425-3475_33:3476-3749_35:3750-3818_37:3819-4085]	1	p3	(AGA)5	15	3865	3879
TRINITY_DN18399_c0_g2_i13_len=5101_path=[1:0-311_2:312-316_3:317-1269_4:1270-1669_5:1670-1683_6:1684-1807_7:1808-1824_8:1825-1953_9:1954-2029_10:2030-2288_11:2289-2375_13:2376-2376_14:2377-2640_15:2641-2807_16:2808-5100]	1	p2	(GA)10	20	618	637
TRINITY_DN18399_c0_g2_i12_len=4709_path=[1:0-311_2:312-316_3:317-1269_4:1270-1669_7:1670-1686_8:1687-1815_9:1816-1891_10:1892-2150_12:2151-2151_14:2152-2415_16:2416-4708]	1	p2	(GA)10	20	618	637
TRINITY_DN18399_c0_g2_i3_len=2411_path=[1:0-311_3:312-1264_4:1265-1664_7:1665-1681_8:1682-1810_9:1811-1886_10:1887-2145_12:2146-2146_14:2147-2410]	1	p2	(GA)10	20	613	632
TRINITY_DN18399_c0_g2_i4_len=4876_path=[1:0-311_2:312-316_3:317-1269_4:1270-1669_7:1670-1686_8:1687-1815_9:1816-1891_10:1892-2150_12:2151-2151_14:2152-2415_15:2416-2582_16:2583-4875]	1	p2	(GA)10	20	618	637
TRINITY_DN18385_c0_g1_i5_len=2405_path=[0:0-246_3:247-367_4:368-472_7:473-547_8:548-613_10:614-689_12:690-918_14:919-1156_16:1157-1311_17:1312-1409_19:1410-1538_21:1539-1566_23:1567-1871_24:1872-1967_25:1968-2404]	1	p2	(CT)8	16	91	106
TRINITY_DN18385_c0_g1_i6_len=1872_path=[0:0-246_3:247-367_4:368-472_7:473-547_8:548-613_10:614-689_12:690-918_14:919-1156_16:1157-1311_17:1312-1409_19:1410-1538_22:1539-1566_23:1567-1871]	1	p2	(CT)8	16	91	106
TRINITY_DN18385_c0_g1_i7_len=2538_path=[0:0-246_3:247-367_4:368-472_6:473-605_7:606-680_8:681-746_10:747-822_12:823-1051_14:1052-1289_16:1290-1444_17:1445-1542_19:1543-1671_21:1672-1699_23:1700-2004_24:2005-2100_25:2101-2537]	1	p2	(CT)8	16	91	106
TRINITY_DN18385_c0_g1_i2_len=2565_path=[0:0-246_3:247-367_4:368-472_7:473-547_8:548-613_10:614-689_11:690-849_12:850-1078_14:1079-1316_16:1317-1471_17:1472-1569_19:1570-1698_21:1699-1726_23:1727-2031_24:2032-2127_25:2128-2564]	1	p2	(CT)8	16	91	106
TRINITY_DN18385_c0_g1_i17_len=2309_path=[0:0-246_3:247-367_4:368-472_7:473-547_8:548-613_10:614-689_12:690-918_14:919-1156_16:1157-1311_17:1312-1409_19:1410-1538_21:1539-1566_23:1567-1871_25:1872-2308]	1	p2	(CT)8	16	91	106
TRINITY_DN18385_c0_g1_i15_len=2992_path=[0:0-246_3:247-367_4:368-472_7:473-547_8:548-613_10:614-689_12:690-918_14:919-1156_15:1157-1743_16:1744-1898_17:1899-1996_19:1997-2125_21:2126-2153_23:2154-2458_24:2459-2554_25:2555-2991]	1	p2	(CT)8	16	91	106
TRINITY_DN18385_c0_g1_i13_len=1505_path=[0:0-246_3:247-367_4:368-472_7:473-547_8:548-613_10:614-689_12:690-918_14:919-1156_16:1157-1311_18:1312-1504]	1	p2	(CT)8	16	91	106
TRINITY_DN18385_c0_g1_i10_len=1959_path=[0:0-246_3:247-367_4:368-472_7:473-547_8:548-613_10:614-689_12:690-918_14:919-1156_16:1157-1311_17:1312-1409_20:1410-1958]	1	p2	(CT)8	16	91	106
TRINITY_DN18385_c0_g1_i11_len=2635_path=[0:0-246_3:247-367_4:368-472_7:473-547_8:548-613_10:614-689_12:690-918_13:919-1148_14:1149-1386_16:1387-1541_17:1542-1639_19:1640-1768_21:1769-1796_23:1797-2101_24:2102-2197_25:2198-2634]	1	p2	(CT)8	16	91	106
TRINITY_DN18385_c0_g2_i1_len=361_path=[0:0-360]	1	p2	(CT)7	14	88	101
TRINITY_DN18375_c0_g1_i3_len=259_path=[0:0-73_1:74-74_2:75-148_9:149-149_10:150-165_11:166-182_13:183-194_14:195-258]	1	p2	(CT)6	12	190	201
TRINITY_DN18352_c2_g1_i2_len=246_path=[1:0-41_2:42-245]	1	p3	(AAT)5	15	129	143
TRINITY_DN18352_c2_g1_i1_len=242_path=[0:0-37_2:38-241]	1	p3	(AAT)5	15	125	139
TRINITY_DN18372_c0_g1_i3_len=1014_path=[0:0-511_2:512-801_4:802-802_5:803-1013]	1	p2	(AT)7	14	14	27
TRINITY_DN18358_c0_g1_i6_len=2187_path=[0:0-589_1:590-682_2:683-1148_3:1149-1411_4:1412-1597_6:1598-1732_7:1733-2186]	1	p2	(AC)6	12	150	161
TRINITY_DN18358_c0_g1_i18_len=1450_path=[0:0-589_2:590-1055_4:1056-1241_6:1242-1376_8:1377-1449]	1	p2	(AC)6	12	150	161
TRINITY_DN18358_c0_g1_i14_len=2243_path=[0:0-589_2:590-1055_4:1056-1241_5:1242-1653_6:1654-1788_7:1789-2242]	1	p2	(AC)6	12	150	161
TRINITY_DN18358_c0_g1_i10_len=2094_path=[0:0-589_2:590-1055_3:1056-1318_4:1319-1504_6:1505-1639_7:1640-2093]	1	p2	(AC)6	12	150	161
TRINITY_DN18361_c0_g1_i1_len=2131_path=[0:0-471_1:472-656_3:657-698_4:699-779_5:780-2130]	1	p3	(AAT)5	15	569	583
TRINITY_DN18361_c0_g1_i1_len=2131_path=[0:0-471_1:472-656_3:657-698_4:699-779_5:780-2130]	2	p2	(AC)7	14	734	747
TRINITY_DN18361_c0_g1_i3_len=2101_path=[0:0-471_1:472-656_2:657-668_4:669-749_5:750-2100]	1	p3	(AAT)5	15	569	583
TRINITY_DN18361_c0_g1_i3_len=2101_path=[0:0-471_1:472-656_2:657-668_4:669-749_5:750-2100]	2	p2	(AC)7	14	704	717
TRINITY_DN18332_c0_g1_i5_len=1155_path=[3:0-420_5:421-451_9:452-629_11:630-641_12:642-661_14:662-678_18:679-723_19:724-930_24:931-974_25:975-975_27:976-987_28:988-993_29:994-1028_30:1029-1032_32:1033-1045_34:1046-1082_36:1083-1100_38:1101-1114_39:1115-1154]	1	p3	(AAT)9	27	462	488
TRINITY_DN18359_c0_g1_i1_len=2041_path=[0:0-2040]	1	p3	(AGT)6	18	1546	1563
TRINITY_DN56132_c0_g1_i1_len=483_path=[0:0-482]	1	p6	(CATCTC)4	24	405	428
TRINITY_DN56179_c0_g4_i1_len=1002_path=[0:0-1001]	1	p2	(AG)7	14	241	254
TRINITY_DN56179_c0_g4_i1_len=1002_path=[0:0-1001]	2	p2	(TG)6	12	446	457
TRINITY_DN56179_c0_g1_i4_len=243_path=[0:0-86_2:87-189_4:190-242]	1	p2	(TG)17	34	1	34
TRINITY_DN56179_c0_g1_i1_len=542_path=[0:0-86_2:87-189_3:190-541]	1	p2	(TG)17	34	1	34
TRINITY_DN56179_c0_g1_i3_len=937_path=[1:0-428_2:429-531_3:532-883_4:884-936]	1	c	(AT)6ac(AG)10	34	304	337
TRINITY_DN56141_c0_g1_i5_len=472_path=[1:0-91_3:92-163_4:164-164_5:165-295_6:296-411_7:412-471]	1	p2	(TG)6	12	434	445
TRINITY_DN56141_c0_g1_i6_len=471_path=[1:0-91_2:92-293_4:294-294_6:295-410_7:411-470]	1	p2	(TG)6	12	433	444
TRINITY_DN8028_c0_g1_i1_len=479_path=[0:0-478]	1	p3	(CCA)6	18	439	456
TRINITY_DN8003_c0_g1_i4_len=784_path=[0:0-374_37:375-783]	1	p3	(TGA)5	15	72	86
TRINITY_DN8003_c0_g1_i5_len=2774_path=[2:0-321_7:322-351_8:352-445_10:446-474_11:475-500_13:501-531_15:532-583_18:584-624_20:625-643_23:644-670_24:671-705_25:706-796_27:797-841_29:842-967_30:968-1512_31:1513-1515_32:1516-1608_34:1609-1690_35:1691-2364_37:2365-2773]	1	p2	(CT)7	14	90	103
TRINITY_DN8003_c0_g1_i6_len=1647_path=[2:0-321_7:322-351_8:352-445_10:446-474_11:475-500_13:501-531_15:532-583_18:584-624_20:625-643_23:644-670_24:671-705_25:706-796_27:797-841_29:842-967_31:968-970_33:971-1063_34:1064-1145_36:1146-1457_38:1458-1470_39:1471-1646]	1	p2	(CT)7	14	90	103
TRINITY_DN8003_c0_g1_i7_len=3065_path=[1:0-252_4:253-362_6:363-413_7:414-443_9:444-537_10:538-566_12:567-592_13:593-623_14:624-655_16:656-854_17:855-874_18:875-915_19:916-933_21:934-934_23:935-961_24:962-996_26:997-1087_27:1088-1132_29:1133-1258_30:1259-1803_31:1804-1806_32:1807-1899_34:1900-1981_35:1982-2655_37:2656-3064]	1	p2	(CT)8	16	180	195
TRINITY_DN8003_c0_g1_i1_len=1238_path=[1:0-252_4:253-362_6:363-413_7:414-443_9:444-537_10:538-566_12:567-592_13:593-623_14:624-655_17:656-675_18:676-716_19:717-734_22:735-762_24:763-797_26:798-888_27:889-933_29:934-1059_31:1060-1062_32:1063-1155_34:1156-1237]	1	p2	(CT)8	16	180	195
TRINITY_DN8003_c0_g1_i3_len=1634_path=[2:0-321_7:322-351_8:352-445_10:446-474_11:475-500_13:501-531_15:532-583_18:584-624_20:625-643_23:644-670_24:671-705_25:706-796_27:797-841_29:842-967_31:968-970_33:971-1063_34:1064-1145_36:1146-1457_39:1458-1633]	1	p2	(CT)7	14	90	103
TRINITY_DN8003_c0_g1_i8_len=2321_path=[1:0-252_4:253-362_6:363-413_7:414-443_9:444-537_10:538-566_12:567-592_13:593-623_14:624-655_17:656-675_18:676-716_19:717-734_21:735-735_23:736-762_24:763-797_26:798-888_27:889-933_29:934-1059_31:1060-1062_32:1063-1155_34:1156-1237_35:1238-1911_37:1912-2320]	1	p2	(CT)8	16	180	195
TRINITY_DN8003_c0_g1_i9_len=2384_path=[1:0-252_3:253-440_4:441-550_5:551-877_6:878-928_7:929-958_9:959-1052_10:1053-1081_12:1082-1107_13:1108-1138_14:1139-1170_17:1171-1190_18:1191-1231_19:1232-1249_21:1250-1250_23:1251-1277_24:1278-1312_26:1313-1403_27:1404-1448_28:1449-1534_29:1535-1660_30:1661-2205_31:2206-2208_32:2209-2301_34:2302-2383]	1	p2	(CT)8	16	180	195
TRINITY_DN8085_c0_g1_i1_len=523_path=[0:0-522]	1	p2	(TA)12	24	499	522
TRINITY_DN8092_c0_g2_i4_len=1299_path=[0:0-93_1:94-112_2:113-428_4:429-1298]	1	p2	(AT)10	20	1247	1266
TRINITY_DN8024_c0_g1_i4_len=1670_path=[0:0-291_1:292-327_3:328-472_4:473-577_6:578-603_7:604-771_9:772-795_11:796-853_12:854-885_14:886-956_15:957-1023_17:1024-1068_18:1069-1084_20:1085-1100_21:1101-1143_22:1144-1204_23:1205-1238_25:1239-1276_26:1277-1310_28:1311-1474_30:1475-1534_32:1535-1637_34:1638-1669]	1	p4	(CCTC)5	20	23	42
TRINITY_DN8024_c0_g1_i5_len=1475_path=[0:0-291_1:292-327_3:328-472_4:473-577_6:578-603_8:604-771_9:772-795_11:796-853_12:854-885_14:886-956_15:957-1023_17:1024-1068_18:1069-1084_20:1085-1100_21:1101-1143_22:1144-1204_24:1205-1238_25:1239-1276_27:1277-1310_28:1311-1474]	1	p4	(CCTC)5	20	23	42
TRINITY_DN8024_c0_g1_i6_len=2866_path=[0:0-291_2:292-327_3:328-472_5:473-577_6:578-603_8:604-771_9:772-795_10:796-912_11:913-970_12:971-1002_14:1003-1073_15:1074-1140_17:1141-1185_18:1186-1201_20:1202-1217_21:1218-1260_22:1261-1321_23:1322-1355_25:1356-1393_26:1394-1427_28:1428-1591_30:1592-1651_32:1652-1754_34:1755-1786_36:1787-1836_37:1837-1863_39:1864-1905_41:1906-1913_42:1914-1937_43:1938-199…	1	p4	(CCTC)5	20	23	42
TRINITY_DN8024_c0_g1_i7_len=1790_path=[0:0-291_2:292-327_3:328-472_5:473-577_6:578-603_8:604-771_9:772-795_10:796-912_11:913-970_13:971-1002_14:1003-1073_16:1074-1140_17:1141-1185_18:1186-1201_19:1202-1217_21:1218-1260_22:1261-1321_24:1322-1355_25:1356-1393_27:1394-1427_28:1428-1591_29:1592-1664_33:1665-1757_34:1758-1789]	1	p4	(CCTC)5	20	23	42
TRINITY_DN8024_c0_g1_i1_len=1673_path=[0:0-291_2:292-327_3:328-472_5:473-577_6:578-603_8:604-771_9:772-795_11:796-853_13:854-885_14:886-956_16:957-1023_17:1024-1068_18:1069-1084_19:1085-1100_21:1101-1143_22:1144-1204_24:1205-1238_25:1239-1276_27:1277-1310_28:1311-1474_29:1475-1547_33:1548-1640_34:1641-1672]	1	p4	(CCTC)5	20	23	42
TRINITY_DN8024_c0_g1_i3_len=2749_path=[0:0-291_2:292-327_3:328-472_5:473-577_6:578-603_8:604-771_9:772-795_11:796-853_12:854-885_14:886-956_15:957-1023_17:1024-1068_18:1069-1084_20:1085-1100_21:1101-1143_22:1144-1204_23:1205-1238_25:1239-1276_26:1277-1310_28:1311-1474_30:1475-1534_32:1535-1637_34:1638-1669_36:1670-1719_37:1720-1746_39:1747-1788_41:1789-1796_42:1797-1820_43:1821-1877_45:1878-2748]	1	p4	(CCTC)5	20	23	42
TRINITY_DN8024_c0_g1_i9_len=2674_path=[0:0-291_2:292-327_3:328-472_5:473-577_6:578-603_8:604-771_9:772-795_11:796-853_12:854-885_14:886-956_15:957-1023_17:1024-1068_22:1069-1129_23:1130-1163_25:1164-1201_26:1202-1235_28:1236-1399_30:1400-1459_32:1460-1562_34:1563-1594_36:1595-1644_37:1645-1671_39:1672-1713_41:1714-1721_42:1722-1745_43:1746-1802_45:1803-2673]	1	p4	(CCTC)5	20	23	42
TRINITY_DN8024_c0_g1_i12_len=2752_path=[0:0-291_2:292-327_3:328-472_5:473-577_6:578-603_8:604-771_9:772-795_11:796-853_12:854-885_14:886-956_15:957-1023_17:1024-1068_18:1069-1084_20:1085-1100_21:1101-1143_22:1144-1204_23:1205-1238_25:1239-1276_26:1277-1310_28:1311-1474_30:1475-1534_31:1535-1547_33:1548-1640_34:1641-1672_35:1673-1722_37:1723-1749_38:1750-1799_42:1800-1823_44:1824-1880_45:1881-2751]	1	p4	(CCTC)5	20	23	42
TRINITY_DN8024_c0_g1_i10_len=3294_path=[0:0-291_2:292-327_3:328-472_5:473-577_6:578-603_8:604-771_9:772-795_11:796-853_12:854-885_14:886-956_15:957-1023_17:1024-1068_18:1069-1084_20:1085-1100_21:1101-1143_22:1144-1204_23:1205-1238_25:1239-1276_26:1277-1310_28:1311-1474_30:1475-1534_32:1535-1637_34:1638-1669_36:1670-1719_37:1720-1746_39:1747-1788_40:1789-2333_41:2334-2341_42:2342-2365_43:2366-2422…	1	p4	(CCTC)5	20	23	42
TRINITY_DN8024_c0_g1_i11_len=1652_path=[0:0-291_1:292-327_3:328-472_4:473-577_6:578-603_7:604-771_9:772-795_10:796-912_11:913-970_12:971-1002_14:1003-1073_15:1074-1140_17:1141-1185_18:1186-1201_20:1202-1217_21:1218-1260_22:1261-1321_23:1322-1355_25:1356-1393_26:1394-1427_28:1428-1591_30:1592-1651]	1	p4	(CCTC)5	20	23	42
TRINITY_DN8067_c0_g1_i1_len=827_path=[0:0-222_2:223-248_3:249-304_5:305-333_7:334-436_8:437-463_10:464-826]	1	p5	(TTTCA)4	20	98	117
TRINITY_DN8067_c0_g1_i2_len=916_path=[0:0-222_2:223-248_3:249-304_5:305-333_6:334-472_8:473-499_9:500-915]	1	p5	(TTTCA)4	20	98	117
TRINITY_DN8067_c0_g1_i3_len=880_path=[0:0-222_2:223-248_3:249-304_5:305-333_7:334-436_8:437-463_9:464-879]	1	p5	(TTTCA)4	20	98	117
TRINITY_DN8055_c0_g1_i2_len=2030_path=[1:0-657_19:658-698_20:699-753_22:754-808_23:809-832_25:833-891_26:892-965_27:966-1007_29:1008-1383_31:1384-1417_32:1418-1447_34:1448-1573_35:1574-1614_37:1615-1659_38:1660-1686_39:1687-1716_41:1717-1758_42:1759-2029]	1	p2	(TA)7	14	501	514
TRINITY_DN8070_c1_g1_i9_len=516_path=[4:0-202_6:203-251_7:252-295_9:296-320_10:321-340_14:341-367_15:368-376_16:377-393_17:394-403_19:404-425_25:426-459_26:460-515]	1	p2	(TA)7	14	181	194
TRINITY_DN8070_c1_g1_i5_len=538_path=[4:0-202_6:203-251_7:252-295_9:296-320_10:321-340_14:341-367_15:368-376_16:377-393_17:394-403_19:404-425_25:426-459_27:460-537]	1	p2	(TA)7	14	181	194
TRINITY_DN8070_c1_g1_i2_len=375_path=[2:0-32_6:33-81_7:82-125_9:126-150_11:151-154_12:155-177_14:178-204_21:205-219_23:220-253_24:254-262_25:263-296_27:297-374]	1	p2	(TA)12	24	1	24
TRINITY_DN8070_c1_g1_i13_len=353_path=[2:0-32_6:33-81_7:82-125_9:126-150_11:151-154_12:155-177_14:178-204_21:205-219_23:220-253_24:254-262_25:263-296_26:297-352]	1	p2	(TA)12	24	1	24
TRINITY_DN8001_c0_g2_i1_len=2782_path=[1:0-1325_2:1326-2443_3:2444-2477_5:2478-2781]	1	p2	(TA)11	22	1	22
TRINITY_DN8001_c0_g2_i3_len=2767_path=[1:0-1325_2:1326-2443_4:2444-2462_5:2463-2766]	1	p2	(TA)11	22	1	22
TRINITY_DN8098_c0_g1_i4_len=1848_path=[0:0-894_2:895-895_4:896-1049_6:1050-1400_8:1401-1627_10:1628-1647_11:1648-1847]	1	p2	(TA)9	18	33	50
[truncated: 19,030 more rows]
