# Supplementary material for: A cytochrome P450 CYP87A4 imparts sterol side-chain cleavage in digoxin biosynthesis
Source: Nat Commun. 2023 Jul 8;14:4042. doi: 10.1038/s41467-023-39719-4 (PMC10329713; doi:10.1038/s41467-023-39719-4)
Supplement: Supplementary file 10 — Supplementary Data 7 [file 41467_2023_39719_MOESM10_ESM.txt]

Specifications
==============

Sequence source file: "/vol_c/DATA/Trinity_Runs/D_lanata/Transcriptome.fasta"

Definement of microsatellites (unit size / minimum number of repeats):
(2/6) (3/5) (4/5) (5/4) (6/4) 

Maximal number of bases interrupting 2 SSRs in a compound microsatellite:  100


RESULTS OF MICROSATELLITE SEARCH
================================

Total number of sequences examined:              317983
Total size of examined sequences (bp):           310473283
Total number of identified SSRs:                 22549
Number of SSR containing sequences:              19577
Number of sequences containing more than 1 SSR:  2520
Number of SSRs present in compound formation:    1520


Distribution to different repeat type classes
---------------------------------------------

Unit size	Number of SSRs
2	12530
3	7490
4	673
5	912
6	944

Frequency of identified SSR motifs
----------------------------------

Repeats	4	5	6	7	8	9	10	11	12	13	14	15	16	17	18	19	20	21	22	23	24	25	26	27	28	29	30	total
AC	-	-	299	144	110	106	41	44	37	15	12	6	15	1	1	2	1							4				838
AG	-	-	400	224	160	122	62	67	35	15	14	21	30	34	9	7	18	12	10	4	5	2	3	1	7	2	1	1265
AT	-	-	635	386	346	305	148	272	349																			2441
CA	-	-	267	162	90	66	62	24	26	2	2	3	4	2	3	1	1		1									716
CG	-	-	4		1		1																					6
CT	-	-	371	257	256	123	57	51	43	17	25	9	13	8	24	14	9	12	9		3	4	5	3				1313
GA	-	-	276	201	106	46	63	41	26	9	27	25	8	13	6	11	11	4	2	3		7	4	1				890
GC	-	-	9	2																								11
GT	-	-	187	106	78	43	37	24	8	4	1	3	1					1	1									494
TA	-	-	633	362	280	220	170	255	316																			2236
TC	-	-	456	274	153	162	95	53	38	43	26	18	24	9	20	28	9	2	7	4	2	5			3	2		1433
TG	-	-	340	191	115	78	46	51	28	5	10	8	4	2		3	2	4										887
AAC	-	32	21	4	7									1														65
AAG	-	94	28	17	8	2	6	1		5	1		2				1											165
AAT	-	139	65	24	30	4	7	4	5	1	3	1	1	1		1												286
ACA	-	28	6	19	4	1	2	4				1																65
ACC	-	89	16	7																								112
ACG	-	5	3	1																								9
ACT	-	42	6	2	2	7																						59
AGA	-	83	55	32	6	9	13	10	4	2	2	2	1	2	2	1	1		5									230
AGC	-	86	32	7	13																							138
AGG	-	61	10	16	1																							88
AGT	-	10	11		3																							24
ATA	-	114	53	8	10		8	1	5	4			5	1		4												213
ATC	-	63	43	42	24		4	1	1				2															180
ATG	-	61	14	10	9										4													98
ATT	-	127	75	29	29		5	3	1	1	15	3																288
CAA	-	55	33	4	13		1		6						2	1					1							116
CAC	-	53	46	8	3		2																					112
CAG	-	85	28	1																								114
CAT	-	134	32	16	18	13				2	4		1		1	1												222
CCA	-	162	51	8	7																							228
CCG	-	70	16	1																								87
CCT	-	80	11	3			6																					100
CGA	-	22	7																									29
CGC	-	24	2																									26
CGG	-	27	3							1																		31
CGT	-	4																										4
CTA	-	26	17	6	1	2		2																				54
CTC	-	45	27	19	9		1	3																				104
CTG	-	82	24		1	1																						108
CTT	-	87	55	11	18	3	5	1		2	2	1		1		2	3											191
GAA	-	193	95	43	11	21	1	9	2	11	2	1	2	1	6													398
GAC	-	16	4	3																								23
GAG	-	68	29	14	7	4		2	5																			129
GAT	-	101	56	17	4	2	3			2			2															187
GCA	-	56	21	8	2																							87
GCC	-	33	3	13																								49
GCG	-	32	2																									34
GCT	-	60	45	1																								106
GGA	-	55	27	6	7					1																		96
GGC	-	36	11	5																								52
GGT	-	65	22			1																						88
GTA	-	12	16	13	2																							43
GTC	-	17		1																								18
GTG	-	50	27	7	5											2												91
GTT	-	8	6				1																					15
TAA	-	81	56	46	34	4	13	1	2		2	9																248
TAC	-	39	8	4	3	6	1	2																				63
TAG	-	35	25	2	8			1																				71
TAT	-	99	73	20	20	1	1	6	6	2	1			1	5	3												238
TCA	-	106	53	18	14	7	4	2	1		1	3																209
TCC	-	57	22	13	4			4	1																			101
TCG	-	18		1																								19
TCT	-	167	66	40	18	3		2	3	10	1	2	2		2													316
TGA	-	99	27	26	9	6						2			2													171
TGC	-	141	43		1																							185
TGG	-	86	16	12	8																							122
TGT	-	14	9	4					1			1																29
TTA	-	144	82	44	27	2	1	5	6	5	5	1	1		2	1						1						327
TTC	-	152	83	42	19	1	5	5	7	6	14	5		1		6		1										347
TTG	-	42	23	11	1	3	1	1																				82
AAAC	-	3	3																									6
AAAG	-	2																										2
AAAT	-	32	5	1																								38
AACA	-	1	1																									2
AACT	-	1																										1
AAGA	-	6																										6
AAGC	-	4																										4
AATA	-	12	3			2	1																					18
AATC	-	3																										3
AATT	-	6	2																									8
ACAA	-	4																										4
ACAT	-		6	1	2																							9
ACTC	-	2	1		2																							5
AGAA	-	10	1																									11
AGAT	-	4								1	1																	6
AGGG	-		3																									3
AGGT	-	1																										1
AGTC	-	1		1																								2
AGTG	-		1																									1
ATAA	-	12	5				3	1																				21
ATAC	-	27	12	2	1	5	7		2	3																		59
ATAG	-	4	1					1																				6
ATCC	-	2	1																									3
ATCT	-	7	3							1																		11
ATGT	-	13	3	1		1	14	1	1																			34
ATTA	-	12	2																									14
ATTC	-	1																										1
ATTT	-	10	4	1	1																							16
CAAA	-	6																										6
CAAT	-		1																									1
CACG	-	2			1																							3
CAGA	-	3																										3
CAGC	-	1																										1
CATA	-	12	3	1		7																						23
CATC	-					1																						1
CATT	-			9																								9
CCAT	-		2																									2
CCCT	-	2																										2
CCTC	-	12																										12
CTAG	-	2																										2
CTAT	-	2	1																									3
CTCA	-	1																										1
CTCG	-	1																										1
CTTT	-	1		1																								2
GAAA	-		3	2																								5
GAAC	-	2																										2
GAAG	-	2	1																									3
GAAT	-	1																										1
GACA	-	3																										3
GAGT	-	1	6																									7
GATA	-	5	1	1																								7
GATG	-	1																										1
GCCT	-	1																										1
GCGA	-	1																										1
GCTG	-	5																										5
GGAA	-	4																										4
GGAG	-	3																										3
GGGA	-	1																										1
GGTT	-	3																										3
GTAC	-	4																										4
GTAT	-	12		1	1	2				2																		18
GTCT	-	1																										1
GTGA	-	2	1																									3
GTTA	-		1																									1
GTTT	-	2	2		1																							5
TAAA	-	9	1																									10
TAAT	-	12																										12
TACA	-	5	12	1																								18
TAGA	-	1					1																					2
TAGC	-	1																										1
TAGT	-		1																									1
TATC	-	3	4																									7
TATG	-	11			3	1				6																		21
TATT	-	8																										8
TCCC	-	12																										12
TCCT	-	1	3																									4
TCTA	-			3		1																						4
TCTG	-	1																										1
TCTT	-	5	1	2																								8
TGAA	-	1																										1
TGAG	-	11																										11
TGCA	-		1																									1
TGGA	-	1																										1
TGTA	-	8	3	2	1																							14
TGTT	-	2	2																									4
TTAA	-	4																										4
TTAG	-					2																						2
TTAT	-	12	6																									18
TTCA	-		1																									1
TTCG	-	3																										3
TTCT	-	4	3				2																					9
TTGG	-	3	2																									5
TTGT	-	3												3														6
TTTA	-	14	9		1	1																						25
TTTC	-	8	4																									12
TTTG	-	1																										1
AAAAC	3	1																										4
AAAAG	11							5																				16
AAAAT	29	1																										30
AAACA	2																											2
AAACC	21	5	1	1	1																							29
AAACT	1																											1
AAAGA	2																											2
AAAGC	5																											5
AAATA	4				1																							5
AAATC	2																											2
AAATG	3																											3
AAATT	2	1																										3
AACAA	7	1																										8
AACAC	3																											3
AACAT	3																											3
AACCA	3	4																										7
AACGA	4																											4
AAGAA	1																											1
AAGCA		1																										1
AAGCT	2																											2
AATAA	1																											1
AATAT	1																											1
AATCA		2																										2
AATCT		3																										3
AATGG	1				1																							2
AATTA	1																											1
ACAAA		6																										6
ACAAC	1																											1
ACACA	1																											1
ACATT		1																										1
ACCAA	3	1		1																								5
ACCAC	1																											1
ACTAC	1																											1
ACTGT	1																											1
ACTTG		2																										2
AGAAA	2																											2
AGAAC	1																											1
AGAAG	3	6																										9
AGACC	1																											1
AGAGA	1																											1
AGAGC	2		1																									3
AGATA	1																											1
AGATC		5																										5
AGATG	1																											1
AGCAA	2																											2
AGCAC	2																											2
AGCAT	1																											1
AGCTC	2	1																										3
AGCTG	2																											2
AGGAG		3																										3
AGGGA		4																										4
AGTCG	1																											1
AGTTC	1																											1
AGTTG				10																								10
ATAAA	1	4																										5
ATAAG		1																										1
ATACC	1																											1
ATATA	3																											3
ATATG	5	3																										8
ATCAC	1																											1
ATCCC	1																											1
ATCTA	2																											2
ATCTC	2																											2
ATCTT	2																											2
ATGAG	4																											4
ATGAT	1																											1
ATGGC	4																											4
ATGGT	2																											2
ATTAA	1																											1
ATTCA	1																											1
ATTGA	9																											9
ATTGG	3																											3
ATTTC	3																											3
ATTTT	20	2																										22
CAAAA	2																											2
CAAAC	12	7		1		1																						21
CAAAT	1																											1
CAACC	3																											3
CAAGA	3																											3
CAAGC	1																											1
CACAA												1																1
CACAC	1																											1
CACAG		1																										1
CACAT	1																											1
CACCA	1																											1
CACTC	6																											6
CACTG	3																											3
CAGAG		2																										2
CAGCA	2																											2
CAGCC	1																											1
CAGCT		4																										4
CATAT	1																											1
CATCC	1																											1
CATCG	1																											1
CATCT	1																											1
CATGC	2																											2
CATTG		3																										3
CCAAA		2																										2
CCAAC	2																											2
CCACC		1																										1
CCAGA	2																											2
CCCAG	1																											1
CCCTC	1																											1
CCCTG		1																										1
CCGCT	1																											1
CGAAC	1																											1
CGAGC	1																											1
CGAGG		4																										4
CGCTC	4																											4
CGGGT	2																											2
CGGTC	1																											1
CGTCT			1																									1
CTAAC	1																											1
CTACA	1																											1
CTATT	3																											3
CTCAA		2																										2
CTCAT	2																											2
CTCCA	6																											6
CTCCC	7																											7
CTCTA	3																											3
CTGAG		3																										3
CTGAT	1																											1
CTGCT	2																											2
CTGGA	1																											1
CTGGC	2																											2
CTGGG	1																											1
CTGTT	2																											2
CTTAT	1																											1
CTTCT	2	4																										6
CTTTG	2																											2
CTTTT	10																											10
GAAAA	4	1																										5
GAAAG	1																											1
GAAAT	5																											5
GAACA	3	6																										9
GAACG	1																											1
GAAGA	4								1																			5
GAATT	2																											2
GACAG	4																											4
GACAT	1																											1
GACGA	1																											1
GACGT	1																											1
GAGAA		4																										4
GAGAC	9																											9
GAGAG	1	1																										2
GAGAT	1																											1
GAGCA	1																											1
GAGCT	2																											2
GAGGA	1																											1
GAGGG	4																											4
GATAA	2																											2
GATAT		1						1																				2
GATCT	1																											1
GATGA		1																										1
GATGG	1																											1
GATTC	1																											1
GCATC	1																											1
GCCCG	4																											4
GCTAA		1																										1
GCTTG	1																											1
GGACA	1																											1
GGATC	1																											1
GGATG							1																					1
GGCGG		1																										1
GGCTG	4																											4
GGGAG	3																											3
GGGCC		8																										8
GGGGT	6																											6
GGGTT	9																											9
GGTCA	1																											1
GGTCC	1																											1
GGTGG	2																											2
GGTTT	1																											1
GTATG					1	2																						3
GTCAG	1																											1
GTCCA	2																											2
GTCCT	2																											2
GTCGG	1																											1
GTCTA	1																											1
GTCTG	1																											1
GTGAT	1																											1
GTGTA	1																											1
GTTCC	2																											2
GTTCT	2			1																								3
GTTGA	1																											1
GTTTA		3																										3
GTTTG	1	2		1																								4
TAAAA	12		1																									13
TAAAC		1																										1
TAAAT	1																											1
TAACA	2																											2
TAAGA	1																											1
TAATA	5																											5
TAATC	1																											1
TACAA	4																											4
TACAG	2																											2
TACTG	1																											1
TAGAG			1																									1
TAGCC		1																										1
TATCA	1																											1
TATCC	2																											2
TATGC	1																											1
TATTA		1																										1
TATTC										2																		2
TATTT	17																											17
TCAAA	4																											4
TCAAC	1																											1
TCAAT	3	1																										4
TCACC	1																											1
TCAGC	2																											2
TCATA		1																										1
TCATC		2	1																									3
TCATT	3																											3
TCCCT	4																											4
TCCTA	2																											2
TCCTC	1																											1
TCCTG	1																											1
TCGAC	2																											2
TCGAG	2																											2
TCTCA	1	1																										2
TCTCC		1																										1
TCTCT	6																											6
TCTGA	2																											2
TCTGG			1																									1
TCTTC	5		1																									6
TCTTT	5																											5
TGAAC	2																											2
TGAAG		2																										2
TGAAT	1																											1
TGACA	1																											1
TGAGA				1																								1
TGATC	1																											1
TGATG	1		1																									2
TGGCC	1																											1
TGGGC	3																											3
TGGTC	1																											1
TGGTT	11	2																										13
TGTAT	3																											3
TGTCA	1																											1
TGTCC	7																											7
TGTGC	1																											1
TGTGT			1																									1
TGTTC	4	3																										7
TGTTG	1																											1
TTAAA	2																											2
TTAAT		2																										2
TTAGT	3																											3
TTATA		7																										7
TTATC	3				1																							4
TTATG	1																											1
TTATT	5	3																										8
TTCTC		2																										2
TTCTG	3																											3
TTCTT	5																											5
TTGGA	1	6																										7
TTGGG	7																											7
TTGGT	23	3																										26
TTGTA		1																										1
TTGTG	2																											2
TTGTT	2																											2
TTTAA	1																											1
TTTAT	5	1																										6
TTTCA	3																											3
TTTCC	6			1																								7
TTTCT	5	3		1																								9
TTTGG	7	3																										10
TTTGT	7								1																			8
TTTTA	5	7				2																						14
TTTTC	18	6																										24
TTTTG	13	1	2																									16
AAAAAG	2	1	1																									4
AAAAAT	2																											2
AAAACA	1																											1
AAAACC	2																											2
AAAATA		1																										1
AAAATC	7	2																										9
AAAATG	1																											1
AAACAA	1																											1
AAACCC	1		2																									3
AAAGAA	7																											7
AAATAA	1																											1
AAATAT	9																											9
AAATTA	1																											1
AAATTT	2																											2
AACAAG					1																							1
AACCAA	1																											1
AACTAA	6																											6
AAGAAA	2																											2
AAGAAT	6																											6
AAGACG	1																											1
AAGCCC					2																							2
AATACA		1																										1
AATAGT	1																											1
AATATA	3																											3
AATCAA	1																											1
AATCAT	1																											1
ACAAAA	1																											1
ACAAAC				1																								1
ACAAGG	1																											1
ACAATC	1																											1
ACACCA	1																											1
ACACCT	1																											1
ACAGCC	4																											4
ACATAC	1																											1
ACATAT	3																											3
ACCAGC	6						1																					7
ACCCTA	1																											1
ACCGCC	1																											1
ACCGTG	1																											1
ACCTGA	5																											5
ACCTGT	3																											3
ACCTTC		11																										11
ACGAGG	2																											2
ACTCTG	4																											4
AGAAAA	1																											1
AGAAGC	1																											1
AGAGAT		1																										1
AGAGGA	1																											1
AGATGA	1																											1
AGCACA	2																											2
AGCACG	2																											2
AGCCAT	3																											3
AGCCCA	7																											7
AGCCCC			1																									1
AGCCGA	7																											7
AGCTCA	1																											1
AGCTGT	1																											1
AGGAAA	3																											3
AGGAAC	1																											1
AGGATC	1																											1
AGGTGG	5																											5
AGTAAT	1																											1
AGTAGC			1																									1
AGTTCC	1																											1
AGTTGG	1																											1
AGTTGT	1																											1
AGTTTC	1																											1
ATACAT	6																											6
ATAGAT			4																									4
ATATAC	1	1																										2
ATATAG	3																											3
ATATGT						1																						1
ATCAAC	1																											1
ATCACA	2																											2
ATCCAT	1																											1
ATCTCA	2																											2
ATCTTA	1																											1
ATGAAG	4			1																								5
ATGAGG	1																											1
ATGCTT	1																											1
ATGGCT	1																											1
ATGTGA			2																									2
ATGTGT								1																				1
ATGTTC	1																											1
ATTAAA	1																											1
ATTACA	1																											1
ATTACC	4																											4
ATTAGA				1																								1
ATTCAT	1																											1
ATTCTA				1																								1
ATTCTG	1																											1
ATTGTA	2																											2
ATTTGC	2																											2
ATTTGG	1																											1
ATTTTC	1																											1
ATTTTG	2	3																										5
ATTTTT	2	1																										3
CAAAAT	7																											7
CAAAGC	7																											7
CAAATC	10																											10
CAACAG	1			2																								3
CAACCT	7																											7
CAACTA	1																											1
CAACTG	2																											2
CAACTT	3																											3
CAATCA	1																											1
CAATGG	1																											1
CACAAA	1																											1
CACAAC		2																										2
CACAAG	1																											1
CACACG	1																											1
CACCAA	1																											1
CACCAG			1																									1
CACCTA	1																											1
CAGAAG	2																											2
CAGAGC				1																								1
CAGCCT		2																										2
CAGCTC	2																											2
CAGGCA	6																											6
CAGGCC		1																										1
CAGTGC	2																											2
CATATA	4				1																							5
CATCCA						1																						1
CATCTC	7																											7
CATCTG	1																											1
CATGCA	1																											1
CATGTT		1																										1
CATTTC	4																											4
CATTTG	4		1																									5
CCAACC	6																											6
CCAAGC	1																											1
CCAATC	5																											5
CCAATG		3																										3
CCACAG						3																						3
CCAGAA	1																											1
CCAGCT	7																											7
CCAGTT	1																											1
CCATAC	1																											1
CCATCT	1																											1
CCATGG	1																											1
CCCAAA	1																											1
CCCAAG	2																											2
CCCACT	5																											5
CCCGAG	8																											8
CCCTTC	3																											3
CCGAGC			3																									3
CCGCCA	2																											2
CCGGGT	1																											1
CCTCAA	1																											1
CCTCAT	1																											1
CCTCCA	1																											1
CCTCTC	2																											2
CCTCTT			8																									8
CCTGCA	3																											3
CCTGCC		1																										1
CCTGGG	1																											1
CCTTCA		1																										1
CCTTTC	1																											1
CCTTTT	1																											1
CGAGCC	2			1																								3
CGATTC	4																											4
CGGTCA	4																											4
CTAAAC	1																											1
CTATAT	1																											1
CTATCT	1																											1
CTATGG	4																											4
CTCCAA	1																											1
CTCCAC	1																											1
CTCCAG	2																											2
CTCCCA	1																											1
CTCCCT	2																											2
CTCCTT	1																											1
CTCGCT	2																											2
CTCTAT	1																											1
CTCTCC	4																											4
CTGAGA				1																								1
CTGCAA	3																											3
CTGCTC	4																											4
CTGGAA	1																											1
CTGGCT		5																										5
CTGGTC	2																											2
CTGGTG	4	2																										6
CTGGTT	2																											2
CTTCAA	4																											4
CTTCCA	1																											1
CTTCCG	3																											3
CTTCCT			3																									3
CTTCTC		2																										2
CTTGTC	2																											2
CTTTCC	1																											1
CTTTGT					1																							1
CTTTTT	2	2																										4
GAAAAG		1																										1
GAAAAT	1																											1
GAAACA	2																											2
GAAAGG	3																											3
GAAATT	3																											3
GAAGAG	4		4																									8
GAAGCA	1																											1
GAAGTG		2																										2
GAAGTT	1																											1
GAATCA	1																											1
GAATGG			1																									1
GAATTC	1																											1
GACACC	1																											1
GACATG	2	2																										4
GACCCG	1																											1
GACGAG		1																										1
GAGAAG	1																											1
GAGACT	2																											2
GAGAGC	10																											10
GAGAGG	2																											2
GAGATA			2																									2
GAGCCA	1																											1
GAGGAA	1																											1
GATACA	1																											1
GATATA	1																											1
GATATG		1																										1
GATGAA	9																											9
GATGAC	4																											4
GATGAG	1																											1
GATGCC	1																											1
GATGGT	3																											3
GATGTG	3																											3
GATTAA	1																											1
GATTCG	1																											1
GATTGG	2																											2
GCAATG		8																										8
GCAGTA	1																											1
GCATAT	5																											5
GCATGG				1																								1
GCATTT	3																											3
GCCATA	1																											1
GCCCAG					2						1																	3
GCCCGA								3																				3
GCCCGG	2																											2
GCCGAA		2																										2
GCCTTC	4																											4
GCTCCT	1																											1
GCTGTG	2																											2
GCTTTG	1																											1
GGAAGA	1																											1
GGAAGG			1																									1
GGAATT	4																											4
GGACGC	4																											4
GGACTA			5																									5
GGAGAG	1																											1
GGAGCC		1																										1
GGAGGT	4			2																								6
GGATCG		1																										1
GGATGA	1																											1
GGCAAT	1																											1
GGCAGG		1																										1
GGCATT		2					2																					4
GGCCCA				6																								6
GGCGGT	1																											1
GGCTCT	1																											1
GGGAGT		2																										2
GGGCCC	4																											4
GGGGTA				1																								1
GGGTTC	2																											2
GGTATG	2																											2
GGTCCA	1																											1
GGTGCA	7																											7
GTCATC	6																											6
GTCCTG	1																											1
GTCTTT	4																											4
GTGAGT	4		1																									5
GTGGAA	1																											1
GTGGAG	3																											3
GTGGAT	1																											1
GTGGGT	1																											1
GTGTCT	1																											1
GTTATA	1																											1
GTTCAG	1	1																										2
GTTGAT	1																											1
GTTGGC	1																											1
GTTTCA	1																											1
TAAAAA	2																											2
TAATCA		1			1																							2
TACATA	3																											3
TACCAA	2																											2
TACCAC	1																											1
TACCAG	2																											2
TACGGA	4																											4
TACTGC	1																											1
TAGATA		2																										2
TAGTAA	4				3																							7
TATACA	4																											4
TATATG	1																											1
TATGTA		1	5																									6
TATGTG				1																								1
TATTGC	1																											1
TATTTT	7																											7
TCAAAT	2																											2
TCAACA	1																											1
TCAATA	1																											1
TCAATC	9																											9
TCAATT	1																											1
TCACTC	6																											6
TCAGAT	7																											7
TCAGGC	2																											2
TCATTG	1																											1
TCCAGG		4																										4
TCCATA		1																										1
TCCCCT	4																											4
TCCGAC		6																										6
TCCTCT	1	1																										2
TCCTTC	2																											2
TCCTTG	4																											4
TCGAAC	1																											1
TCGAGA	3																											3
TCTATA	1		1																									2
TCTCCA				9																								9
TCTCTA		1																										1
TCTGTC	1																											1
TCTTCA	10																											10
TCTTCC	5		1																									6
TCTTCG	1	1																										2
TCTTTA	9																											9
TCTTTC	1																											1
TGAAAC	3																											3
TGAACA	1																											1
TGAATA	12																											12
TGACCC	6																											6
TGACCG		1																										1
TGACGA	1																											1
TGAGGC	2																											2
TGCACA	1																											1
TGCTCC	1		1																									2
TGCTTC	2																											2
TGCTTG	1																											1
TGGAGA	7																											7
TGGATC	1																											1
TGGCAT	1		1																									2
TGGCCT	2																											2
TGGCTA	7																											7
TGGGGC	1																											1
TGGTAA			2																									2
TGGTTC	2	1																										3
TGGTTT	1																											1
TGTAAA	1																											1
TGTGCC	1																											1
TGTGGC	2																											2
TGTGTA	1																											1
TGTGTC	1																											1
TGTTGA		1																										1
TGTTTA	3																											3
TTCATT	1																											1
TTCCAG				1																								1
TTCCTC	6																											6
TTCCTG	1																											1
TTCCTT	1																											1
TTCGAC				1																								1
TTCTCC	1																											1
TTCTTT	5																											5
TTGAAG	4																											4
TTGAAT	1																											1
TTGCAT	2				1																							3
TTGCTT	1																											1
TTGGAA		3																										3
TTGGCG	1																											1
TTGGGA			1																									1
TTGGGC	1																											1
TTGTTT	3																											3
TTTCTC		1																										1
TTTCTG	1																											1
TTTCTT	1																											1
TTTGGC	2																											2
TTTGGT	2																											2
TTTGTA	1																											1
TTTGTT	2																											2
TTTTCT	2																											2
TTTTTA	3			1																								4
TTTTTC	1																											1
TTTTTG	5												4															9

Frequency of classified repeat types (considering sequence complementary)
-------------------------------------------------------------------------

Repeats	4	5	6	7	8	9	10	11	12	13	14	15	16	17	18	19	20	21	22	23	24	25	26	27	28	29	30	total
AC/GT	-	-	1093	603	393	293	186	143	99	26	25	20	24	5	4	6	4	5	2					4				2935
AG/CT	-	-	1503	956	675	453	277	212	142	84	92	73	75	64	59	60	47	30	28	11	10	18	12	5	10	4	1	4901
AT/AT	-	-	1268	748	626	525	318	527	665																			4677
CG/CG	-	-	13	2	1		1																					17
AAC/GTT	-	179	98	42	25	4	5	5	7			2		1	2	1					1							372
AAG/CTT	-	776	382	185	80	39	30	28	16	36	22	11	7	5	10	9	5	1	5									1647
AAT/ATT	-	704	404	171	150	11	35	20	25	13	26	14	7	3	7	9						1						1600
ACC/GGT	-	505	178	42	23	1	2									2												753
ACG/CGT	-	82	14	6																								102
ACT/AGT	-	164	83	27	19	15	1	5																				314
AGC/CTG	-	510	193	17	17	1																						738
AGG/CCT	-	366	126	71	28	4	7	9	6	1																		618
ATC/ATG	-	564	225	129	78	28	11	3	2	4	5	5	5		7	1												1067
CCG/CGG	-	222	37	19						1																		279
AAAC/GTTT	-	22	8		1									3														34
AAAG/CTTT	-	36	12	5			2																					55
AAAT/ATTT	-	109	33	2	2	3	4	1																				154
AACC/GGTT	-	6	2																									8
AACG/CGTT	-	5																										5
AACT/AGTT	-	1	2			2																						5
AAGC/CTTG	-	4																										4
AAGG/CCTT	-	7	4																									11
AATC/ATTG	-	3	1																									4
AATG/ATTC	-	3	1	9																								13
AATT/AATT	-	34	4																									38
ACAG/CTGT	-	8																										8
ACAT/ATGT	-	88	39	9	8	16	21	1	3	11																		196
ACCT/AGGT	-	1																										1
ACGC/CGTG	-	2			1																							3
ACGT/ACGT	-	4																										4
ACTC/AGTG	-	17	9		2																							28
ACTG/AGTC	-	1		1																								2
AGAT/ATCT	-	26	10	4		1	1	1		2	1																	46
AGCC/CTGG	-	6																										6
AGCG/CGCT	-	2																										2
AGCT/AGCT	-	3																										3
AGGC/CCTG	-	1																										1
AGGG/CCCT	-	30	3																									33
ATCC/ATGG	-	4	3			1																						8
ATGC/ATGC	-		1																									1
AAAAC/GTTTT	36	9	2						1																			48
AAAAG/CTTTT	63	10		1				5																				79
AAAAT/ATTTT	99	18	1		1	2																						121
AAACC/GGTTT	82	29	1	4	1	1																						118
AAACG/CGTTT	4																											4
AAACT/AGTTT	4	4																										8
AAAGC/CTTTG	9	1																										10
AAAGG/CCTTT	7			1																								8
AAATC/ATTTG	7	2																										9
AAATG/ATTTC	17																											17
AAATT/AATTT	8	3																										11
AACAC/GTGTT	8		1									1																10
AACAG/CTGTT	15	9		1																								25
AACAT/ATGTT	6																											6
AACCC/GGGTT	21																											21
AACCG/CGGTT	1																											1
AACCT/AGGTT	1																											1
AACGG/CCGTT	3																											3
AACTC/AGTTG	2	2		10																								14
AACTG/AGTTC	3																											3
AAGAC/CTTGT	3																											3
AAGAG/CTCTT	21	16	1						1																			39
AAGAT/ATCTT	10	1			1																							12
AAGCC/CTTGG	2																											2
AAGCT/AGCTT	2	1																										3
AAGGG/CCCTT	4	4																										8
AAGTC/ACTTG		2																										2
AAGTG/ACTTC		2																										2
AATAC/ATTGT	7	1																										8
AATAG/ATTCT	3									2																		5
AATAT/ATATT	9	8																										17
AATCC/ATTGG	4	6																										10
AATCG/ATTCG	1																											1
AATCT/AGATT	3	3																										6
AATGC/ATTGC		3																										3
AATGG/ATTCC	1				1																							2
AATGT/ACATT		1																										1
AATTC/AATTG	16	1																										17
ACACC/GGTGT	3																											3
ACACT/AGTGT	3																											3
ACAGC/CTGTG	5	1																										6
ACAGG/CCTGT	15																											15
ACAGT/ACTGT	4																											4
ACATC/ATGTG	4		1																									5
ACATG/ATGTC	3																											3
ACCAG/CTGGT	5		1																									6
ACCAT/ATGGT	3				1	2																						6
ACCCC/GGGGT	8	1																										9
ACCCG/CGGGT	3																											3
ACCGG/CCGGT	2																											2
ACCTC/AGGTG	1																											1
ACCTG/AGGTC	2																											2
ACGAG/CGTCT	10		1																									11
ACGTC/ACGTG	1																											1
ACTAG/AGTCT	1																											1
ACTCC/AGTGG	12																											12
ACTCG/AGTCG	5																											5
ACTCT/AGAGT	3		1																									4
ACTGC/AGTGC	3																											3
ACTGG/AGTCC	3																											3
AGAGC/CTCTG	5	2	1																									8
AGAGG/CCTCT	3	5																										8
AGATC/ATCTG	5	5																										10
AGATG/ATCTC	12	4	1	1																								18
AGCAT/ATGCT	2																											2
AGCCC/CTGGG	10																											10
AGCCG/CGGCT	1																											1
AGCCT/AGGCT		1																										1
AGCGG/CCGCT	5																											5
AGCTC/AGCTG	8	8																										16
AGGAT/ATCCT	4																											4
AGGCC/CCTGG	3																											3
AGGCG/CCTCG		4																										4
AGGGC/CCCTG		1																										1
AGGGG/CCCCT	15																											15
ATATC/ATATG	8	5						1																				14
ATCCC/ATGGG	3						1																					4
ATCCG/ATCGG	1																											1
ATCGC/ATGCG	2																											2
ATGCC/ATGGC	6																											6
CCCCG/CGGGG		1																										1
CCCGG/CCGGG	4	8																										12
AAAAAC/GTTTTT	13												4															17
AAAAAG/CTTTTT	23	3	1																									27
AAAAAT/ATTTTT	17	2		1																								20
AAAACC/GGTTTT	6																											6
AAAACT/AGTTTT	6																											6
AAAAGC/CTTTTG	1																											1
AAAAGG/CCTTTT	5	1																										6
AAAATC/ATTTTG	17	5																										22
AAAATG/ATTTTC	4																											4
AAAATT/AATTTT	2																											2
AAACAC/GTGTTT	1			1																								2
AAACAG/CTGTTT	3																											3
AAACAT/ATGTTT	3																											3
AAACCC/GGGTTT	2		2																									4
AAACCT/AGGTTT	1																											1
AAACTG/AGTTTC	5																											5
AAAGAC/CTTTGT	4				1																							5
AAAGAG/CTCTTT	1	1																										2
AAAGAT/ATCTTT	9																											9
AAAGCC/CTTTGG	10																											10
AAAGGG/CCCTTT	5																											5
AAATAC/ATTTGT	1	1																										2
AAATAT/ATATTT	12																											12
AAATCC/ATTTGG	11																											11
AAATGC/ATTTGC	11		1		1																							13
AAATGG/ATTTCC	4																											4
AAATGT/ACATTT	1																											1
AAATTC/AATTTG	3																											3
AAATTG/AATTTC	4																											4
AAATTT/AAATTT	2																											2
AACAAG/CTTGTT					1																							1
AACACC/GGTGTT	2																											2
AACAGC/CTGTTG	1			2																								3
AACAGG/CCTGTT	2																											2
AACATC/ATGTTG	3	1																										4
AACATG/ATGTTC	2	1																										3
AACCAC/GGTTGT		2																										2
AACCAG/CTGGTT	5	1																										6
AACCCC/GGGGTT	6																											6
AACCCG/CGGGTT	2																											2
AACCCT/AGGGTT	1																											1
AACCTC/AGGTTG	8																											8
AACCTG/AGGTTC	6	1																										7
AACGCC/CGTTGG	2																											2
AACTAC/AGTTGT	2																											2
AACTAT/AGTTAT	1																											1
AACTCC/AGTTGG	2																											2
AACTCG/AGTTCG	1																											1
AACTGC/AGTTGC	5																											5
AACTGG/AGTTCC	3			1																								4
AACTTC/AAGTTG	12																											12
AAGAAT/ATTCTT	6																											6
AAGACG/CGTCTT	2	1																										3
AAGAGG/CCTCTT	19	1	16																									36
AAGATG/ATCTTC	24			1																								25
AAGATT/AATCTT	2																											2
AAGCAC/CTTGTG	4																											4
AAGCAG/CTGCTT	6																											6
AAGCAT/ATGCTT	1																											1
AAGCCC/CTTGGG	11				2																							13
AAGCCG/CGGCTT	7	2																										9
AAGCGG/CCGCTT	3																											3
AAGCTC/AGCTTG	1																											1
AAGGAC/CCTTGT	7																											7
AAGGAG/CCTTCT	5	2																										7
AAGGCC/CCTTGG	2																											2
AAGGCG/CCTTCG	4																											4
AAGGGG/CCCCTT	7		1																									8
AAGGTG/ACCTTC		12																										12
AAGTCG/ACTTCG				1																								1
AAGTGG/ACTTCC	2	2																										4
AATACC/ATTGGT	2																											2
AATAGC/ATTGCT	1																											1
AATAGT/ACTATT	6				3																							9
AATATC/ATATTG	1																											1
AATATG/ATATTC	13																											13
AATCAC/ATTGTG	4																											4
AATCAG/ATTCTG	2																											2
AATCAT/ATGATT	1	1			1																							3
AATCCC/ATTGGG	7		1																									8
AATCCG/ATTCGG	1																											1
AATCGG/ATTCCG	4																											4
AATCTC/AGATTG	11																											11
AATCTG/AGATTC	7																											7
AATGAC/ATTGTC	1																											1
AATGCC/ATTGGC	1	5	1				2																					9
AATGGC/ATTGCC	2	8																										10
AATGGG/ATTCCC			1																									1
AATGGT/ACCATT	4		2																									6
AATGTG/ACATTC			2																									2
AATTAC/AATTGT	3																											3
AATTAG/AATTCT				2																								2
AATTCC/AATTGG	4	3																										7
AATTCG/AATTCG	1																											1
ACACAG/CTGTGT	2																											2
ACACAT/ATGTGT	2			1				1																				4
ACACCC/GGGTGT	1																											1
ACACCG/CGGTGT	1																											1
ACACCT/AGGTGT	2																											2
ACACGC/CGTGTG	1																											1
ACACTC/AGTGTG	4		1																									5
ACAGAG/CTCTGT	1																											1
ACAGAT/ATCTGT	1																											1
ACAGCC/CTGTGG	8					3																						11
ACAGCT/AGCTGT	1																											1
ACAGGC/CCTGTG	7																											7
ACAGGT/ACCTGT	3																											3
ACATAT/ATATGT	22	2	5		1	1																						31
ACATCC/ATGTGG	4					1																						5
ACATGC/ATGTGC	2																											2
ACATGG/ATGTCC	2	2																										4
ACCACT/AGTGGT	1																											1
ACCAGC/CTGGTG	10	2	1				1																					14
ACCAGG/CCTGGT	3																											3
ACCAGT/ACTGGT	2																											2
ACCATC/ATGGTG	3																											3
ACCCAT/ATGGGT	3																											3
ACCCCT/AGGGGT				1																								1
ACCCGG/CCGGGT	2																											2
ACCCTG/AGGGTC	6																											6
ACCGCC/CGGTGG	4																											4
ACCGTG/ACGGTC	5	1																										6
ACCTCC/AGGTGG	14			2																								16
ACCTGC/AGGTGC	10																											10
ACCTGG/AGGTCC	1	4																										5
ACGAGC/CGTGCT	2																											2
ACGAGG/CCTCGT	2	1																										3
ACGATG/ATCGTC	11																											11
ACGCGG/CCGCGT	4																											4
ACGGAT/ATCCGT	4																											4
ACTAGG/AGTCCT			5																									5
ACTCCC/AGTGGG	6	2																										8
ACTCCG/AGTCGG		6																										6
ACTCTC/AGAGTG	6																											6
ACTCTG/AGAGTC	4																											4
ACTGAG/AGTCTC	2			1																								3
ACTGCT/AGCAGT	2		1																									3
ACTGGC/AGTGCC	2																											2
AGAGAT/ATCTCT	2	2	2																									6
AGAGCC/CTCTGG	2	5		1																								8
AGAGCG/CGCTCT	12																											12
AGAGGG/CCCTCT	11																											11
AGATAT/ATATCT	6	2	5																									13
AGATCC/ATCTGG	1																											1
AGATCG/ATCTCG	3																											3
AGATGC/ATCTGC	1																											1
AGATGG/ATCTCC	15			9																								24
AGCAGG/CCTGCT	6		1																									7
AGCCAT/ATGGCT	16																											16
AGCCCC/CTGGGG	1		1																									2
AGCCCG/CGGGCT	10		3	1				3																				17
AGCCGG/CCGGCT		1																										1
AGCCTC/AGGCTG	2	2																										4
AGCCTG/AGGCTC	2																											2
AGCTCC/AGCTGG	11																											11
AGGATC/ATCCTG	1																											1
AGGATG/ATCCTC	4																											4
AGGCCC/CCTGGG	1	1		6	2						1																	11
AGGGGC/CCCCTG		2																										2
ATATCC/ATATGG	1	2																										3
ATATGC/ATATGC	5																											5
ATCCCG/ATCGGG		1																										1
ATCGGC/ATGCCG	1																											1
ATGCCC/ATGGGC				1																								1
ATGGCC/ATGGCC	1																											1
CCCGGG/CCCGGG	6																											6
