# Supplementary material for: A cytochrome P450 CYP87A4 imparts sterol side-chain cleavage in digoxin biosynthesis
Source: Nat Commun. 2023 Jul 8;14:4042. doi: 10.1038/s41467-023-39719-4 (PMC10329713; doi:10.1038/s41467-023-39719-4)
Supplement: Supplementary file 12 — Source Data [file 41467_2023_39719_MOESM12_ESM.xlsx]

## Sheet: Fig 1A
	Samples	Digoxin D3 Area	Lanatoside A Area	Lantoside B Area	Lanatoside C Area	Lanatoside E Area
	Blank_water_1	NF	NF	NF	NF	NF
	Leaf1	1.43155e+06	2.88292e+08	1.67535e+08	4.39232e+07	9.57014e+07
	Leaf2	2.37094e+06	2.25058e+08	9.90758e+07	6.62283e+07	8.89597e+07
	Leaf3	2.43665e+06	3.0352e+08	1.02117e+08	2.54231e+08	1.03321e+08
	Blank_water_2	NF	NF	NF	NF	NF
	Root1	2.28719e+06	1.38042e+06	<LOQ	<LOQ	790168
	Root2	2.0063e+06	1.07741e+06	<LOQ	<LOQ	863984
	Root3	2.25052e+06	388465	<LOQ	<LOQ	352021
	Area ratio/dry weight *10
	Sample	Lanatoside A	Lanatoside B	Lanatoside C	Lanatoside E	Total
	Leaf 1	172.123	100.026	26.2241	57.138	355.512
	Leaf 2	73.5841	32.3935	21.6538	29.086	156.717
	Leaf 3	70.7753	23.8117	59.2822	24.0926	177.962
	Root 1	0.538878	0	0	0.30846	0.847337
	Root 2	0.483798	0	0	0.38796	0.871757
	Root 3	0.151413	0	0	0.137209	0.288622
	Sample	total lanatosides	stdev
	Leaf	167.34	15.0221
	Root	0.669239	0.32985

## Sheet: Fig 1B
log2FPKM	ID.from.Protein.BLAST	sseqid	Pro	Leaf_rep1	Leaf_rep2	Leaf_rep3	Leaf_rep4	Leaf_rep5	Leaf_rep6	Root_rep1	Root_rep2	Root_rep3	Root_rep4	Root_rep5	Root_rep6
6	87SI_3	TRINITY_DN3638_c0_g1_i5	p1	-2.42294	-2.42294	-2.19643	-2.1952	-2.42294	-2.42294	2.97291	2.98967	2.35968	2.56101	1.42696	1.77319
8	C14R_2	TRINITY_DN6059_c0_g1_i4	p1	-0.396599	-0.396599	-0.396599	-0.396599	1.96095	2.00503	-0.396599	-0.396599	-0.396599	-0.396599	-0.396599	-0.396599
22	CYP710_2	TRINITY_DN54575_c0_g1_i1	p1	-2.83308	-2.83308	-2.83308	-2.83308	-2.83308	-2.83308	2.9704	3.0848	2.79356	2.76355	2.67611	2.71007
29	SMO3_1	TRINITY_DN577_c0_g1_i3	p1	1.15973	1.22273	1.59987	1.56836	2.93577	2.82367	-1.81036	-1.79174	-2.11686	-2.19413	-1.7042	-1.69284
30	SMO3_2	TRINITY_DN577_c0_g2_i1	p1	0.0107635	0.0845612	1.03224	0.78233	0.990681	0.739322	-0.414678	-0.229999	-1.0828	-0.546744	-0.28288	-1.0828
33	SMO3_5	TRINITY_DN577_c0_g1_i1	p1	0.246106	0.304307	0.417424	0.433015	2.05015	1.96772	-1.71867	-1.7934	-1.56663	-1.47223	0.564955	0.567266
46	SQE_3	TRINITY_DN9329_c0_g1_i4	p1	1.33061	1.59424	2.08294	1.49754	-0.937825	-0.419793	-0.937825	-0.937825	-0.458594	-0.937825	-0.937825	-0.937825
47	SQE_4	TRINITY_DN9329_c0_g1_i2	p1	1.45082	1.37156	0.138491	0.833836	1.65715	1.35084	-1.09931	-1.02895	-1.15908	-2.0231	-0.691381	-0.800871
57	SSR1_2	TRINITY_DN1191_c0_g1_i4	p1	2.24254	2.44418	2.61499	2.6175	2.88547	2.89562	-3.27448	-2.81925	-2.65343	-2.75645	-1.94794	-2.24874
58	3BHSD_2	TRINITY_DN638_c0_g3_i1	p1	0.699681	0.721324	-0.688574	-0.54748	1.99701	1.90532	-0.724427	-0.666604	-0.774523	-0.70979	-0.558523	-0.653419
64	P450scc_1	TRINITY_DN1194_c0_g1_i13		4.44994	4.57258	4.14741	4.14773	4.59096	4.48313	-4.249	-4.33304	-4.61637	-4.46841	-4.42355	-4.30138
65	P450scc_2	TRINITY_DN1194_c0_g1_i2	p1	3.34171	3.1417	3.23616	3.33669	4.13551	3.97601	-3.37681	-3.61682	-3.42399	-3.51652	-3.61682	-3.61682
67	P5BR2	TRINITY_DN4564_c0_g1_i3		-0.486485	-0.865383	-3.07612	-2.69789	-1.94485	-2.0513	1.43136	1.36194	1.85275	1.8162	2.54379	2.11599

## Sheet: Fig 2A
Leaf-R1 (log2FPKM)	Leaf-R2 (log2FPKM)	Leaf-R3 (log2FPKM)	Leaf-R4 (log2FPKM)	Leaf-R5 (log2FPKM)	Leaf-R6 (log2FPKM)	Root-R1 (log2FPKM)	Root-R2 (log2FPKM)	Root-R3 (log2FPKM)	Root-R4 (log2FPKM)	Root-R5 (log2FPKM)	Root-R6 (log2FPKM)	CYPID
1.69366	1.69366	1.69366	1.69366	1.69366	1.69366	-2.28041	-2.24754	-1.20976	-1.01739	-1.74117	-1.66572	DlCYP71A1
4.42355	4.30138	4.61637	4.46841	4.249	4.33304	-4.59096	-4.48313	-4.14741	-4.14773	-4.44994	-4.57258	DlCYP87A4
3.61682	3.61682	3.424	3.51652	3.37681	3.61682	-4.13551	-3.97601	-3.23616	-3.33669	-3.34171	-3.1417	DlCYP87A3
1.2457	1.26299	0.46626	1.03983	1.85938	1.3067	-1.30316	-1.18439	-1.24408	-1.24721	-0.91771	-1.2843	DlCYP81Q1
1.67706	1.65262	2.05652	2.11182	2.04302	1.94617	-2.05069	-2.18823	-1.61576	-1.58616	-2.08351	-1.96285	DlCYP82D1
2.02396	2.02396	2.02396	2.02396	2.02396	2.02396	-2.06359	-1.83064	-1.47289	-1.69982	-2.50224	-2.57459	DlCYP92B1
-0.90315	-0.24834	-0.32835	0.27572	0.01389	-0.46412	0.27572	0.27572	0.27572	0.27572	0.27572	0.27572	DlCYP87A2
-0.39609	-0.44093	-0.5509	-0.61791	-0.80408	-1.0618	0.71093	0.71093	0.61602	0.52569	0.71093	0.59723	DlCYP87A1
1.69623	1.69187	1.31725	1.65533	1.07906	1.34865	-1.2018	-1.24294	-1.30248	-1.38812	-1.79297	-1.86007	DlCYP90A1
2.07822	2.07822	1.34444	1.6251	1.6325	2.07822	-2.49624	-2.59012	-1.27242	-1.09666	-1.67163	-1.70963	DlCYP93B1
3.01927	2.8368	2.99313	2.89974	3.014	3.04454	-2.74	-2.57709	-2.97663	-2.94683	-3.2437	-3.32323	DlCYP716A4
2.10909	2.10909	2.10909	2.10909	2.10909	2.04559	-0.93583	-0.91257	-2.19914	-2.18222	-3.20016	-3.1611	DlCYP71A9
2.28808	2.28808	1.26589	1.52084	1.90071	1.71373	-1.33216	-1.30277	-2.4864	-2.61679	-1.51267	-1.72655	DlCYP96A1

## Sheet: Fig 2B
	Well	Fluor	Target	Content	Sample	Biological Set Name	Cq	Cq Mean	Cq Std. Dev	Starting Quantity (SQ)	Log Starting Quantity	SQ Mean	SQ Std. Dev	Set Point	Well Note
	A01	SYBR	247	Unkn	L1		26.1027	26.1027	0				0	55
	A02	SYBR	247	Unkn	L1		26.2434	26.2434	0				0	55				DN247	Ct 1	Ct 2	Avg Ct	∆Ct	∆∆Ct	2^(-∆∆Ct)	Avg	St Dev
	A03	SYBR	1194	Unkn	L1		20.0758	20.0758	0				0	55				Leaf 1	26.1027	26.2434	26.1731	6.07317	-5.66031	50.5734	36.6278	14.2998
	A04	SYBR	1194	Unkn	L1		20.0091	20.0091	0				0	55				Leaf 2	30.1302	30.0745	30.1024	6.51192	-5.22155	37.3117
	A05	SYBR	ubq10	Unkn	L1		20.1039	20.1039	0				0	55				Leaf 3	30.1251	30.0948	30.1099	7.27415	-4.45933	21.9984
	A06	SYBR	ubq10	Unkn	L1		20.0959	20.0959	0				0	55				Root 1	31.966	31.7248	31.8454	10.5677	-1.16581	2.24359	1.22175	0.91798
	B01	SYBR	247	Unkn	L2		30.1302	30.1302	0				0	55				Root 2	32.6586	34.6864	33.6725	11.8	0.066557	0.954914
	B02	SYBR	247	Unkn	L2		30.0745	30.0745	0				0	55				Root 3	32.6586	33.0292	32.8439	12.8327	1.09925	0.466758
	B03	SYBR	1194	Unkn	L2		23.9087	23.9087	0				0	55				Root Avg				11.7335
	B04	SYBR	1194	Unkn	L2		23.874	23.874	0				0	55
	B05	SYBR	ubq10	Unkn	L2		23.6011	23.6011	0				0	55
	B06	SYBR	ubq10	Unkn	L2		23.5798	23.5798	0				0	55
	C01	SYBR	247	Unkn	L3		30.1251	30.1251	0				0	55				DN1194	Ct 1	Ct 2	Avg Ct	∆Ct	∆∆Ct	2^(-∆∆Ct)	Avg	St Dev
	C02	SYBR	247	Unkn	L3		30.0948	30.0948	0				0	55				Leaf 1	20.0758	20.0091	20.0425	-0.0574052	-9.14601	566.53	414.681	167.152
	C03	SYBR	1194	Unkn	L3		24.0832	24.0832	0				0	55				Leaf 2	23.9087	23.874	23.8914	0.300912	-8.78769	441.935
	C04	SYBR	1194	Unkn	L3		24.0054	24.0054	0				0	55				Leaf 3	24.0832	24.0054	24.0443	1.20855	-7.88006	235.577
	C05	SYBR	ubq10	Unkn	L3		22.9209	22.9209	0				0	55				Root 1	30.1122	30.1929	30.1526	8.87485	-0.213752	1.1597	1.1319	0.623077
	C06	SYBR	ubq10	Unkn	L3		22.7506	22.7506	0				0	55				Root 2	30.0842	30.2387	30.1615	8.28901	-0.799599	1.74062
	D01	SYBR	247	Unkn	R1		31.966	31.966	0				0	55				Root 3	30.2431	29.9832	30.1131	10.102	1.01335	0.495394
	D02	SYBR	247	Unkn	R1		31.7248	31.7248	0				0	55				Root Avg				9.0886
	D03	SYBR	1194	Unkn	R1		30.1122	30.1122	0				0	55
	D04	SYBR	1194	Unkn	R1		30.1929	30.1929	0				0	55
	D05	SYBR	ubq10	Unkn	R1		21.2684	21.2684	0				0	55				UBQ10	Ct 1	Ct 2	Avg Ct
	D06	SYBR	ubq10	Unkn	R1		21.2871	21.2871	0				0	55				Leaf 1	20.1039	20.0959	20.0999
	E01	SYBR	247	Unkn	R2		34.8175	34.8175	0				0	55				Leaf 2	23.6011	23.5798	23.5905
	E02	SYBR	247	Unkn	R2		34.6864	34.6864	0				0	55				Leaf 3	22.9209	22.7506	22.8358			DN1194	DN247	1196 St Dev	247 Std Dev
	E03	SYBR	1194	Unkn	R2		30.0842	30.0842	0				0	55				Root 1	21.2684	21.2871	21.2777		Leaf	414.681	36.6278	167.152	14.2998
	E04	SYBR	1194	Unkn	R2		30.2387	30.2387	0				0	55				Root 2	21.9147	21.8303	21.8725		Root	1.1319	1.22175	0.623077	0.91798
	E05	SYBR	ubq10	Unkn	R2		21.9147	21.9147	0				0	55				Root 3	20.0945	19.9279	20.0112
	E06	SYBR	ubq10	Unkn	R2		21.8303	21.8303	0				0	55
	F01	SYBR	247	Unkn	R3		32.6586	32.6586	0				0	55
	F02	SYBR	247	Unkn	R3		33.0292	33.0292	0				0	55
	F03	SYBR	1194	Unkn	R3		30.2431	30.2431	0				0	55
	F04	SYBR	1194	Unkn	R3		29.9832	29.9832	0				0	55
	F05	SYBR	ubq10	Unkn	R3		20.0945	20.0945	0				0	55
	F06	SYBR	ubq10	Unkn	R3		19.9279	19.9279	0				0	55
	G01	SYBR	247	NTC				0	0			0	0	55
	G02	SYBR	247	NTC			35.2	35.2	0				0	55
	G03	SYBR	1194	NTC			30.2308	30.2308	0				0	55
	G04	SYBR	1194	NTC			30.2567	30.2567	0				0	55
	G05	SYBR	ubq10	NTC				0	0			0	0	55
	G06	SYBR	ubq10	NTC				0	0			0	0	55

## Sheet: Fig 2C Preg 299
	GFP				Set 1				Set 2				Set 3				Set 4				Set 5				Pregnenolone Standard
Row	Intensity	Retention Time (Sec)	Retention Time (Min)	Sample	Intensity	Retention Time (Sec)	Retention Time (Min)	Sample	Intensity	Retention Time (Sec)	Retention Time (Min)	Sample	Intensity	Retention Time (Sec)	Retention Time (Min)	Sample	Intensity	Retention Time (Sec)	Retention Time (Min)	Sample	Intensity	Retention Time (Sec)	Retention Time (Min)	Sample	Intensity	Retention Time (Sec)	Retention Time (Min)	Sample
1	0	0.401893	0.00669821	GFP	0	0.402045	0.00670075	Set 1 Pub	0	0.401563	0.00669271	Set 2 Pub	0	0.411361	0.00685602	Set 3 Pub	0	0.40131	0.0066885	Set 4 Pub	0	0.401591	0.00669318	Set 5 Pub	0	0.401577	0.00669295	Pregnenolone
2	0	1.07902	0.0179836	GFP	6315.49	1.0793	0.0179883	Set 1 Pub	2718.2	1.07844	0.017974	Set 2 Pub	10212	1.08849	0.0181415	Set 3 Pub	15734.9	1.07831	0.0179719	Set 4 Pub	22139.2	1.07847	0.0179744	Set 5 Pub	12484.2	1.07895	0.0179825	Pregnenolone
3	0	1.40739	0.0234564	GFP	32863.5	1.34666	0.0224443	Set 1 Pub	0	1.34581	0.0224301	Set 2 Pub	0	1.35585	0.0225976	Set 3 Pub	0	1.34568	0.022428	Set 4 Pub	0	1.34596	0.0224327	Set 5 Pub	0	1.34632	0.0224387	Pregnenolone
4	0	1.67477	0.0279128	GFP	33524.3	1.69042	0.0281736	Set 1 Pub	26466.5	1.68981	0.0281636	Set 2 Pub	0	1.69961	0.0283268	Set 3 Pub	148079	1.68943	0.0281572	Set 4 Pub	62490.1	1.68896	0.0281494	Set 5 Pub	86752	1.69007	0.0281679	Pregnenolone
5	0	2.01764	0.0336273	GFP	52396.6	2.03404	0.0339006	Set 1 Pub	0	2.03344	0.0338906	Set 2 Pub	0	2.04323	0.0340538	Set 3 Pub	120263	2.03305	0.0338842	Set 4 Pub	77006.7	2.03271	0.0338785	Set 5 Pub	168629	2.03282	0.0338804	Pregnenolone
6	0	2.36039	0.0393398	GFP	0	2.37692	0.0396153	Set 1 Pub	0	2.37631	0.0396052	Set 2 Pub	0	2.41086	0.040181	Set 3 Pub	0	2.37594	0.0395989	Set 4 Pub	0	2.37547	0.0395911	Set 5 Pub	0	2.37658	0.0396096	Pregnenolone
7	0	2.70326	0.0450544	GFP	0	2.74429	0.0457382	Set 1 Pub	0	2.71906	0.0453176	Set 2 Pub	0	2.75373	0.0458955	Set 3 Pub	131627	2.71868	0.0453113	Set 4 Pub	0	2.72221	0.0453702	Set 5 Pub	0	2.71932	0.0453221	Pregnenolone
8	0	3.04614	0.050769	GFP	0	3.08992	0.0514986	Set 1 Pub	0	3.06581	0.0510969	Set 2 Pub	0	3.12111	0.0520185	Set 3 Pub	0	3.06156	0.051026	Set 4 Pub	0	3.06496	0.0510827	Set 5 Pub	0	3.0622	0.0510367	Pregnenolone
9	0	3.38889	0.0564814	GFP	0	3.43279	0.0572131	Set 1 Pub	0	3.43331	0.0572218	Set 2 Pub	0	3.46398	0.057733	Set 3 Pub	92371.3	3.40443	0.0567405	Set 4 Pub	68336.3	3.40784	0.0567973	Set 5 Pub	0	3.40507	0.0567512	Pregnenolone
10	0	3.73177	0.0621961	GFP	0	3.77554	0.0629257	Set 1 Pub	0	3.77619	0.0629364	Set 2 Pub	0	3.80673	0.0634456	Set 3 Pub	0	3.74718	0.0624531	Set 4 Pub	0	3.75072	0.0625119	Set 5 Pub	0	3.74783	0.0624638	Pregnenolone
11	0	4.07451	0.0679085	GFP	0	4.12129	0.0686881	Set 1 Pub	0	4.11893	0.0686489	Set 2 Pub	0	4.14961	0.0691601	Set 3 Pub	65095.1	4.11456	0.0685759	Set 4 Pub	97752.8	4.09346	0.0682244	Set 5 Pub	0	4.0907	0.0681783	Pregnenolone
12	0	4.41739	0.0736232	GFP	0	4.46404	0.0744007	Set 1 Pub	0	4.46181	0.0743635	Set 2 Pub	0	4.49249	0.0748748	Set 3 Pub	56650.1	4.45743	0.0742906	Set 4 Pub	88845.4	4.43722	0.0739536	Set 5 Pub	76860	4.43345	0.0738908	Pregnenolone
13	0	4.76026	0.0793377	GFP	0	4.80692	0.0801153	Set 1 Pub	0	4.80543	0.0800906	Set 2 Pub	54675.3	4.83523	0.0805872	Set 3 Pub	81994.3	4.80018	0.080003	Set 4 Pub	86477.2	4.77996	0.079666	Set 5 Pub	64751.3	4.77745	0.0796241	Pregnenolone
14	0	5.10302	0.0850503	GFP	0	5.15067	0.0858445	Set 1 Pub	0	5.14831	0.0858052	Set 2 Pub	0	5.17899	0.0863164	Set 3 Pub	71049.2	5.14393	0.0857322	Set 4 Pub	0	5.12284	0.0853807	Set 5 Pub	0	5.1202	0.0853367	Pregnenolone
15	0	5.44589	0.0907648	GFP	0	5.49342	0.0915569	Set 1 Pub	0	5.49106	0.0915177	Set 2 Pub	0	5.52173	0.0920289	Set 3 Pub	52329.2	5.48818	0.0914697	Set 4 Pub	0	5.46559	0.0910931	Set 5 Pub	61279	5.46307	0.0910512	Pregnenolone
16	0	5.89664	0.0982774	GFP	0	5.93692	0.0989487	Set 1 Pub	0	5.93482	0.0989136	Set 2 Pub	0	5.95273	0.0992122	Set 3 Pub	59596.8	5.92219	0.0987031	Set 4 Pub	0	5.84972	0.0974953	Set 5 Pub	0	5.83245	0.0972075	Pregnenolone
17	0	6.23951	0.103992	GFP	0	6.27979	0.104663	Set 1 Pub	0	6.27856	0.104643	Set 2 Pub	0	6.29561	0.104927	Set 3 Pub	0	6.26693	0.104449	Set 4 Pub	0	6.19434	0.103239	Set 5 Pub	66544.1	6.17533	0.102922	Pregnenolone
18	0	6.58227	0.109704	GFP	0	6.62342	0.11039	Set 1 Pub	0	6.62131	0.110355	Set 2 Pub	0	6.63949	0.110658	Set 3 Pub	0	6.60981	0.110164	Set 4 Pub	0	6.54009	0.109002	Set 5 Pub	60316	6.51808	0.108635	Pregnenolone
19	0	6.92514	0.115419	GFP	0	6.96629	0.116105	Set 1 Pub	0	6.96419	0.11607	Set 2 Pub	0	6.98236	0.116373	Set 3 Pub	0	6.95256	0.115876	Set 4 Pub	0	6.88371	0.114729	Set 5 Pub	0	6.8622	0.11437	Pregnenolone
20	0	7.26789	0.121132	GFP	0	7.30904	0.121817	Set 1 Pub	0	7.30706	0.121784	Set 2 Pub	0	7.32511	0.122085	Set 3 Pub	77471.3	7.29544	0.121591	Set 4 Pub	0	7.22747	0.120458	Set 5 Pub	0	7.20595	0.120099	Pregnenolone
21	0	7.61076	0.126846	GFP	0	7.65379	0.127563	Set 1 Pub	0	7.65169	0.127528	Set 2 Pub	0	7.66798	0.1278	Set 3 Pub	43404.6	7.63906	0.127318	Set 4 Pub	0	7.57022	0.12617	Set 5 Pub	0	7.54882	0.125814	Pregnenolone
22	0	7.95352	0.132559	GFP	0	7.99655	0.133276	Set 1 Pub	0	7.99457	0.133243	Set 2 Pub	0	8.01174	0.133529	Set 3 Pub	0	7.98194	0.133032	Set 4 Pub	0	7.91309	0.131885	Set 5 Pub	0	7.89158	0.131526	Pregnenolone
23	0	8.29639	0.138273	GFP	0	8.33942	0.13899	Set 1 Pub	0	8.33732	0.138955	Set 2 Pub	0	8.35448	0.139241	Set 3 Pub	0	8.32468	0.138745	Set 4 Pub	0	8.25596	0.137599	Set 5 Pub	0	8.23445	0.137241	Pregnenolone
24	0	8.63927	0.143988	GFP	0	8.6823	0.144705	Set 1 Pub	0	8.68019	0.14467	Set 2 Pub	0	8.69736	0.144956	Set 3 Pub	0	8.66756	0.144459	Set 4 Pub	0	8.59872	0.143312	Set 5 Pub	0	8.5772	0.142953	Pregnenolone
25	0	8.98201	0.1497	GFP	0	9.02504	0.150417	Set 1 Pub	0	9.02294	0.150382	Set 2 Pub	0	9.04011	0.150669	Set 3 Pub	0	9.01043	0.150174	Set 4 Pub	0	8.94159	0.149027	Set 5 Pub	0	8.92008	0.148668	Pregnenolone
26	0	9.32489	0.155415	GFP	0	9.36879	0.156147	Set 1 Pub	0	9.36582	0.156097	Set 2 Pub	0	9.38299	0.156383	Set 3 Pub	0	9.35319	0.155886	Set 4 Pub	75223.9	9.28434	0.154739	Set 5 Pub	0	9.26583	0.15443	Pregnenolone
27	0	9.66776	0.161129	GFP	0	9.71167	0.161861	Set 1 Pub	0	9.70869	0.161811	Set 2 Pub	0	9.72586	0.162098	Set 3 Pub	0	9.69606	0.161601	Set 4 Pub	0	9.62721	0.160454	Set 5 Pub	0	9.6087	0.160145	Pregnenolone
28	0	10.0105	0.166842	GFP	0	10.0563	0.167605	Set 1 Pub	0	10.0524	0.167541	Set 2 Pub	0	10.0686	0.16781	Set 3 Pub	0	10.0388	0.167314	Set 4 Pub	0	9.97009	0.166168	Set 5 Pub	0	9.95145	0.165858	Pregnenolone
29	0	10.3534	0.172556	GFP	0	10.3992	0.173319	Set 1 Pub	0	10.3952	0.173253	Set 2 Pub	0	10.4115	0.173525	Set 3 Pub	53708.6	10.3817	0.173028	Set 4 Pub	0	10.3128	0.171881	Set 5 Pub	0	10.2943	0.171572	Pregnenolone
30	0	10.8169	0.180282	GFP	0	10.745	0.179084	Set 1 Pub	0	10.7381	0.178968	Set 2 Pub	0	10.7561	0.179269	Set 3 Pub	0	10.7246	0.178743	Set 4 Pub	0	10.6557	0.177595	Set 5 Pub	0	10.6371	0.177285	Pregnenolone
31	0	11.1598	0.185996	GFP	0	11.0879	0.184799	Set 1 Pub	0	11.0827	0.184711	Set 2 Pub	42199.4	11.1019	0.185031	Set 3 Pub	45834.9	11.0673	0.184455	Set 4 Pub	0	10.9985	0.183308	Set 5 Pub	0	10.9818	0.18303	Pregnenolone
32	0	11.5026	0.191711	GFP	0	11.4307	0.190511	Set 1 Pub	0	11.4256	0.190426	Set 2 Pub	0	11.4446	0.190744	Set 3 Pub	0	11.4102	0.19017	Set 4 Pub	0	11.3433	0.189056	Set 5 Pub	0	11.3247	0.188745	Pregnenolone
33	0	11.8454	0.197423	GFP	0	11.7735	0.196226	Set 1 Pub	0	11.7684	0.196141	Set 2 Pub	0	11.7875	0.196458	Set 3 Pub	54145.8	11.7529	0.195882	Set 4 Pub	83439.2	11.6861	0.194768	Set 5 Pub	0	11.6675	0.194458	Pregnenolone
34	0	12.1883	0.203138	GFP	0	12.1164	0.20194	Set 1 Pub	0	12.1112	0.201853	Set 2 Pub	0	12.1321	0.202202	Set 3 Pub	0	12.0958	0.201597	Set 4 Pub	0	12.029	0.200483	Set 5 Pub	0	12.0103	0.200172	Pregnenolone
35	0	12.531	0.20885	GFP	0	12.4592	0.207653	Set 1 Pub	0	12.4569	0.207616	Set 2 Pub	0	12.475	0.207917	Set 3 Pub	0	12.4387	0.207312	Set 4 Pub	0	12.3717	0.206195	Set 5 Pub	0	12.3531	0.205885	Pregnenolone
36	0	12.8739	0.214565	GFP	0	12.8267	0.213778	Set 1 Pub	0	12.7997	0.213328	Set 2 Pub	0	12.8425	0.214041	Set 3 Pub	0	12.7814	0.213024	Set 4 Pub	0	12.7146	0.21191	Set 5 Pub	0	12.696	0.211599	Pregnenolone
37	0	13.2168	0.220279	GFP	0	13.1695	0.219492	Set 1 Pub	0	13.1426	0.219043	Set 2 Pub	0	13.1854	0.219756	Set 3 Pub	0	13.1243	0.218739	Set 4 Pub	0	13.0575	0.217624	Set 5 Pub	0	13.0388	0.217314	Pregnenolone
38	0	13.5595	0.225992	GFP	0	13.5124	0.225207	Set 1 Pub	0	13.4853	0.224755	Set 2 Pub	0	13.5282	0.225471	Set 3 Pub	0	13.4701	0.224501	Set 4 Pub	0	13.4002	0.223337	Set 5 Pub	0	13.3816	0.223026	Pregnenolone
39	0	13.9024	0.231706	GFP	0	13.8552	0.23092	Set 1 Pub	0	13.8282	0.23047	Set 2 Pub	0	13.871	0.231183	Set 3 Pub	41439.5	13.8128	0.230214	Set 4 Pub	0	13.7431	0.229052	Set 5 Pub	0	13.7245	0.228741	Pregnenolone
40	0	14.2451	0.237419	GFP	0	14.198	0.236634	Set 1 Pub	0	14.1719	0.236199	Set 2 Pub	0	14.2139	0.236898	Set 3 Pub	0	14.1557	0.235928	Set 4 Pub	94491.6	14.0867	0.234779	Set 5 Pub	0	14.0672	0.234453	Pregnenolone
41	0	14.588	0.243134	GFP	0	14.5417	0.242361	Set 1 Pub	0	14.5148	0.241914	Set 2 Pub	0	14.5577	0.242629	Set 3 Pub	0	14.4994	0.241657	Set 4 Pub	0	14.4296	0.240493	Set 5 Pub	0	14.411	0.240183	Pregnenolone
42	0	14.9309	0.248848	GFP	0	14.8845	0.248076	Set 1 Pub	0	14.8577	0.247628	Set 2 Pub	0	14.9006	0.248344	Set 3 Pub	0	14.8431	0.247384	Set 4 Pub	53494.9	14.7725	0.246208	Set 5 Pub	0	14.7537	0.245895	Pregnenolone
43	0	15.2736	0.254561	GFP	0	15.2273	0.253788	Set 1 Pub	0	15.2004	0.253341	Set 2 Pub	0	15.2434	0.254056	Set 3 Pub	0	15.1859	0.253099	Set 4 Pub	0	15.1152	0.25192	Set 5 Pub	0	15.0966	0.25161	Pregnenolone
44	0	15.6165	0.260275	GFP	0	15.6924	0.26154	Set 1 Pub	0	15.5433	0.259055	Set 2 Pub	0	15.696	0.2616	Set 3 Pub	0	15.5287	0.258811	Set 4 Pub	0	15.46	0.257666	Set 5 Pub	0	15.4413	0.257355	Pregnenolone
45	0	15.9593	0.265988	GFP	0	16.0352	0.267253	Set 1 Pub	0	15.996	0.266599	Set 2 Pub	0	16.0389	0.267314	Set 3 Pub	59047.8	15.9796	0.266326	Set 4 Pub	0	15.8677	0.264462	Set 5 Pub	0	15.788	0.263133	Pregnenolone
46	0	16.3021	0.271702	GFP	0	16.3789	0.272982	Set 1 Pub	0	16.3387	0.272311	Set 2 Pub	0	16.3825	0.273041	Set 3 Pub	0	16.3242	0.27207	Set 4 Pub	0	16.2135	0.270224	Set 5 Pub	0	16.1308	0.268847	Pregnenolone
47	0	16.6449	0.277415	GFP	0	16.7217	0.278695	Set 1 Pub	0	16.6816	0.278026	Set 2 Pub	0	16.7254	0.278756	Set 3 Pub	0	16.6671	0.277784	Set 4 Pub	0	16.5572	0.275954	Set 5 Pub	0	16.4745	0.274574	Pregnenolone
48	0	16.9878	0.28313	GFP	0	17.0665	0.284442	Set 1 Pub	0	17.0243	0.283739	Set 2 Pub	0	17.0681	0.284469	Set 3 Pub	0	17.0107	0.283511	Set 4 Pub	0	16.9008	0.281681	Set 5 Pub	0	16.8182	0.280303	Pregnenolone
49	0	17.3306	0.288844	GFP	0	17.4094	0.290157	Set 1 Pub	0	17.3672	0.289453	Set 2 Pub	0	17.4119	0.290198	Set 3 Pub	0	17.3536	0.289226	Set 4 Pub	0	17.2437	0.287395	Set 5 Pub	0	17.161	0.286016	Pregnenolone
50	0	17.6734	0.294557	GFP	0	17.7522	0.29587	Set 1 Pub	0	17.7119	0.295199	Set 2 Pub	0	17.7547	0.295912	Set 3 Pub	36853	17.6964	0.294941	Set 4 Pub	0	17.5865	0.293108	Set 5 Pub	0	17.5038	0.291731	Pregnenolone
51	0	18.0163	0.300271	GFP	0	18.0951	0.301584	Set 1 Pub	0	18.0547	0.300912	Set 2 Pub	0	18.0975	0.301625	Set 3 Pub	0	18.0393	0.300655	Set 4 Pub	77119.7	17.9293	0.298822	Set 5 Pub	0	17.8485	0.297474	Pregnenolone
52	0	18.3591	0.305986	GFP	0	18.4378	0.307297	Set 1 Pub	0	18.3976	0.306626	Set 2 Pub	0	18.4404	0.307339	Set 3 Pub	0	18.3821	0.306368	Set 4 Pub	0	18.2722	0.304537	Set 5 Pub	0	18.1913	0.303189	Pregnenolone
53	0	18.7019	0.311698	GFP	0	18.7807	0.313011	Set 1 Pub	0	18.7403	0.312339	Set 2 Pub	0	18.7832	0.313054	Set 3 Pub	0	18.7249	0.312082	Set 4 Pub	0	18.615	0.31025	Set 5 Pub	0	18.5341	0.308901	Pregnenolone
54	0	19.0448	0.317413	GFP	0	19.1263	0.318772	Set 1 Pub	0	19.0832	0.318053	Set 2 Pub	0	19.126	0.318766	Set 3 Pub	0	19.0677	0.317795	Set 4 Pub	0	18.9578	0.315964	Set 5 Pub	0	18.8798	0.314664	Pregnenolone
55	0	19.3875	0.323125	GFP	0	19.4711	0.324518	Set 1 Pub	0	19.4269	0.323782	Set 2 Pub	0	19.4689	0.324481	Set 3 Pub	0	19.4106	0.323509	Set 4 Pub	0	19.3006	0.321677	Set 5 Pub	0	19.2227	0.320378	Pregnenolone
56	0	19.7304	0.32884	GFP	0	19.8139	0.330232	Set 1 Pub	0	19.7698	0.329497	Set 2 Pub	0	19.8116	0.330194	Set 3 Pub	42525.7	19.7534	0.329224	Set 4 Pub	0	19.6435	0.327391	Set 5 Pub	0	19.5655	0.326091	Pregnenolone
57	0	20.0731	0.334552	GFP	0	20.1596	0.335993	Set 1 Pub	0	20.1127	0.335212	Set 2 Pub	38523.5	20.1545	0.335908	Set 3 Pub	0	20.0962	0.334937	Set 4 Pub	0	19.9863	0.333106	Set 5 Pub	0	19.9083	0.331806	Pregnenolone
58	0	20.416	0.340267	GFP	0	20.5024	0.341707	Set 1 Pub	0	20.4573	0.340955	Set 2 Pub	0	20.4992	0.341654	Set 3 Pub	0	20.4391	0.340651	Set 4 Pub	0	20.3291	0.338818	Set 5 Pub	0	20.2511	0.337518	Pregnenolone
59	0	20.8964	0.348273	GFP	0	20.8453	0.347422	Set 1 Pub	0	20.8002	0.34667	Set 2 Pub	0	20.8421	0.347369	Set 3 Pub	0	20.8714	0.347857	Set 4 Pub	0	20.672	0.344533	Set 5 Pub	0	20.594	0.343233	Pregnenolone
60	0	21.2391	0.353986	GFP	0	21.188	0.353134	Set 1 Pub	0	21.1429	0.352382	Set 2 Pub	0	21.1849	0.353081	Set 3 Pub	0	21.2143	0.353572	Set 4 Pub	0	21.0166	0.350277	Set 5 Pub	0	20.9368	0.348947	Pregnenolone
61	0	21.582	0.3597	GFP	0	21.5309	0.358849	Set 1 Pub	0	21.4858	0.358097	Set 2 Pub	0	21.5309	0.358848	Set 3 Pub	0	21.5571	0.359284	Set 4 Pub	0	21.3595	0.355991	Set 5 Pub	0	21.2796	0.35466	Pregnenolone
62	0	21.9249	0.365415	GFP	0	21.8765	0.364609	Set 1 Pub	0	21.8314	0.363857	Set 2 Pub	0	21.8736	0.36456	Set 3 Pub	0	21.8999	0.364999	Set 4 Pub	0	21.7022	0.361704	Set 5 Pub	0	21.6225	0.360374	Pregnenolone
63	0	22.2676	0.371127	GFP	0	22.2194	0.370324	Set 1 Pub	0	22.1743	0.369572	Set 2 Pub	0	22.2165	0.370275	Set 3 Pub	49634	22.2427	0.370712	Set 4 Pub	0	22.0451	0.367418	Set 5 Pub	0	21.9652	0.366087	Pregnenolone
64	0	22.6105	0.376842	GFP	0	22.5622	0.376036	Set 1 Pub	0	22.5172	0.375287	Set 2 Pub	0	22.5592	0.375987	Set 3 Pub	0	22.5856	0.376426	Set 4 Pub	0	22.388	0.373133	Set 5 Pub	0	22.3081	0.371801	Pregnenolone
65	0	22.9533	0.382555	GFP	0	22.905	0.381751	Set 1 Pub	0	22.8599	0.380999	Set 2 Pub	0	22.9266	0.38211	Set 3 Pub	0	22.9313	0.382189	Set 4 Pub	0	22.7307	0.378845	Set 5 Pub	0	22.651	0.377516	Pregnenolone
66	0	23.2961	0.388269	GFP	0	23.2479	0.387465	Set 1 Pub	0	23.2028	0.386714	Set 2 Pub	0	23.2695	0.387825	Set 3 Pub	0	23.2741	0.387901	Set 4 Pub	0	23.0736	0.38456	Set 5 Pub	0	22.9937	0.383229	Pregnenolone
67	0	23.639	0.393984	GFP	0	23.5907	0.393178	Set 1 Pub	0	23.5464	0.392441	Set 2 Pub	0	23.6124	0.393539	Set 3 Pub	0	23.6169	0.393616	Set 4 Pub	0	23.4173	0.390289	Set 5 Pub	0	23.3366	0.388943	Pregnenolone
68	0	23.9818	0.399696	GFP	0	23.9344	0.398907	Set 1 Pub	0	23.8893	0.398155	Set 2 Pub	0	23.9551	0.399252	Set 3 Pub	0	23.9606	0.399343	Set 4 Pub	0	23.7602	0.396004	Set 5 Pub	0	23.6793	0.394656	Pregnenolone
69	0	24.3246	0.405411	GFP	0	24.2772	0.40462	Set 1 Pub	0	24.2322	0.40387	Set 2 Pub	0	24.298	0.404967	Set 3 Pub	0	24.3043	0.405072	Set 4 Pub	0	24.103	0.401716	Set 5 Pub	0	24.0231	0.400385	Pregnenolone
70	0	24.6674	0.411123	GFP	0	24.6201	0.410334	Set 1 Pub	0	24.575	0.409583	Set 2 Pub	0	24.6416	0.410694	Set 3 Pub	0	24.6471	0.410784	Set 4 Pub	0	24.4458	0.407431	Set 5 Pub	0	24.3658	0.406097	Pregnenolone
71	0	25.0103	0.416838	GFP	0	24.9628	0.416047	Set 1 Pub	0	24.9178	0.415297	Set 2 Pub	0	24.9845	0.416408	Set 3 Pub	0	24.9899	0.416499	Set 4 Pub	0	24.7887	0.413145	Set 5 Pub	0	24.7087	0.411812	Pregnenolone
72	0	25.353	0.42255	GFP	0	25.3057	0.421761	Set 1 Pub	0	25.2606	0.42101	Set 2 Pub	0	25.3294	0.422156	Set 3 Pub	0	25.3346	0.422243	Set 4 Pub	0	25.1335	0.418891	Set 5 Pub	0	25.0535	0.417558	Pregnenolone
73	0	25.6959	0.428265	GFP	0	25.6486	0.427476	Set 1 Pub	0	25.6043	0.426739	Set 2 Pub	0	25.6722	0.427871	Set 3 Pub	0	25.6774	0.427957	Set 4 Pub	0	25.4781	0.424635	Set 5 Pub	63005.5	25.3962	0.42327	Pregnenolone
74	0	26.0388	0.43398	GFP	0	25.9922	0.433203	Set 1 Pub	0	25.9471	0.432451	Set 2 Pub	0	26.016	0.4336	Set 3 Pub	0	26.0203	0.433672	Set 4 Pub	0	25.8238	0.430397	Set 5 Pub	0	25.7391	0.428985	Pregnenolone
75	0	26.3815	0.439692	GFP	0	26.3351	0.438918	Set 1 Pub	0	26.2899	0.438166	Set 2 Pub	40321.3	26.3587	0.439312	Set 3 Pub	0	26.3639	0.439399	Set 4 Pub	0	26.1677	0.436129	Set 5 Pub	0	26.0837	0.434728	Pregnenolone
76	0	26.7244	0.445407	GFP	0	26.6797	0.444661	Set 1 Pub	0	26.6328	0.44388	Set 2 Pub	0	26.7016	0.445027	Set 3 Pub	0	26.7068	0.445114	Set 4 Pub	0	26.5115	0.441858	Set 5 Pub	0	26.4275	0.440458	Pregnenolone
77	0	27.0671	0.451119	GFP	0	27.0226	0.450376	Set 1 Pub	0	26.9756	0.449593	Set 2 Pub	0	27.0444	0.450739	Set 3 Pub	0	27.0514	0.450857	Set 4 Pub	62564.6	26.8542	0.44757	Set 5 Pub	0	26.7711	0.446185	Pregnenolone
78	0	27.41	0.456834	GFP	0	27.3653	0.456088	Set 1 Pub	0	27.3203	0.455339	Set 2 Pub	0	27.3872	0.456454	Set 3 Pub	0	27.3943	0.456572	Set 4 Pub	0	27.1971	0.453285	Set 5 Pub	0	27.114	0.451899	Pregnenolone
79	0	27.7529	0.462548	GFP	0	27.7082	0.461803	Set 1 Pub	0	27.6632	0.461053	Set 2 Pub	0	27.7301	0.462169	Set 3 Pub	0	27.7372	0.462287	Set 4 Pub	0	27.54	0.459	Set 5 Pub	0	27.4567	0.457612	Pregnenolone
80	0	28.0957	0.468261	GFP	0	28.0511	0.467518	Set 1 Pub	0	28.006	0.466766	Set 2 Pub	0	28.0729	0.467881	Set 3 Pub	45765.2	28.0799	0.467999	Set 4 Pub	0	27.8827	0.464712	Set 5 Pub	0	27.7996	0.463326	Pregnenolone
81	0	28.4385	0.473975	GFP	0	28.3938	0.47323	Set 1 Pub	0	28.3488	0.47248	Set 2 Pub	0	28.4157	0.473596	Set 3 Pub	0	28.4228	0.473714	Set 4 Pub	0	28.2256	0.470427	Set 5 Pub	0	28.1443	0.469072	Pregnenolone
82	0	28.7813	0.479688	GFP	0	28.7367	0.478945	Set 1 Pub	0	28.6917	0.478195	Set 2 Pub	0	28.7585	0.479308	Set 3 Pub	0	28.7656	0.479426	Set 4 Pub	0	28.5684	0.476139	Set 5 Pub	0	28.4903	0.474839	Pregnenolone
83	0	29.1241	0.485402	GFP	0	29.0813	0.484688	Set 1 Pub	0	29.0344	0.483907	Set 2 Pub	0	29.1014	0.485023	Set 3 Pub	0	29.1084	0.485141	Set 4 Pub	0	28.9112	0.481854	Set 5 Pub	0	28.8332	0.480554	Pregnenolone
84	0	29.467	0.491117	GFP	0	29.4242	0.490403	Set 1 Pub	0	29.3773	0.489622	Set 2 Pub	0	29.4442	0.490737	Set 3 Pub	0	29.4513	0.490855	Set 4 Pub	0	29.2541	0.487568	Set 5 Pub	0	29.176	0.486266	Pregnenolone
85	0	29.8098	0.49683	GFP	0	29.7669	0.496115	Set 1 Pub	0	29.7201	0.495335	Set 2 Pub	0	29.787	0.49645	Set 3 Pub	0	29.7941	0.496568	Set 4 Pub	67088.6	29.5969	0.493281	Set 5 Pub	0	29.5188	0.491981	Pregnenolone
86	0	30.1527	0.502544	GFP	0	30.1098	0.50183	Set 1 Pub	0	30.065	0.501083	Set 2 Pub	0	30.1307	0.502179	Set 3 Pub	0	30.1369	0.502282	Set 4 Pub	0	29.9397	0.498995	Set 5 Pub	0	29.8616	0.497693	Pregnenolone
87	0	30.4954	0.508257	GFP	0	30.4527	0.507545	Set 1 Pub	0	30.4077	0.506795	Set 2 Pub	0	30.4754	0.507923	Set 3 Pub	0	30.4797	0.507995	Set 4 Pub	0	30.2825	0.504708	Set 5 Pub	0	30.2045	0.503408	Pregnenolone
88	0	30.8383	0.513971	GFP	0	30.7954	0.513257	Set 1 Pub	0	30.7515	0.512524	Set 2 Pub	0	30.8182	0.513637	Set 3 Pub	0	30.8957	0.514928	Set 4 Pub	0	30.6272	0.510454	Set 5 Pub	0	30.5473	0.509122	Pregnenolone
89	0	31.1812	0.519686	GFP	0	31.1383	0.518972	Set 1 Pub	0	31.0943	0.518239	Set 2 Pub	0	31.161	0.51935	Set 3 Pub	0	31.2384	0.520641	Set 4 Pub	0	30.9701	0.516168	Set 5 Pub	0	30.8901	0.514835	Pregnenolone
90	0	31.5239	0.525398	GFP	0	31.4839	0.524732	Set 1 Pub	0	31.44	0.523999	Set 2 Pub	0	31.5039	0.525065	Set 3 Pub	0	31.5813	0.526355	Set 4 Pub	0	31.3129	0.521881	Set 5 Pub	0	31.233	0.520549	Pregnenolone
91	0	31.8668	0.531113	GFP	0	31.8297	0.530495	Set 1 Pub	0	31.7828	0.529714	Set 2 Pub	0	31.8467	0.530779	Set 3 Pub	0	31.9242	0.53207	Set 4 Pub	0	31.6557	0.527595	Set 5 Pub	0	31.5757	0.526262	Pregnenolone
92	0	32.2095	0.536825	GFP	0	32.1726	0.536209	Set 1 Pub	0	32.1256	0.535426	Set 2 Pub	0	32.1895	0.536492	Set 3 Pub	0	32.2669	0.537782	Set 4 Pub	0	31.9986	0.53331	Set 5 Pub	0	31.9186	0.531977	Pregnenolone
93	0	32.5524	0.54254	GFP	0	32.5153	0.541922	Set 1 Pub	0	32.4685	0.541141	Set 2 Pub	0	32.5324	0.542206	Set 3 Pub	0	32.6337	0.543895	Set 4 Pub	0	32.3414	0.539023	Set 5 Pub	0	32.2615	0.537691	Pregnenolone
94	0	32.8953	0.548255	GFP	0	32.8582	0.547636	Set 1 Pub	0	32.8112	0.546853	Set 2 Pub	0	32.8751	0.547919	Set 3 Pub	0	32.9764	0.549607	Set 4 Pub	0	32.6842	0.544737	Set 5 Pub	0	32.6042	0.543404	Pregnenolone
95	0	33.238	0.553967	GFP	0	33.2011	0.553351	Set 1 Pub	0	33.155	0.552583	Set 2 Pub	0	33.218	0.553633	Set 3 Pub	0	33.3193	0.555322	Set 4 Pub	0	33.0279	0.550464	Set 5 Pub	0	32.9471	0.549118	Pregnenolone
96	0	33.5809	0.559682	GFP	0	33.5447	0.559078	Set 1 Pub	0	33.4978	0.558297	Set 2 Pub	0	33.5609	0.559348	Set 3 Pub	0	33.6631	0.561051	Set 4 Pub	0	33.3707	0.556179	Set 5 Pub	0	33.2898	0.554831	Pregnenolone
97	0	33.9237	0.565394	GFP	0	33.8876	0.564793	Set 1 Pub	0	33.8406	0.56401	Set 2 Pub	0	33.9036	0.56506	Set 3 Pub	0	34.0059	0.566766	Set 4 Pub	0	33.7136	0.561893	Set 5 Pub	0	33.6336	0.56056	Pregnenolone
98	0	34.2665	0.571109	GFP	0	34.2303	0.570505	Set 1 Pub	0	34.1834	0.569724	Set 2 Pub	0	34.2474	0.57079	Set 3 Pub	0	34.3487	0.572478	Set 4 Pub	0	34.0563	0.567606	Set 5 Pub	0	33.9765	0.566274	Pregnenolone
99	0	34.6094	0.576823	GFP	0	34.5741	0.576234	Set 1 Pub	0	34.5262	0.575437	Set 2 Pub	0	34.5901	0.576502	Set 3 Pub	0	34.6934	0.578224	Set 4 Pub	0	34.3992	0.57332	Set 5 Pub	0	34.3192	0.571987	Pregnenolone
100	0	34.9522	0.582536	GFP	0	34.9168	0.581947	Set 1 Pub	0	34.8691	0.581151	Set 2 Pub	0	34.933	0.582217	Set 3 Pub	0	35.0363	0.583939	Set 4 Pub	0	34.744	0.579066	Set 5 Pub	0	34.664	0.577733	Pregnenolone
101	0	35.295	0.588251	GFP	40287.7	35.2597	0.587661	Set 1 Pub	0	35.2127	0.586878	Set 2 Pub	0	35.2759	0.587931	Set 3 Pub	0	35.3791	0.589651	Set 4 Pub	0	35.0889	0.584814	Set 5 Pub	0	35.0067	0.583445	Pregnenolone
102	0	35.6378	0.593963	GFP	0	35.6033	0.593388	Set 1 Pub	0	35.5556	0.592593	Set 2 Pub	0	35.6197	0.593662	Set 3 Pub	0	35.7228	0.59538	Set 4 Pub	0	35.435	0.590583	Set 5 Pub	0	35.3496	0.58916	Pregnenolone
103	0	35.9807	0.599678	GFP	0	35.9462	0.599103	Set 1 Pub	0	35.8985	0.598308	Set 2 Pub	0	35.9626	0.599377	Set 3 Pub	0	36.0656	0.601093	Set 4 Pub	0	35.7787	0.596312	Set 5 Pub	0	35.6942	0.594904	Pregnenolone
104	0	36.3235	0.605392	GFP	0	36.2908	0.604847	Set 1 Pub	0	36.2413	0.604022	Set 2 Pub	0	36.3054	0.60509	Set 3 Pub	0	36.4093	0.606822	Set 4 Pub	0	36.1224	0.602039	Set 5 Pub	0	36.038	0.600633	Pregnenolone
105	0	36.6663	0.611105	GFP	0	36.6337	0.610561	Set 1 Pub	0	36.5841	0.609735	Set 2 Pub	0	36.6483	0.610804	Set 3 Pub	0	36.7522	0.612537	Set 4 Pub	0	36.4652	0.607754	Set 5 Pub	0	36.3816	0.60636	Pregnenolone
106	0	37.0092	0.616819	GFP	0	36.9766	0.616276	Set 1 Pub	0	36.9288	0.61548	Set 2 Pub	0	36.991	0.616517	Set 3 Pub	0	37.0949	0.618249	Set 4 Pub	0	36.8081	0.613468	Set 5 Pub	0	36.7245	0.612074	Pregnenolone
107	0	37.3519	0.622532	GFP	0	37.3193	0.621988	Set 1 Pub	0	37.2716	0.621193	Set 2 Pub	0	37.3339	0.622231	Set 3 Pub	0	37.4378	0.623964	Set 4 Pub	0	37.1509	0.619181	Set 5 Pub	0	37.0672	0.617787	Pregnenolone
108	0	37.6948	0.628246	GFP	0	37.6622	0.627703	Set 1 Pub	0	37.6145	0.626908	Set 2 Pub	0	37.6767	0.627946	Set 3 Pub	0	37.7806	0.629676	Set 4 Pub	0	37.4937	0.624895	Set 5 Pub	0	37.4101	0.623501	Pregnenolone
109	0	38.0377	0.633961	GFP	0	38.0049	0.633416	Set 1 Pub	0	37.9573	0.632622	Set 2 Pub	0	38.0214	0.63369	Set 3 Pub	0	38.1267	0.635445	Set 4 Pub	0	37.8365	0.630608	Set 5 Pub	0	37.753	0.629216	Pregnenolone
110	0	38.3804	0.639673	GFP	0	38.3478	0.63913	Set 1 Pub	0	38.3001	0.638335	Set 2 Pub	0	38.3642	0.639404	Set 3 Pub	48304.4	38.4694	0.641157	Set 4 Pub	0	38.1794	0.636323	Set 5 Pub	0	38.0986	0.634976	Pregnenolone
111	0	38.7235	0.645392	GFP	0	38.6907	0.644845	Set 1 Pub	0	38.643	0.644049	Set 2 Pub	0	38.707	0.645117	Set 3 Pub	0	38.8123	0.646872	Set 4 Pub	0	38.5251	0.642085	Set 5 Pub	0	38.4415	0.640691	Pregnenolone
112	0	39.0663	0.651105	GFP	0	39.0353	0.650588	Set 1 Pub	0	38.9857	0.649762	Set 2 Pub	0	39.075	0.65125	Set 3 Pub	0	39.1552	0.652587	Set 4 Pub	0	38.868	0.6478	Set 5 Pub	0	38.7842	0.646404	Pregnenolone
113	0	39.4092	0.656819	GFP	0	39.3782	0.656303	Set 1 Pub	0	39.3286	0.655476	Set 2 Pub	0	39.4179	0.656965	Set 3 Pub	63054.2	39.498	0.658299	Set 4 Pub	76849	39.2107	0.653512	Set 5 Pub	0	39.1271	0.652118	Pregnenolone
114	0	39.7519	0.662532	GFP	0	39.7209	0.662016	Set 1 Pub	0	39.6732	0.66122	Set 2 Pub	0	39.7606	0.662677	Set 3 Pub	0	39.8408	0.664014	Set 4 Pub	0	39.5536	0.659227	Set 5 Pub	0	39.47	0.657833	Pregnenolone
115	0	40.0948	0.668246	GFP	0	40.0638	0.66773	Set 1 Pub	0	40.0161	0.666935	Set 2 Pub	0	40.1054	0.668423	Set 3 Pub	0	40.1836	0.669726	Set 4 Pub	0	39.8964	0.664939	Set 5 Pub	0	39.8127	0.663545	Pregnenolone
116	0	40.4377	0.673961	GFP	0	40.4067	0.673445	Set 1 Pub	0	40.3598	0.672664	Set 2 Pub	0	40.4482	0.674137	Set 3 Pub	0	40.5264	0.675441	Set 4 Pub	0	40.2411	0.670685	Set 5 Pub	0	40.1556	0.66926	Pregnenolone
117	0	40.7804	0.679673	GFP	0	40.7494	0.679157	Set 1 Pub	0	40.7026	0.678376	Set 2 Pub	0	40.7923	0.679871	Set 3 Pub	0	40.8692	0.681153	Set 4 Pub	0	40.584	0.6764	Set 5 Pub	0	40.4983	0.674972	Pregnenolone
118	0	41.1233	0.685388	GFP	0	41.0923	0.684872	Set 1 Pub	0	41.0483	0.684139	Set 2 Pub	0	41.135	0.685583	Set 3 Pub	0	41.2121	0.686868	Set 4 Pub	0	40.9267	0.682112	Set 5 Pub	0	40.8412	0.680687	Pregnenolone
119	0	41.466	0.691101	GFP	0	41.4379	0.690632	Set 1 Pub	0	41.3912	0.689853	Set 2 Pub	0	41.4779	0.691298	Set 3 Pub	38543.1	41.5549	0.692582	Set 4 Pub	0	41.2696	0.687827	Set 5 Pub	0	41.1841	0.686402	Pregnenolone
120	0	41.8089	0.696815	GFP	0	41.7808	0.696347	Set 1 Pub	0	41.734	0.695566	Set 2 Pub	0	41.8206	0.69701	Set 3 Pub	0	41.8977	0.698295	Set 4 Pub	0	41.6124	0.693539	Set 5 Pub	0	41.5268	0.692114	Pregnenolone
121	0	42.1518	0.70253	GFP	0	42.1236	0.702059	Set 1 Pub	0	42.0768	0.701281	Set 2 Pub	0	42.1635	0.702725	Set 3 Pub	0	42.2406	0.70401	Set 4 Pub	0	41.9552	0.699254	Set 5 Pub	0	41.8716	0.69786	Pregnenolone
122	0	42.4945	0.708242	GFP	0	42.4693	0.707822	Set 1 Pub	0	42.4197	0.706995	Set 2 Pub	0	42.5064	0.70844	Set 3 Pub	48166.7	42.5835	0.709724	Set 4 Pub	0	42.2981	0.704968	Set 5 Pub	0	42.2143	0.703572	Pregnenolone
123	0	42.8374	0.713957	GFP	0	42.8122	0.713536	Set 1 Pub	0	42.7633	0.712722	Set 2 Pub	0	42.8491	0.714152	Set 3 Pub	0	42.9262	0.715437	Set 4 Pub	0	42.642	0.7107	Set 5 Pub	0	42.5572	0.709287	Pregnenolone
124	0	43.1802	0.719669	GFP	0	43.1558	0.719263	Set 1 Pub	0	43.1062	0.718437	Set 2 Pub	0	43.192	0.719867	Set 3 Pub	0	43.2699	0.721166	Set 4 Pub	0	42.9847	0.716412	Set 5 Pub	0	42.9	0.714999	Pregnenolone
125	0	43.523	0.725384	GFP	0	43.4987	0.724978	Set 1 Pub	0	43.449	0.724149	Set 2 Pub	0	43.5348	0.725579	Set 3 Pub	0	43.6127	0.726878	Set 4 Pub	0	43.3276	0.722127	Set 5 Pub	0	43.2437	0.720729	Pregnenolone
126	0	43.8659	0.731098	GFP	0	43.8414	0.730691	Set 1 Pub	0	43.7918	0.729864	Set 2 Pub	0	43.8785	0.731308	Set 3 Pub	0	43.9556	0.732593	Set 4 Pub	0	43.6705	0.727841	Set 5 Pub	0	43.5866	0.726443	Pregnenolone
127	0	44.2087	0.736811	GFP	0	44.1843	0.736405	Set 1 Pub	0	44.1346	0.735576	Set 2 Pub	0	44.2213	0.737021	Set 3 Pub	0	44.3003	0.738339	Set 4 Pub	0	44.0132	0.733554	Set 5 Pub	0	43.9295	0.732158	Pregnenolone
128	0	44.5515	0.742526	GFP	0	44.5271	0.742118	Set 1 Pub	0	44.4775	0.741291	Set 2 Pub	0	44.5641	0.742735	Set 3 Pub	49717.8	44.6431	0.744051	Set 4 Pub	0	44.358	0.7393	Set 5 Pub	0	44.2741	0.737902	Pregnenolone
129	0	44.8943	0.748238	GFP	0	44.8699	0.747832	Set 1 Pub	0	44.8212	0.74702	Set 2 Pub	0	44.907	0.74845	Set 3 Pub	0	44.986	0.749766	Set 4 Pub	0	44.7026	0.745043	Set 5 Pub	0	44.617	0.743616	Pregnenolone
130	0	45.2372	0.753953	GFP	0	45.2136	0.753559	Set 1 Pub	0	45.1668	0.752781	Set 2 Pub	0	45.2506	0.754177	Set 3 Pub	0	45.3297	0.755495	Set 4 Pub	0	45.0484	0.750806	Set 5 Pub	0	44.9597	0.749329	Pregnenolone
131	0	45.58	0.759667	GFP	0	45.5564	0.759274	Set 1 Pub	0	45.5097	0.758495	Set 2 Pub	0	45.5935	0.759892	Set 3 Pub	0	45.6725	0.761208	Set 4 Pub	0	45.3922	0.756537	Set 5 Pub	0	45.3045	0.755074	Pregnenolone
132	0	45.9228	0.76538	GFP	0	45.9012	0.76502	Set 1 Pub	0	45.8526	0.76421	Set 2 Pub	0	45.9364	0.765606	Set 3 Pub	0	46.0162	0.766937	Set 4 Pub	0	45.736	0.762266	Set 5 Pub	0	45.6482	0.760804	Pregnenolone
133	0	46.2657	0.771094	GFP	0	46.2468	0.77078	Set 1 Pub	0	46.1953	0.769922	Set 2 Pub	0	46.2791	0.771319	Set 3 Pub	0	46.359	0.772649	Set 4 Pub	0	46.0787	0.767979	Set 5 Pub	0	45.9918	0.766531	Pregnenolone
134	0	46.6084	0.776807	GFP	0	46.5897	0.776495	Set 1 Pub	0	46.5401	0.775668	Set 2 Pub	0	46.6221	0.777036	Set 3 Pub	0	46.7018	0.778364	Set 4 Pub	0	46.4216	0.773693	Set 5 Pub	0	46.3347	0.772245	Pregnenolone
135	0	46.9513	0.782521	GFP	0	46.9324	0.782207	Set 1 Pub	0	46.8828	0.781381	Set 2 Pub	0	46.9649	0.782748	Set 3 Pub	0	47.0446	0.784076	Set 4 Pub	0	46.7644	0.779406	Set 5 Pub	0	46.6775	0.777958	Pregnenolone
136	0	47.2942	0.788236	GFP	0	47.2753	0.787922	Set 1 Pub	0	47.2257	0.787095	Set 2 Pub	0	47.3078	0.788463	Set 3 Pub	0	47.3875	0.789791	Set 4 Pub	0	47.1072	0.785121	Set 5 Pub	0	47.0203	0.783672	Pregnenolone
137	0	47.6369	0.793949	GFP	0	47.6202	0.79367	Set 1 Pub	0	47.5686	0.79281	Set 2 Pub	0	47.6506	0.794177	Set 3 Pub	43018.4	47.7332	0.795553	Set 4 Pub	0	47.4501	0.790835	Set 5 Pub	0	47.3632	0.789387	Pregnenolone
138	0	47.9798	0.799663	GFP	0	47.9631	0.799384	Set 1 Pub	0	47.9113	0.798522	Set 2 Pub	0	47.9935	0.799892	Set 3 Pub	41285.5	48.076	0.801266	Set 4 Pub	0	47.7929	0.796548	Set 5 Pub	0	47.7088	0.795147	Pregnenolone
139	0	48.3225	0.805376	GFP	0	48.3059	0.805099	Set 1 Pub	0	48.2542	0.804237	Set 2 Pub	0	48.3363	0.805604	Set 3 Pub	0	48.4188	0.80698	Set 4 Pub	0	48.1386	0.80231	Set 5 Pub	0	48.0517	0.800862	Pregnenolone
140	0	48.6654	0.81109	GFP	0	48.6507	0.810845	Set 1 Pub	0	48.597	0.809949	Set 2 Pub	0	48.6813	0.811354	Set 3 Pub	0	48.7616	0.812693	Set 4 Pub	0	48.4814	0.808023	Set 5 Pub	0	48.3945	0.806575	Pregnenolone
141	0	49.0083	0.816805	GFP	0	48.9934	0.816557	Set 1 Pub	0	48.9398	0.815664	Set 2 Pub	0	49.0241	0.817069	Set 3 Pub	56932.7	49.1045	0.818408	Set 4 Pub	0	48.8242	0.813737	Set 5 Pub	0	48.7373	0.812289	Pregnenolone
142	0	49.351	0.822517	GFP	0	49.3363	0.822272	Set 1 Pub	0	49.2827	0.821379	Set 2 Pub	0	49.367	0.822783	Set 3 Pub	0	49.4473	0.824122	Set 4 Pub	70265.6	49.167	0.81945	Set 5 Pub	0	49.0801	0.818002	Pregnenolone
143	0	49.6939	0.828232	GFP	0	49.6792	0.827986	Set 1 Pub	0	49.6256	0.827093	Set 2 Pub	0	49.7098	0.828496	Set 3 Pub	0	49.7901	0.829835	Set 4 Pub	0	49.5099	0.825164	Set 5 Pub	0	49.423	0.823716	Pregnenolone
144	0	50.0367	0.833944	GFP	0	50.0219	0.833699	Set 1 Pub	0	49.9683	0.832806	Set 2 Pub	0	50.0771	0.834619	Set 3 Pub	0	50.133	0.835549	Set 4 Pub	0	49.8546	0.83091	Set 5 Pub	0	49.7658	0.829431	Pregnenolone
145	0	50.3795	0.839659	GFP	0	50.3648	0.839414	Set 1 Pub	0	50.3112	0.83852	Set 2 Pub	0	50.42	0.840333	Set 3 Pub	0	50.4757	0.841262	Set 4 Pub	51338.5	50.1975	0.836625	Set 5 Pub	0	50.1086	0.835143	Pregnenolone
146	0	50.7224	0.845374	GFP	0	50.7076	0.845126	Set 1 Pub	0	50.6558	0.844264	Set 2 Pub	0	50.7628	0.846046	Set 3 Pub	0	50.8186	0.846976	Set 4 Pub	0	50.5402	0.842337	Set 5 Pub	0	50.4515	0.840858	Pregnenolone
147	0	51.0652	0.851086	GFP	0	51.0504	0.850841	Set 1 Pub	0	50.9987	0.849978	Set 2 Pub	0	51.1085	0.851808	Set 3 Pub	0	51.1615	0.852691	Set 4 Pub	0	50.8831	0.848052	Set 5 Pub	0	50.7942	0.84657	Pregnenolone
148	0	51.408	0.856801	GFP	0	51.3933	0.856555	Set 1 Pub	0	51.3415	0.855691	Set 2 Pub	0	51.4513	0.857521	Set 3 Pub	0	51.5042	0.858403	Set 4 Pub	0	51.2259	0.853764	Set 5 Pub	0	51.1371	0.852285	Pregnenolone
149	0	51.7508	0.862513	GFP	0	51.7361	0.862268	Set 1 Pub	0	51.6843	0.861406	Set 2 Pub	0	51.7941	0.863236	Set 3 Pub	0	51.8471	0.864118	Set 4 Pub	0	51.5687	0.859479	Set 5 Pub	0	51.48	0.858	Pregnenolone
150	0	52.0937	0.868228	GFP	0	52.0818	0.86803	Set 1 Pub	0	52.0272	0.86712	Set 2 Pub	0	52.137	0.86895	Set 3 Pub	0	52.1898	0.869831	Set 4 Pub	51779	51.9116	0.865194	Set 5 Pub	0	51.8227	0.863712	Pregnenolone
151	0	52.4364	0.87394	GFP	0	52.4246	0.873743	Set 1 Pub	0	52.371	0.872849	Set 2 Pub	0	52.4798	0.874663	Set 3 Pub	0	52.5327	0.875545	Set 4 Pub	0	52.2552	0.870921	Set 5 Pub	0	52.1656	0.869427	Pregnenolone
152	0	52.7793	0.879655	GFP	0	52.7683	0.879472	Set 1 Pub	0	52.7137	0.878562	Set 2 Pub	0	52.8226	0.880377	Set 3 Pub	0	52.8763	0.881272	Set 4 Pub	0	52.5981	0.876635	Set 5 Pub	0	52.5083	0.875139	Pregnenolone
153	0	53.1222	0.885369	GFP	0	53.1112	0.885186	Set 1 Pub	0	53.0566	0.884276	Set 2 Pub	0	53.1654	0.88609	Set 3 Pub	40542.2	53.2192	0.886987	Set 4 Pub	0	52.9409	0.882348	Set 5 Pub	0	52.8521	0.880868	Pregnenolone
154	0	53.4649	0.891082	GFP	0	53.4539	0.890899	Set 1 Pub	0	53.3993	0.889989	Set 2 Pub	0	53.5091	0.891819	Set 3 Pub	0	53.5621	0.892701	Set 4 Pub	0	53.2837	0.888062	Set 5 Pub	0	53.1949	0.886581	Pregnenolone
155	0	53.8078	0.896796	GFP	0	53.7968	0.896614	Set 1 Pub	0	53.7422	0.895704	Set 2 Pub	0	53.8539	0.897565	Set 3 Pub	0	53.9067	0.898445	Set 4 Pub	0	53.6266	0.893777	Set 5 Pub	0	53.5377	0.892295	Pregnenolone
156	0	54.1505	0.902509	GFP	0	54.1396	0.902326	Set 1 Pub	0	54.088	0.901466	Set 2 Pub	0	54.1966	0.903277	Set 3 Pub	0	54.2496	0.90416	Set 4 Pub	0	53.9712	0.899521	Set 5 Pub	0	53.8823	0.898039	Pregnenolone
157	0	54.4934	0.908224	GFP	0	54.4824	0.908041	Set 1 Pub	0	54.4317	0.907195	Set 2 Pub	0	54.5395	0.908992	Set 3 Pub	0	54.5923	0.909872	Set 4 Pub	0	54.316	0.905267	Set 5 Pub	0	54.2252	0.903754	Pregnenolone
158	0	54.8363	0.913938	GFP	0	54.8262	0.91377	Set 1 Pub	0	54.7773	0.912956	Set 2 Pub	0	54.8831	0.914719	Set 3 Pub	0	54.9361	0.915601	Set 4 Pub	0	54.6616	0.911027	Set 5 Pub	0	54.5681	0.909468	Pregnenolone
159	0	55.179	0.919651	GFP	0	55.1691	0.919484	Set 1 Pub	0	55.1202	0.91867	Set 2 Pub	0	55.2269	0.920448	Set 3 Pub	63949.8	55.2788	0.921314	Set 4 Pub	0	55.0054	0.916756	Set 5 Pub	0	54.9109	0.915181	Pregnenolone
160	0	55.5219	0.925365	GFP	0	55.5118	0.925197	Set 1 Pub	0	55.463	0.924383	Set 2 Pub	0	55.5696	0.926161	Set 3 Pub	0	55.6217	0.927028	Set 4 Pub	0	55.349	0.922483	Set 5 Pub	0	55.2546	0.92091	Pregnenolone
161	0	55.8647	0.931078	GFP	0	55.8566	0.930943	Set 1 Pub	0	55.8058	0.930097	Set 2 Pub	0	55.9125	0.931875	Set 3 Pub	0	55.9655	0.932758	Set 4 Pub	0	55.6919	0.928198	Set 5 Pub	0	55.5984	0.926639	Pregnenolone
162	0	56.2075	0.936792	GFP	0	56.1993	0.936655	Set 1 Pub	0	56.1505	0.935841	Set 2 Pub	0	56.2554	0.93759	Set 3 Pub	0	56.3082	0.93847	Set 4 Pub	0	56.0347	0.933912	Set 5 Pub	0	55.9431	0.932385	Pregnenolone
163	0	56.5504	0.942507	GFP	0	56.5422	0.94237	Set 1 Pub	0	56.4933	0.941556	Set 2 Pub	0	56.5981	0.943302	Set 3 Pub	0	56.6511	0.944185	Set 4 Pub	0	56.3775	0.939625	Set 5 Pub	0	56.286	0.9381	Pregnenolone
164	0	56.8942	0.948236	GFP	0	56.8858	0.948097	Set 1 Pub	0	56.8362	0.94727	Set 2 Pub	0	56.941	0.949017	Set 3 Pub	0	56.9938	0.949897	Set 4 Pub	0	56.7204	0.945339	Set 5 Pub	0	56.6287	0.943812	Pregnenolone
165	0	57.2369	0.953949	GFP	0	57.2319	0.953866	Set 1 Pub	0	57.179	0.952983	Set 2 Pub	0	57.2838	0.954729	Set 3 Pub	0	57.3367	0.955612	Set 4 Pub	0	57.0631	0.951052	Set 5 Pub	0	56.9716	0.949527	Pregnenolone
166	0	57.5798	0.959663	GFP	0	57.5747	0.959578	Set 1 Pub	0	57.523	0.958716	Set 2 Pub	0	57.6266	0.960444	Set 3 Pub	0	57.6795	0.961324	Set 4 Pub	0	57.406	0.956766	Set 5 Pub	0	57.3173	0.955289	Pregnenolone
167	0	57.9225	0.965376	GFP	0	57.9176	0.965293	Set 1 Pub	0	57.8657	0.964429	Set 2 Pub	0	57.9695	0.966159	Set 3 Pub	0	58.0252	0.967087	Set 4 Pub	0	57.7489	0.962481	Set 5 Pub	0	57.6601	0.961002	Pregnenolone
168	0	58.2654	0.97109	GFP	0	58.2622	0.971036	Set 1 Pub	0	58.2086	0.970143	Set 2 Pub	0	58.3123	0.971871	Set 3 Pub	0	58.3681	0.972801	Set 4 Pub	0	58.0945	0.968241	Set 5 Pub	0	58.003	0.966716	Pregnenolone
169	0	58.6083	0.976805	GFP	0	58.6051	0.976751	Set 1 Pub	0	58.5513	0.975856	Set 2 Pub	0	58.6551	0.977586	Set 3 Pub	0	58.7108	0.978514	Set 4 Pub	0	58.4374	0.973956	Set 5 Pub	0	58.3457	0.972429	Pregnenolone
170	0	58.951	0.982517	GFP	0	58.9478	0.982464	Set 1 Pub	0	58.8951	0.981585	Set 2 Pub	0	58.9979	0.983298	Set 3 Pub	0	59.0537	0.984228	Set 4 Pub	0	58.7801	0.979669	Set 5 Pub	0	58.6886	0.978143	Pregnenolone
171	0	59.2939	0.988232	GFP	0	59.2907	0.988178	Set 1 Pub	0	59.2378	0.987297	Set 2 Pub	40130.9	59.3426	0.989044	Set 3 Pub	0	59.3965	0.989941	Set 4 Pub	0	59.123	0.985383	Set 5 Pub	0	59.0314	0.983856	Pregnenolone
172	0	59.6368	0.993946	GFP	0	59.6336	0.993893	Set 1 Pub	0	59.5807	0.993012	Set 2 Pub	0	59.6863	0.994771	Set 3 Pub	0	59.7393	0.995656	Set 4 Pub	0	59.4657	0.991096	Set 5 Pub	0	59.3742	0.98957	Pregnenolone
173	0	59.9795	0.999659	GFP	0	59.9763	0.999605	Set 1 Pub	0	59.9236	0.998727	Set 2 Pub	0	60.0291	1.00049	Set 3 Pub	0	60.0822	1.00137	Set 4 Pub	0	59.8086	0.99681	Set 5 Pub	0	59.7171	0.995285	Pregnenolone
174	0	60.3224	1.00537	GFP	0	60.3192	1.00532	Set 1 Pub	0	60.2682	1.00447	Set 2 Pub	37251.1	60.3719	1.0062	Set 3 Pub	54731.2	60.425	1.00708	Set 4 Pub	0	60.1515	1.00252	Set 5 Pub	0	60.0598	1.001	Pregnenolone
175	0	60.6652	1.01109	GFP	0	60.6619	1.01103	Set 1 Pub	0	60.6111	1.01018	Set 2 Pub	0	60.7148	1.01191	Set 3 Pub	0	60.7678	1.0128	Set 4 Pub	0	60.4942	1.00824	Set 5 Pub	0	60.4027	1.00671	Pregnenolone
176	0	61.008	1.0168	GFP	0	61.0048	1.01675	Set 1 Pub	0	60.954	1.0159	Set 2 Pub	0	61.0576	1.01763	Set 3 Pub	43577.5	61.1106	1.01851	Set 4 Pub	0	60.8371	1.01395	Set 5 Pub	0	60.7455	1.01242	Pregnenolone
177	0	61.3509	1.02252	GFP	0	61.3477	1.02246	Set 1 Pub	0	61.2967	1.02161	Set 2 Pub	0	61.4004	1.02334	Set 3 Pub	0	61.4535	1.02422	Set 4 Pub	0	61.1799	1.01966	Set 5 Pub	0	61.0884	1.01814	Pregnenolone
178	0	61.6937	1.02823	GFP	0	61.6913	1.02819	Set 1 Pub	0	61.6396	1.02733	Set 2 Pub	0	61.7433	1.02905	Set 3 Pub	0	61.7963	1.02994	Set 4 Pub	0	61.5227	1.02538	Set 5 Pub	0	61.4312	1.02385	Pregnenolone
179	0	62.0365	1.03394	GFP	0	62.0342	1.0339	Set 1 Pub	0	61.9832	1.03305	Set 2 Pub	0	62.086	1.03477	Set 3 Pub	0	62.1391	1.03565	Set 4 Pub	75036.7	61.8665	1.03111	Set 5 Pub	0	61.774	1.02957	Pregnenolone
180	0	62.3793	1.03965	GFP	0	62.3778	1.03963	Set 1 Pub	0	62.3261	1.03877	Set 2 Pub	0	62.4289	1.04048	Set 3 Pub	0	62.4828	1.04138	Set 4 Pub	0	62.2092	1.03682	Set 5 Pub	0	62.1168	1.03528	Pregnenolone
181	0	62.7222	1.04537	GFP	0	62.7207	1.04534	Set 1 Pub	0	62.6688	1.04448	Set 2 Pub	0	62.7718	1.0462	Set 3 Pub	0	62.8257	1.0471	Set 4 Pub	0	62.5521	1.04254	Set 5 Pub	0	62.4605	1.04101	Pregnenolone
182	0	63.0649	1.05108	GFP	0	63.0634	1.05106	Set 1 Pub	0	63.0117	1.0502	Set 2 Pub	0	63.1154	1.05192	Set 3 Pub	0	63.1686	1.05281	Set 4 Pub	0	62.8949	1.04825	Set 5 Pub	0	62.8034	1.04672	Pregnenolone
183	24748.5	63.4078	1.0568	GFP	0	63.4092	1.05682	Set 1 Pub	0	63.3546	1.05591	Set 2 Pub	0	63.4601	1.05767	Set 3 Pub	0	63.5113	1.05852	Set 4 Pub	0	63.2377	1.05396	Set 5 Pub	0	63.1462	1.05244	Pregnenolone
184	0	63.7507	1.06251	GFP	0	63.7521	1.06253	Set 1 Pub	0	63.7002	1.06167	Set 2 Pub	0	63.8058	1.06343	Set 3 Pub	0	63.8542	1.06424	Set 4 Pub	0	63.5824	1.05971	Set 5 Pub	0	63.489	1.05815	Pregnenolone
185	0	64.0934	1.06822	GFP	0	64.0948	1.06825	Set 1 Pub	0	64.044	1.0674	Set 2 Pub	0	64.1486	1.06914	Set 3 Pub	60185.3	64.1988	1.06998	Set 4 Pub	0	63.9271	1.06545	Set 5 Pub	0	63.8319	1.06386	Pregnenolone
186	0	64.4363	1.07394	GFP	0	64.4387	1.07398	Set 1 Pub	0	64.3898	1.07316	Set 2 Pub	0	64.4924	1.07487	Set 3 Pub	58160.2	64.5426	1.07571	Set 4 Pub	0	64.2729	1.07121	Set 5 Pub	0	64.1765	1.06961	Pregnenolone
187	0	64.779	1.07965	GFP	0	64.7814	1.07969	Set 1 Pub	0	64.7326	1.07888	Set 2 Pub	0	64.8351	1.08059	Set 3 Pub	0	64.8853	1.08142	Set 4 Pub	0	64.6165	1.07694	Set 5 Pub	0	64.5194	1.07532	Pregnenolone
188	0	65.1219	1.08537	GFP	0	65.1243	1.08541	Set 1 Pub	0	65.0756	1.08459	Set 2 Pub	0	65.178	1.0863	Set 3 Pub	0	65.2282	1.08714	Set 4 Pub	0	64.9602	1.08267	Set 5 Pub	0	64.863	1.08105	Pregnenolone
189	0	65.4648	1.09108	GFP	0	65.4689	1.09115	Set 1 Pub	0	65.4185	1.09031	Set 2 Pub	0	65.5216	1.09203	Set 3 Pub	0	65.5711	1.09285	Set 4 Pub	0	65.303	1.08838	Set 5 Pub	0	65.2059	1.08676	Pregnenolone
190	0	65.8075	1.09679	GFP	0	65.8118	1.09686	Set 1 Pub	0	65.7632	1.09605	Set 2 Pub	43835.1	65.8645	1.09774	Set 3 Pub	0	65.9138	1.09856	Set 4 Pub	0	65.6459	1.0941	Set 5 Pub	0	65.5495	1.09249	Pregnenolone
191	0	66.1504	1.10251	GFP	0	66.1547	1.10258	Set 1 Pub	0	66.106	1.10177	Set 2 Pub	0	66.2074	1.10346	Set 3 Pub	44316.6	66.2576	1.10429	Set 4 Pub	0	65.9886	1.09981	Set 5 Pub	0	65.8942	1.09824	Pregnenolone
192	0	66.4932	1.10822	GFP	0	66.4983	1.10831	Set 1 Pub	0	66.4488	1.10748	Set 2 Pub	0	66.5501	1.10917	Set 3 Pub	56198.2	66.6003	1.11001	Set 4 Pub	0	66.3315	1.10552	Set 5 Pub	0	66.2371	1.10395	Pregnenolone
193	0	66.8369	1.11395	GFP	0	66.8422	1.11404	Set 1 Pub	0	66.7916	1.11319	Set 2 Pub	0	66.893	1.11488	Set 3 Pub	0	66.9432	1.11572	Set 4 Pub	0	66.6744	1.11124	Set 5 Pub	0	66.5799	1.10966	Pregnenolone
194	0	67.1798	1.11966	GFP	0	67.1851	1.11975	Set 1 Pub	0	67.1345	1.11891	Set 2 Pub	0	67.2358	1.1206	Set 3 Pub	0	67.2861	1.12143	Set 4 Pub	54047.7	67.0171	1.11695	Set 5 Pub	0	66.9257	1.11543	Pregnenolone
195	0	67.5225	1.12538	GFP	0	67.5279	1.12547	Set 1 Pub	0	67.4772	1.12462	Set 2 Pub	0	67.5786	1.12631	Set 3 Pub	0	67.6317	1.1272	Set 4 Pub	0	67.36	1.12267	Set 5 Pub	0	67.2685	1.12114	Pregnenolone
196	0	67.8654	1.13109	GFP	0	67.8726	1.13121	Set 1 Pub	0	67.8201	1.13033	Set 2 Pub	0	67.9214	1.13202	Set 3 Pub	0	67.9746	1.13291	Set 4 Pub	0	67.7061	1.12844	Set 5 Pub	0	67.6114	1.12686	Pregnenolone
197	0	68.2082	1.1368	GFP	0	68.2154	1.13692	Set 1 Pub	0	68.163	1.13605	Set 2 Pub	0	68.2643	1.13774	Set 3 Pub	0	68.3173	1.13862	Set 4 Pub	0	68.0489	1.13415	Set 5 Pub	0	67.9542	1.13257	Pregnenolone
198	0	68.551	1.14252	GFP	0	68.5582	1.14264	Set 1 Pub	0	68.5066	1.14178	Set 2 Pub	0	68.6071	1.14345	Set 3 Pub	0	68.6602	1.14434	Set 4 Pub	0	68.3917	1.13986	Set 5 Pub	0	68.297	1.13828	Pregnenolone
199	0	68.8939	1.14823	GFP	0	68.9011	1.14835	Set 1 Pub	0	68.8506	1.14751	Set 2 Pub	0	68.9499	1.14916	Set 3 Pub	0	69.003	1.15005	Set 4 Pub	0	68.7345	1.14557	Set 5 Pub	0	68.6399	1.144	Pregnenolone
200	0	69.2367	1.15394	GFP	0	69.244	1.15407	Set 1 Pub	0	69.1935	1.15322	Set 2 Pub	0	69.2936	1.15489	Set 3 Pub	0	69.3458	1.15576	Set 4 Pub	57202.2	69.0774	1.15129	Set 5 Pub	0	68.9826	1.14971	Pregnenolone
201	0	69.5795	1.15966	GFP	0	69.5867	1.15978	Set 1 Pub	0	69.5362	1.15894	Set 2 Pub	0	69.6364	1.16061	Set 3 Pub	0	69.6887	1.16148	Set 4 Pub	0	69.4202	1.157	Set 5 Pub	0	69.3255	1.15542	Pregnenolone
202	0	69.9223	1.16537	GFP	0	69.9296	1.16549	Set 1 Pub	0	69.881	1.16468	Set 2 Pub	0	69.9793	1.16632	Set 3 Pub	0	70.0315	1.16719	Set 4 Pub	0	69.763	1.16272	Set 5 Pub	0	69.6684	1.16114	Pregnenolone
203	0	70.2652	1.17109	GFP	0	70.2723	1.17121	Set 1 Pub	0	70.2238	1.1704	Set 2 Pub	0	70.3221	1.17204	Set 3 Pub	0	70.3743	1.17291	Set 4 Pub	0	70.1059	1.16843	Set 5 Pub	0	70.0111	1.16685	Pregnenolone
204	0	70.608	1.1768	GFP	0	70.6152	1.17692	Set 1 Pub	0	70.5666	1.17611	Set 2 Pub	0	70.6649	1.17775	Set 3 Pub	0	70.7171	1.17862	Set 4 Pub	0	70.4486	1.17414	Set 5 Pub	0	70.354	1.17257	Pregnenolone
205	0	70.9508	1.18251	GFP	0	70.9579	1.18263	Set 1 Pub	0	70.9095	1.18182	Set 2 Pub	0	71.0078	1.18346	Set 3 Pub	0	71.06	1.18433	Set 4 Pub	0	70.7915	1.17986	Set 5 Pub	0	70.6967	1.17828	Pregnenolone
206	0	71.2937	1.18823	GFP	0	71.3008	1.18835	Set 1 Pub	0	71.2522	1.18754	Set 2 Pub	0	71.3505	1.18918	Set 3 Pub	0	71.4028	1.19005	Set 4 Pub	72833.4	71.1344	1.18557	Set 5 Pub	0	71.0396	1.18399	Pregnenolone
207	0	71.6364	1.19394	GFP	0	71.6437	1.19406	Set 1 Pub	0	71.596	1.19327	Set 2 Pub	0	71.6934	1.19489	Set 3 Pub	54688.1	71.7456	1.19576	Set 4 Pub	0	71.478	1.1913	Set 5 Pub	0	71.3825	1.18971	Pregnenolone
208	0	71.9793	1.19965	GFP	0	71.9875	1.19979	Set 1 Pub	0	71.9388	1.19898	Set 2 Pub	0	72.0363	1.2006	Set 3 Pub	0	72.0893	1.20149	Set 4 Pub	0	71.8209	1.19701	Set 5 Pub	0	71.7252	1.19542	Pregnenolone
209	0	72.3222	1.20537	GFP	0	72.3302	1.2055	Set 1 Pub	0	72.2816	1.20469	Set 2 Pub	0	72.379	1.20632	Set 3 Pub	0	72.4321	1.2072	Set 4 Pub	0	72.1636	1.20273	Set 5 Pub	66618.3	72.069	1.20115	Pregnenolone
210	0	72.6649	1.21108	GFP	0	72.6731	1.21122	Set 1 Pub	0	72.6245	1.21041	Set 2 Pub	0	72.7228	1.21205	Set 3 Pub	0	72.775	1.21292	Set 4 Pub	0	72.5065	1.20844	Set 5 Pub	0	72.4117	1.20686	Pregnenolone
211	0	73.0078	1.2168	GFP	0	73.016	1.21693	Set 1 Pub	0	72.9672	1.21612	Set 2 Pub	0	73.0674	1.21779	Set 3 Pub	0	73.1177	1.21863	Set 4 Pub	0	72.8494	1.21416	Set 5 Pub	0	72.7546	1.21258	Pregnenolone
212	0	73.3505	1.22251	GFP	0	73.3587	1.22265	Set 1 Pub	0	73.313	1.22188	Set 2 Pub	0	73.4103	1.2235	Set 3 Pub	0	73.4606	1.22434	Set 4 Pub	0	73.194	1.2199	Set 5 Pub	0	73.0984	1.21831	Pregnenolone
213	0	73.6934	1.22822	GFP	0	73.7016	1.22836	Set 1 Pub	0	73.6566	1.22761	Set 2 Pub	0	73.753	1.22922	Set 3 Pub	0	73.8056	1.23009	Set 4 Pub	0	73.5369	1.22561	Set 5 Pub	0	73.4411	1.22402	Pregnenolone
214	0	74.0362	1.23394	GFP	0	74.0452	1.23409	Set 1 Pub	0	73.9995	1.23332	Set 2 Pub	35505.9	74.0968	1.23495	Set 3 Pub	0	74.1493	1.23582	Set 4 Pub	70830	73.8825	1.23138	Set 5 Pub	0	73.7859	1.22976	Pregnenolone
215	0	74.379	1.23965	GFP	29431.5	74.3881	1.2398	Set 1 Pub	0	74.3422	1.23904	Set 2 Pub	0	74.4425	1.24071	Set 3 Pub	0	74.4921	1.24153	Set 4 Pub	0	74.2254	1.23709	Set 5 Pub	0	74.1286	1.23548	Pregnenolone
216	0	74.7219	1.24537	GFP	0	74.7317	1.24553	Set 1 Pub	0	74.6851	1.24475	Set 2 Pub	0	74.7853	1.24642	Set 3 Pub	0	74.835	1.24725	Set 4 Pub	0	74.5681	1.2428	Set 5 Pub	0	74.4715	1.24119	Pregnenolone
217	0	75.0647	1.25108	GFP	0	75.0765	1.25127	Set 1 Pub	0	75.028	1.25047	Set 2 Pub	0	75.1281	1.25214	Set 3 Pub	68761.6	75.1777	1.25296	Set 4 Pub	0	74.911	1.24852	Set 5 Pub	0	74.8144	1.24691	Pregnenolone
218	0	75.4075	1.25679	GFP	52716	75.4192	1.25699	Set 1 Pub	0	75.3726	1.25621	Set 2 Pub	0	75.471	1.25785	Set 3 Pub	0	75.5206	1.25868	Set 4 Pub	0	75.2539	1.25423	Set 5 Pub	0	75.1571	1.25262	Pregnenolone
219	0	75.7503	1.2625	GFP	0	75.7621	1.2627	Set 1 Pub	0	75.7155	1.26192	Set 2 Pub	0	75.8138	1.26356	Set 3 Pub	0	75.8635	1.26439	Set 4 Pub	0	75.5966	1.25994	Set 5 Pub	0	75.5	1.25833	Pregnenolone
220	0	76.0932	1.26822	GFP	0	76.1049	1.26842	Set 1 Pub	0	76.0582	1.26764	Set 2 Pub	0	76.1566	1.26928	Set 3 Pub	0	76.2062	1.2701	Set 4 Pub	0	75.9395	1.26566	Set 5 Pub	0	75.8427	1.26405	Pregnenolone
221	0	76.4361	1.27393	GFP	0	76.4477	1.27413	Set 1 Pub	0	76.4011	1.27335	Set 2 Pub	0	76.4994	1.27499	Set 3 Pub	0	76.5491	1.27582	Set 4 Pub	0	76.2822	1.27137	Set 5 Pub	0	76.1856	1.26976	Pregnenolone
222	0	76.7788	1.27965	GFP	0	76.7906	1.27984	Set 1 Pub	0	76.7438	1.27906	Set 2 Pub	0	76.8423	1.2807	Set 3 Pub	0	76.8918	1.28153	Set 4 Pub	0	76.6251	1.27709	Set 5 Pub	0	76.5285	1.27547	Pregnenolone
223	0	77.1217	1.28536	GFP	0	77.1333	1.28556	Set 1 Pub	0	77.0867	1.28478	Set 2 Pub	0	77.2096	1.28683	Set 3 Pub	0	77.2347	1.28725	Set 4 Pub	0	76.968	1.2828	Set 5 Pub	0	76.8712	1.28119	Pregnenolone
224	0	77.4644	1.29107	GFP	0	77.4762	1.29127	Set 1 Pub	0	77.4296	1.29049	Set 2 Pub	0	77.5524	1.29254	Set 3 Pub	0	77.5776	1.29296	Set 4 Pub	0	77.3107	1.28851	Set 5 Pub	0	77.2141	1.2869	Pregnenolone
225	0	77.8073	1.29679	GFP	0	77.819	1.29698	Set 1 Pub	0	77.7723	1.29621	Set 2 Pub	0	77.8953	1.29825	Set 3 Pub	0	77.9203	1.29867	Set 4 Pub	0	77.6536	1.29423	Set 5 Pub	0	77.5569	1.29261	Pregnenolone
226	0	78.1502	1.3025	GFP	0	78.1618	1.3027	Set 1 Pub	0	78.1152	1.30192	Set 2 Pub	0	78.2381	1.30397	Set 3 Pub	0	78.2632	1.30439	Set 4 Pub	0	77.9964	1.29994	Set 5 Pub	0	77.8997	1.29833	Pregnenolone
227	0	78.4929	1.30822	GFP	0	78.5047	1.30841	Set 1 Pub	0	78.458	1.30763	Set 2 Pub	0	78.5809	1.30968	Set 3 Pub	0	78.606	1.3101	Set 4 Pub	0	78.3393	1.30565	Set 5 Pub	0	78.2426	1.30404	Pregnenolone
228	0	78.8358	1.31393	GFP	0	78.8475	1.31412	Set 1 Pub	0	78.8008	1.31335	Set 2 Pub	0	78.9238	1.3154	Set 3 Pub	0	78.9488	1.31581	Set 4 Pub	0	78.6821	1.31137	Set 5 Pub	0	78.5854	1.30976	Pregnenolone
229	0	79.1786	1.31964	GFP	0	79.1903	1.31984	Set 1 Pub	0	79.1437	1.31906	Set 2 Pub	0	79.2665	1.32111	Set 3 Pub	0	79.2917	1.32153	Set 4 Pub	0	79.0249	1.31708	Set 5 Pub	0	78.9282	1.31547	Pregnenolone
230	0	79.5214	1.32536	GFP	0	79.5331	1.32555	Set 1 Pub	0	79.4865	1.32477	Set 2 Pub	0	79.6094	1.32682	Set 3 Pub	0	79.6345	1.32724	Set 4 Pub	0	79.3677	1.3228	Set 5 Pub	0	79.271	1.32118	Pregnenolone
231	0	79.8643	1.33107	GFP	0	79.876	1.33127	Set 1 Pub	0	79.8293	1.33049	Set 2 Pub	0	79.9531	1.33255	Set 3 Pub	0	79.9773	1.33296	Set 4 Pub	0	79.7114	1.32852	Set 5 Pub	0	79.6139	1.3269	Pregnenolone
232	0	80.207	1.33678	GFP	0	80.2188	1.33698	Set 1 Pub	0	80.1721	1.3362	Set 2 Pub	0	80.296	1.33827	Set 3 Pub	0	80.3201	1.33867	Set 4 Pub	0	80.0542	1.33424	Set 5 Pub	0	79.9567	1.33261	Pregnenolone
233	0	80.5499	1.3425	GFP	0	80.5616	1.34269	Set 1 Pub	0	80.515	1.34192	Set 2 Pub	0	80.6388	1.34398	Set 3 Pub	0	80.663	1.34438	Set 4 Pub	0	80.397	1.33995	Set 5 Pub	0	80.2995	1.33832	Pregnenolone
234	0	80.8937	1.34823	GFP	0	80.9053	1.34842	Set 1 Pub	0	80.8578	1.34763	Set 2 Pub	0	80.9816	1.34969	Set 3 Pub	0	81.0058	1.3501	Set 4 Pub	0	80.7399	1.34566	Set 5 Pub	0	80.6424	1.34404	Pregnenolone
235	0	81.2365	1.35394	GFP	0	81.2481	1.35413	Set 1 Pub	0	81.2006	1.35334	Set 2 Pub	0	81.3244	1.35541	Set 3 Pub	0	81.3486	1.35581	Set 4 Pub	0	81.0828	1.35138	Set 5 Pub	0	80.9851	1.34975	Pregnenolone
236	0	81.5793	1.35966	GFP	0	81.591	1.35985	Set 1 Pub	0	81.5435	1.35906	Set 2 Pub	0	81.6673	1.36112	Set 3 Pub	0	81.6923	1.36154	Set 4 Pub	0	81.4255	1.35709	Set 5 Pub	0	81.328	1.35547	Pregnenolone
237	0	81.9222	1.36537	GFP	0	81.9338	1.36556	Set 1 Pub	0	81.8871	1.36478	Set 2 Pub	0	82.0101	1.36684	Set 3 Pub	0	82.0351	1.36725	Set 4 Pub	0	81.7684	1.36281	Set 5 Pub	0	81.6716	1.36119	Pregnenolone
238	0	82.265	1.37108	GFP	0	82.2766	1.37128	Set 1 Pub	0	82.2301	1.3705	Set 2 Pub	0	82.3529	1.37255	Set 3 Pub	0	82.378	1.37297	Set 4 Pub	0	82.1112	1.36852	Set 5 Pub	0	82.0145	1.36691	Pregnenolone
239	0	82.6078	1.3768	GFP	0	82.6195	1.37699	Set 1 Pub	0	82.5729	1.37621	Set 2 Pub	0	82.6958	1.37826	Set 3 Pub	0	82.7207	1.37868	Set 4 Pub	0	82.454	1.37423	Set 5 Pub	0	82.3574	1.37262	Pregnenolone
240	0	82.9507	1.38251	GFP	0	82.9622	1.3827	Set 1 Pub	0	82.9157	1.38193	Set 2 Pub	0	83.0385	1.38398	Set 3 Pub	0	83.0636	1.38439	Set 4 Pub	0	82.7969	1.37995	Set 5 Pub	0	82.7001	1.37834	Pregnenolone
241	0	83.2934	1.38822	GFP	0	83.3051	1.38842	Set 1 Pub	0	83.2585	1.38764	Set 2 Pub	0	83.3814	1.38969	Set 3 Pub	0	83.4065	1.39011	Set 4 Pub	0	83.1396	1.38566	Set 5 Pub	0	83.043	1.38405	Pregnenolone
242	0	83.6363	1.39394	GFP	0	83.648	1.39413	Set 1 Pub	0	83.6013	1.39336	Set 2 Pub	0	83.7243	1.3954	Set 3 Pub	0	83.7492	1.39582	Set 4 Pub	0	83.4825	1.39138	Set 5 Pub	0	83.3857	1.38976	Pregnenolone
243	0	83.9791	1.39965	GFP	0	83.9907	1.39985	Set 1 Pub	0	83.9442	1.39907	Set 2 Pub	0	84.067	1.40112	Set 3 Pub	0	84.0921	1.40153	Set 4 Pub	0	83.8252	1.39709	Set 5 Pub	0	83.7286	1.39548	Pregnenolone
244	0	84.3219	1.40537	GFP	0	84.3336	1.40556	Set 1 Pub	0	84.287	1.40478	Set 2 Pub	0	84.4099	1.40683	Set 3 Pub	0	84.4348	1.40725	Set 4 Pub	0	84.1681	1.4028	Set 5 Pub	0	84.0715	1.40119	Pregnenolone
245	0	84.6648	1.41108	GFP	0	84.6763	1.41127	Set 1 Pub	0	84.6299	1.4105	Set 2 Pub	0	84.7527	1.41254	Set 3 Pub	0	84.7777	1.41296	Set 4 Pub	0	84.511	1.40852	Set 5 Pub	0	84.4142	1.4069	Pregnenolone
246	0	85.0076	1.41679	GFP	0	85.0192	1.41699	Set 1 Pub	0	84.9726	1.41621	Set 2 Pub	0	85.0955	1.41826	Set 3 Pub	0	85.1206	1.41868	Set 4 Pub	0	84.8538	1.41423	Set 5 Pub	0	84.7571	1.41262	Pregnenolone
247	0	85.3504	1.42251	GFP	0	85.3621	1.4227	Set 1 Pub	0	85.3155	1.42192	Set 2 Pub	0	85.4384	1.42397	Set 3 Pub	0	85.4633	1.42439	Set 4 Pub	0	85.1966	1.41994	Set 5 Pub	0	85.0999	1.41833	Pregnenolone
248	0	85.6932	1.42822	GFP	0	85.7048	1.42841	Set 1 Pub	0	85.6584	1.42764	Set 2 Pub	0	85.7811	1.42969	Set 3 Pub	0	85.8062	1.4301	Set 4 Pub	0	85.5394	1.42566	Set 5 Pub	0	85.4427	1.42405	Pregnenolone
249	0	86.0361	1.43393	GFP	0	86.0477	1.43413	Set 1 Pub	0	86.0011	1.43335	Set 2 Pub	0	86.124	1.4354	Set 3 Pub	0	86.149	1.43582	Set 4 Pub	0	85.8823	1.43137	Set 5 Pub	0	85.7856	1.42976	Pregnenolone
250	0	86.3789	1.43965	GFP	0	86.3905	1.43984	Set 1 Pub	0	86.344	1.43907	Set 2 Pub	0	86.4668	1.44111	Set 3 Pub	0	86.4918	1.44153	Set 4 Pub	0	86.2251	1.43709	Set 5 Pub	0	86.1284	1.43547	Pregnenolone
251	0	86.7217	1.44536	GFP	0	86.7333	1.44556	Set 1 Pub	0	86.6867	1.44478	Set 2 Pub	0	86.8316	1.44719	Set 3 Pub	0	86.8347	1.44725	Set 4 Pub	0	86.5679	1.4428	Set 5 Pub	0	86.4712	1.44119	Pregnenolone
252	0	87.0646	1.45108	GFP	0	87.0761	1.45127	Set 1 Pub	0	87.0296	1.45049	Set 2 Pub	0	87.1745	1.45291	Set 3 Pub	0	87.1775	1.45296	Set 4 Pub	0	86.9107	1.44851	Set 5 Pub	0	86.814	1.4469	Pregnenolone
253	0	87.4073	1.45679	GFP	0	87.419	1.45698	Set 1 Pub	0	87.3725	1.45621	Set 2 Pub	0	87.5173	1.45862	Set 3 Pub	0	87.5203	1.45867	Set 4 Pub	0	87.2535	1.45423	Set 5 Pub	0	87.1569	1.45261	Pregnenolone
254	0	87.7502	1.4625	GFP	0	87.7618	1.4627	Set 1 Pub	0	87.7152	1.46192	Set 2 Pub	0	87.8602	1.46434	Set 3 Pub	0	87.8631	1.46439	Set 4 Pub	0	87.5964	1.45994	Set 5 Pub	0	87.4997	1.45833	Pregnenolone
255	0	88.0931	1.46822	GFP	0	88.1046	1.46841	Set 1 Pub	0	88.0581	1.46764	Set 2 Pub	0	88.203	1.47005	Set 3 Pub	0	88.206	1.4701	Set 4 Pub	0	87.9393	1.46565	Set 5 Pub	0	87.8425	1.46404	Pregnenolone
256	0	88.4358	1.47393	GFP	0	88.4475	1.47412	Set 1 Pub	0	88.4009	1.47335	Set 2 Pub	0	88.5458	1.47576	Set 3 Pub	0	88.5489	1.47581	Set 4 Pub	0	88.282	1.47137	Set 5 Pub	0	88.1854	1.46976	Pregnenolone
257	0	88.7787	1.47964	GFP	0	88.7902	1.47984	Set 1 Pub	0	88.7437	1.47906	Set 2 Pub	0	88.8886	1.48148	Set 3 Pub	0	88.8916	1.48153	Set 4 Pub	0	88.6249	1.47708	Set 5 Pub	0	88.5281	1.47547	Pregnenolone
258	0	89.1214	1.48536	GFP	0	89.1331	1.48555	Set 1 Pub	0	89.0866	1.48478	Set 2 Pub	0	89.2314	1.48719	Set 3 Pub	0	89.2345	1.48724	Set 4 Pub	0	88.9676	1.48279	Set 5 Pub	0	88.871	1.48118	Pregnenolone
259	0	89.4643	1.49107	GFP	0	89.476	1.49127	Set 1 Pub	0	89.4294	1.49049	Set 2 Pub	0	89.5743	1.4929	Set 3 Pub	0	89.5772	1.49295	Set 4 Pub	0	89.3105	1.48851	Set 5 Pub	0	89.2139	1.4869	Pregnenolone
260	0	89.8072	1.49679	GFP	0	89.8187	1.49698	Set 1 Pub	0	89.7722	1.4962	Set 2 Pub	0	89.9172	1.49862	Set 3 Pub	0	89.9201	1.49867	Set 4 Pub	0	89.6534	1.49422	Set 5 Pub	0	89.5566	1.49261	Pregnenolone
261	0	90.1499	1.5025	GFP	0	90.1616	1.50269	Set 1 Pub	0	90.115	1.50192	Set 2 Pub	0	90.2599	1.50433	Set 3 Pub	0	90.263	1.50438	Set 4 Pub	0	89.9961	1.49994	Set 5 Pub	0	89.8995	1.49832	Pregnenolone
262	0	90.4937	1.50823	GFP	0	90.5052	1.50842	Set 1 Pub	0	90.4579	1.50763	Set 2 Pub	0	90.6028	1.51005	Set 3 Pub	0	90.6057	1.5101	Set 4 Pub	0	90.3399	1.50566	Set 5 Pub	0	90.2422	1.50404	Pregnenolone
263	0	90.8366	1.51394	GFP	0	90.8481	1.51413	Set 1 Pub	0	90.8007	1.51335	Set 2 Pub	0	90.9464	1.51577	Set 3 Pub	0	90.9486	1.51581	Set 4 Pub	0	90.6826	1.51138	Set 5 Pub	0	90.5851	1.50975	Pregnenolone
264	0	91.1793	1.51966	GFP	0	91.191	1.51985	Set 1 Pub	0	91.1435	1.51906	Set 2 Pub	0	91.2893	1.52149	Set 3 Pub	0	91.2914	1.52152	Set 4 Pub	0	91.0255	1.51709	Set 5 Pub	0	90.9279	1.51546	Pregnenolone
265	0	91.5222	1.52537	GFP	0	91.5338	1.52556	Set 1 Pub	0	91.4864	1.52477	Set 2 Pub	0	91.632	1.5272	Set 3 Pub	0	91.6356	1.52726	Set 4 Pub	0	91.3683	1.5228	Set 5 Pub	0	91.2709	1.52118	Pregnenolone
266	0	91.8649	1.53108	GFP	0	91.8766	1.53128	Set 1 Pub	0	91.8291	1.53049	Set 2 Pub	0	91.9749	1.53292	Set 3 Pub	0	91.9785	1.53297	Set 4 Pub	0	91.7111	1.52852	Set 5 Pub	0	91.6137	1.5269	Pregnenolone
267	0	92.2078	1.5368	GFP	0	92.2203	1.53701	Set 1 Pub	0	92.172	1.5362	Set 2 Pub	0	92.3178	1.53863	Set 3 Pub	0	92.3212	1.53869	Set 4 Pub	0	92.054	1.53423	Set 5 Pub	0	91.9565	1.53261	Pregnenolone
268	0	92.5507	1.54251	GFP	0	92.5631	1.54272	Set 1 Pub	0	92.5149	1.54191	Set 2 Pub	0	92.6605	1.54434	Set 3 Pub	0	92.6641	1.5444	Set 4 Pub	0	92.3968	1.53995	Set 5 Pub	0	92.2994	1.53832	Pregnenolone
269	0	92.8934	1.54822	GFP	0	92.906	1.54843	Set 1 Pub	0	92.8576	1.54763	Set 2 Pub	0	93.0034	1.55006	Set 3 Pub	0	93.0071	1.55012	Set 4 Pub	0	92.7396	1.54566	Set 5 Pub	0	92.6422	1.54404	Pregnenolone
270	0	93.2363	1.55394	GFP	0	93.2488	1.55415	Set 1 Pub	0	93.2005	1.55334	Set 2 Pub	0	93.3462	1.55577	Set 3 Pub	0	93.35	1.55583	Set 4 Pub	0	93.0825	1.55138	Set 5 Pub	0	92.985	1.54975	Pregnenolone
271	0	93.5791	1.55965	GFP	0	93.5916	1.55986	Set 1 Pub	0	93.5441	1.55907	Set 2 Pub	0	93.689	1.56148	Set 3 Pub	0	93.6929	1.56155	Set 4 Pub	0	93.4253	1.55709	Set 5 Pub	0	93.3279	1.55546	Pregnenolone
272	0	93.9219	1.56537	GFP	0	93.9345	1.56557	Set 1 Pub	0	93.887	1.56478	Set 2 Pub	0	94.0319	1.5672	Set 3 Pub	0	94.0356	1.56726	Set 4 Pub	0	93.7681	1.5628	Set 5 Pub	0	93.6706	1.56118	Pregnenolone
273	0	94.2648	1.57108	GFP	0	94.2772	1.57129	Set 1 Pub	0	94.2297	1.5705	Set 2 Pub	0	94.3746	1.57291	Set 3 Pub	0	94.3785	1.57297	Set 4 Pub	0	94.1109	1.56851	Set 5 Pub	0	94.0135	1.56689	Pregnenolone
274	0	94.6076	1.57679	GFP	0	94.6201	1.577	Set 1 Pub	0	94.5726	1.57621	Set 2 Pub	0	94.7175	1.57863	Set 3 Pub	0	94.7212	1.57869	Set 4 Pub	0	94.4538	1.57423	Set 5 Pub	0	94.3564	1.57261	Pregnenolone
275	0	94.9504	1.58251	GFP	0	94.963	1.58272	Set 1 Pub	0	94.9155	1.58192	Set 2 Pub	0	95.0603	1.58434	Set 3 Pub	0	95.0641	1.5844	Set 4 Pub	0	94.7965	1.57994	Set 5 Pub	0	94.6991	1.57832	Pregnenolone
276	0	95.2932	1.58822	GFP	0	95.3057	1.58843	Set 1 Pub	0	95.2582	1.58764	Set 2 Pub	0	95.4031	1.59005	Set 3 Pub	0	95.407	1.59012	Set 4 Pub	0	95.1394	1.58566	Set 5 Pub	0	95.042	1.58403	Pregnenolone
277	0	95.6361	1.59393	GFP	0	95.6486	1.59414	Set 1 Pub	0	95.6011	1.59335	Set 2 Pub	0	95.746	1.59577	Set 3 Pub	0	95.7497	1.59583	Set 4 Pub	0	95.4823	1.59137	Set 5 Pub	0	95.3847	1.58975	Pregnenolone
278	0	95.9789	1.59965	GFP	0	95.9913	1.59986	Set 1 Pub	0	95.9439	1.59906	Set 2 Pub	0	96.0888	1.60148	Set 3 Pub	0	96.0926	1.60154	Set 4 Pub	0	95.825	1.59708	Set 5 Pub	0	95.7276	1.59546	Pregnenolone
279	0	96.3217	1.60536	GFP	0	96.3342	1.60557	Set 1 Pub	0	96.2867	1.60478	Set 2 Pub	0	96.4317	1.60719	Set 3 Pub	0	96.4354	1.60726	Set 4 Pub	0	96.1679	1.6028	Set 5 Pub	0	96.0705	1.60117	Pregnenolone
280	0	96.6646	1.61108	GFP	0	96.6771	1.61128	Set 1 Pub	0	96.6296	1.61049	Set 2 Pub	0	96.7744	1.61291	Set 3 Pub	0	96.7782	1.61297	Set 4 Pub	0	96.5106	1.60851	Set 5 Pub	0	96.4132	1.60689	Pregnenolone
281	0	97.0073	1.61679	GFP	0	97.0198	1.617	Set 1 Pub	0	96.9724	1.61621	Set 2 Pub	0	97.1173	1.61862	Set 3 Pub	0	97.1211	1.61869	Set 4 Pub	0	96.8535	1.61423	Set 5 Pub	0	96.7561	1.6126	Pregnenolone
282	0	97.3502	1.6225	GFP	0	97.3627	1.62271	Set 1 Pub	0	97.3152	1.62192	Set 2 Pub	0	97.4601	1.62434	Set 3 Pub	0	97.4638	1.6244	Set 4 Pub	0	97.1964	1.61994	Set 5 Pub	0	97.0989	1.61831	Pregnenolone
283	0	97.6931	1.62822	GFP	0	97.7055	1.62842	Set 1 Pub	0	97.658	1.62763	Set 2 Pub	0	97.8029	1.63005	Set 3 Pub	0	97.8067	1.63011	Set 4 Pub	0	97.5391	1.62565	Set 5 Pub	0	97.4426	1.62404	Pregnenolone
284	0	98.0358	1.63393	GFP	0	98.0483	1.63414	Set 1 Pub	0	98.0008	1.63335	Set 2 Pub	0	98.1458	1.63576	Set 3 Pub	0	98.1495	1.63582	Set 4 Pub	0	97.882	1.63137	Set 5 Pub	0	97.7854	1.62976	Pregnenolone
285	0	98.3787	1.63964	GFP	0	98.3912	1.63985	Set 1 Pub	0	98.3437	1.63906	Set 2 Pub	0	98.4885	1.64148	Set 3 Pub	0	98.4924	1.64154	Set 4 Pub	0	98.2248	1.63708	Set 5 Pub	0	98.1282	1.63547	Pregnenolone
286	0	98.7233	1.64539	GFP	0	98.734	1.64557	Set 1 Pub	0	98.6865	1.64477	Set 2 Pub	0	98.8314	1.64719	Set 3 Pub	0	98.8352	1.64725	Set 4 Pub	0	98.5676	1.64279	Set 5 Pub	0	98.4711	1.64119	Pregnenolone
287	0	99.0662	1.6511	GFP	0	99.0768	1.65128	Set 1 Pub	0	99.0294	1.65049	Set 2 Pub	0	99.1743	1.6529	Set 3 Pub	0	99.178	1.65297	Set 4 Pub	0	98.9105	1.64851	Set 5 Pub	0	98.8139	1.6469	Pregnenolone
288	0	99.4098	1.65683	GFP	0	99.4196	1.65699	Set 1 Pub	0	99.3721	1.6562	Set 2 Pub	0	99.517	1.65862	Set 3 Pub	0	99.5209	1.65868	Set 4 Pub	0	99.2533	1.65422	Set 5 Pub	0	99.1567	1.65261	Pregnenolone
289	0	99.7527	1.66254	GFP	0	99.7627	1.66271	Set 1 Pub	0	99.715	1.66192	Set 2 Pub	0	99.8599	1.66433	Set 3 Pub	0	99.8636	1.66439	Set 4 Pub	0	99.5961	1.65994	Set 5 Pub	0	99.4995	1.65832	Pregnenolone
290	0	100.097	1.66829	GFP	0	100.105	1.66842	Set 1 Pub	0	100.058	1.66763	Set 2 Pub	0	100.203	1.67004	Set 3 Pub	0	100.206	1.67011	Set 4 Pub	0	99.9389	1.66565	Set 5 Pub	0	99.8424	1.66404	Pregnenolone
291	0	100.441	1.67402	GFP	0	100.448	1.67414	Set 1 Pub	0	100.401	1.67334	Set 2 Pub	0	100.546	1.67576	Set 3 Pub	0	100.549	1.67582	Set 4 Pub	0	100.283	1.67138	Set 5 Pub	0	100.185	1.66975	Pregnenolone
292	0	100.787	1.67978	GFP	0	100.791	1.67985	Set 1 Pub	0	100.743	1.67906	Set 2 Pub	0	100.888	1.68147	Set 3 Pub	0	100.892	1.68154	Set 4 Pub	0	100.626	1.67709	Set 5 Pub	0	100.528	1.67547	Pregnenolone
293	0	101.13	1.6855	GFP	0	101.137	1.68561	Set 1 Pub	0	101.086	1.68477	Set 2 Pub	0	101.231	1.68719	Set 3 Pub	0	101.236	1.68726	Set 4 Pub	0	100.969	1.68281	Set 5 Pub	0	100.872	1.6812	Pregnenolone
294	0	101.474	1.69124	GFP	0	101.48	1.69133	Set 1 Pub	0	101.431	1.69052	Set 2 Pub	0	101.574	1.6929	Set 3 Pub	0	101.579	1.69298	Set 4 Pub	0	101.312	1.68854	Set 5 Pub	0	101.215	1.68691	Pregnenolone
295	0	101.817	1.69696	GFP	0	101.823	1.69706	Set 1 Pub	0	101.774	1.69623	Set 2 Pub	0	101.917	1.69861	Set 3 Pub	0	101.921	1.69869	Set 4 Pub	0	101.655	1.69425	Set 5 Pub	0	101.558	1.69263	Pregnenolone
296	0	102.16	1.70267	GFP	0	102.166	1.70277	Set 1 Pub	0	102.117	1.70195	Set 2 Pub	0	102.26	1.70433	Set 3 Pub	0	102.264	1.7044	Set 4 Pub	0	101.998	1.69996	Set 5 Pub	0	101.9	1.69834	Pregnenolone
297	0	102.503	1.70838	GFP	0	102.509	1.70848	Set 1 Pub	0	102.459	1.70766	Set 2 Pub	0	102.603	1.71004	Set 3 Pub	0	102.607	1.71012	Set 4 Pub	0	102.341	1.70568	Set 5 Pub	0	102.243	1.70405	Pregnenolone
298	0	102.846	1.7141	GFP	0	102.852	1.7142	Set 1 Pub	0	102.802	1.71337	Set 2 Pub	0	102.945	1.71575	Set 3 Pub	0	102.95	1.71583	Set 4 Pub	0	102.684	1.71139	Set 5 Pub	0	102.611	1.71018	Pregnenolone
299	0	103.189	1.71981	GFP	0	103.196	1.71993	Set 1 Pub	0	103.146	1.7191	Set 2 Pub	0	103.288	1.72147	Set 3 Pub	0	103.293	1.72155	Set 4 Pub	0	103.026	1.7171	Set 5 Pub	0	102.953	1.71589	Pregnenolone
300	0	103.531	1.72552	GFP	0	103.538	1.72564	Set 1 Pub	0	103.491	1.72485	Set 2 Pub	0	103.631	1.72718	Set 3 Pub	0	103.636	1.72726	Set 4 Pub	0	103.369	1.72282	Set 5 Pub	0	103.296	1.72161	Pregnenolone
301	0	103.874	1.73124	GFP	0	103.881	1.73136	Set 1 Pub	0	103.834	1.73056	Set 2 Pub	0	103.974	1.7329	Set 3 Pub	0	103.978	1.73297	Set 4 Pub	0	103.712	1.72853	Set 5 Pub	0	103.639	1.72732	Pregnenolone
302	0	104.217	1.73695	GFP	0	104.224	1.73707	Set 1 Pub	0	104.176	1.73627	Set 2 Pub	0	104.317	1.73861	Set 3 Pub	0	104.322	1.7387	Set 4 Pub	0	104.055	1.73425	Set 5 Pub	0	103.984	1.73306	Pregnenolone
303	0	104.56	1.74266	GFP	0	104.567	1.74278	Set 1 Pub	0	104.519	1.74199	Set 2 Pub	0	104.659	1.74432	Set 3 Pub	0	104.665	1.74442	Set 4 Pub	0	104.398	1.73996	Set 5 Pub	0	104.327	1.73878	Pregnenolone
304	0	104.903	1.74838	GFP	0	104.91	1.7485	Set 1 Pub	0	104.862	1.7477	Set 2 Pub	0	105.002	1.75004	Set 3 Pub	0	105.008	1.75013	Set 4 Pub	0	104.74	1.74567	Set 5 Pub	0	104.669	1.74449	Pregnenolone
305	0	105.246	1.75409	GFP	0	105.253	1.75421	Set 1 Pub	0	105.205	1.75341	Set 2 Pub	0	105.345	1.75575	Set 3 Pub	0	105.351	1.75584	Set 4 Pub	0	105.083	1.75139	Set 5 Pub	0	105.012	1.75021	Pregnenolone
306	0	105.588	1.75981	GFP	0	105.595	1.75992	Set 1 Pub	0	105.548	1.75913	Set 2 Pub	0	105.688	1.76147	Set 3 Pub	0	105.693	1.76156	Set 4 Pub	0	105.426	1.7571	Set 5 Pub	0	105.357	1.75595	Pregnenolone
307	0	105.931	1.76552	GFP	0	105.938	1.76564	Set 1 Pub	0	105.891	1.76486	Set 2 Pub	0	106.031	1.76718	Set 3 Pub	0	106.036	1.76727	Set 4 Pub	0	105.769	1.76281	Set 5 Pub	0	105.701	1.76168	Pregnenolone
308	0	106.274	1.77123	GFP	0	106.281	1.77135	Set 1 Pub	0	106.234	1.77057	Set 2 Pub	0	106.374	1.77289	Set 3 Pub	0	106.379	1.77299	Set 4 Pub	0	106.112	1.76853	Set 5 Pub	0	106.043	1.76739	Pregnenolone
309	0	106.617	1.77695	GFP	0	106.624	1.77707	Set 1 Pub	0	106.577	1.77629	Set 2 Pub	0	106.716	1.77861	Set 3 Pub	0	106.722	1.7787	Set 4 Pub	0	106.455	1.77424	Set 5 Pub	0	106.386	1.77311	Pregnenolone
310	0	106.96	1.78266	GFP	0	106.969	1.78281	Set 1 Pub	0	106.92	1.782	Set 2 Pub	0	107.06	1.78433	Set 3 Pub	0	107.065	1.78441	Set 4 Pub	0	106.797	1.77996	Set 5 Pub	0	106.729	1.77882	Pregnenolone
311	0	107.303	1.78838	GFP	0	107.311	1.78852	Set 1 Pub	0	107.263	1.78771	Set 2 Pub	0	107.403	1.79005	Set 3 Pub	0	107.408	1.79013	Set 4 Pub	0	107.14	1.78567	Set 5 Pub	0	107.072	1.78453	Pregnenolone
312	0	107.646	1.79409	GFP	0	107.655	1.79425	Set 1 Pub	0	107.605	1.79342	Set 2 Pub	0	107.748	1.79579	Set 3 Pub	0	107.75	1.79584	Set 4 Pub	0	107.483	1.79138	Set 5 Pub	0	107.415	1.79025	Pregnenolone
313	0	107.988	1.79981	GFP	0	107.998	1.79997	Set 1 Pub	0	107.948	1.79914	Set 2 Pub	0	108.09	1.80151	Set 3 Pub	0	108.093	1.80155	Set 4 Pub	0	107.826	1.7971	Set 5 Pub	0	107.758	1.79596	Pregnenolone
314	0	108.331	1.80552	GFP	0	108.341	1.80568	Set 1 Pub	0	108.293	1.80488	Set 2 Pub	0	108.433	1.80722	Set 3 Pub	0	108.436	1.80727	Set 4 Pub	0	108.169	1.80281	Set 5 Pub	0	108.1	1.80167	Pregnenolone
315	0	108.674	1.81123	GFP	0	108.684	1.8114	Set 1 Pub	0	108.636	1.8106	Set 2 Pub	0	108.776	1.81293	Set 3 Pub	0	108.779	1.81298	Set 4 Pub	0	108.512	1.80853	Set 5 Pub	0	108.443	1.80739	Pregnenolone
316	0	109.017	1.81695	GFP	0	109.027	1.81711	Set 1 Pub	0	108.981	1.81636	Set 2 Pub	0	109.119	1.81865	Set 3 Pub	0	109.122	1.8187	Set 4 Pub	0	108.854	1.81424	Set 5 Pub	0	108.787	1.81312	Pregnenolone
317	0	109.36	1.82266	GFP	0	109.369	1.82282	Set 1 Pub	0	109.324	1.82207	Set 2 Pub	0	109.463	1.82438	Set 3 Pub	0	109.464	1.82441	Set 4 Pub	0	109.197	1.81995	Set 5 Pub	0	109.13	1.81883	Pregnenolone
318	0	109.703	1.82838	GFP	0	109.712	1.82854	Set 1 Pub	0	109.668	1.8278	Set 2 Pub	0	109.806	1.8301	Set 3 Pub	0	109.807	1.83012	Set 4 Pub	0	109.541	1.82568	Set 5 Pub	0	109.474	1.82456	Pregnenolone
319	0	110.045	1.83409	GFP	0	110.056	1.83427	Set 1 Pub	0	110.011	1.83351	Set 2 Pub	0	110.149	1.83582	Set 3 Pub	0	110.151	1.83585	Set 4 Pub	0	109.885	1.83141	Set 5 Pub	0	109.816	1.83027	Pregnenolone
320	0	110.388	1.8398	GFP	0	110.399	1.83998	Set 1 Pub	0	110.354	1.83923	Set 2 Pub	0	110.492	1.84153	Set 3 Pub	0	110.495	1.84158	Set 4 Pub	0	110.227	1.83712	Set 5 Pub	0	110.159	1.83599	Pregnenolone
321	0	110.731	1.84552	GFP	0	110.743	1.84571	Set 1 Pub	0	110.696	1.84494	Set 2 Pub	0	110.835	1.84725	Set 3 Pub	0	110.84	1.84734	Set 4 Pub	0	110.571	1.84285	Set 5 Pub	0	110.503	1.84171	Pregnenolone
322	0	111.074	1.85123	GFP	0	111.085	1.85142	Set 1 Pub	0	111.039	1.85066	Set 2 Pub	0	111.178	1.85296	Set 3 Pub	0	111.184	1.85307	Set 4 Pub	0	110.914	1.84856	Set 5 Pub	0	110.846	1.84743	Pregnenolone
323	0	111.419	1.85698	GFP	0	111.43	1.85717	Set 1 Pub	0	111.382	1.85637	Set 2 Pub	0	111.52	1.85867	Set 3 Pub	0	111.529	1.85881	Set 4 Pub	0	111.259	1.85431	Set 5 Pub	0	111.189	1.85314	Pregnenolone
324	0	111.761	1.86269	GFP	0	111.773	1.86288	Set 1 Pub	0	111.726	1.8621	Set 2 Pub	0	111.863	1.86439	Set 3 Pub	0	111.871	1.86452	Set 4 Pub	0	111.603	1.86005	Set 5 Pub	0	111.531	1.85886	Pregnenolone
325	0	112.105	1.86842	GFP	0	112.116	1.8686	Set 1 Pub	0	112.069	1.86781	Set 2 Pub	0	112.206	1.8701	Set 3 Pub	0	112.214	1.87024	Set 4 Pub	0	111.946	1.86577	Set 5 Pub	0	111.874	1.86457	Pregnenolone
326	0	112.45	1.87416	GFP	0	112.459	1.87431	Set 1 Pub	0	112.411	1.87352	Set 2 Pub	0	112.549	1.87582	Set 3 Pub	0	112.557	1.87595	Set 4 Pub	0	112.289	1.87148	Set 5 Pub	0	112.217	1.87028	Pregnenolone
327	0	112.795	1.87991	GFP	0	112.801	1.88002	Set 1 Pub	0	112.754	1.87924	Set 2 Pub	0	112.892	1.88153	Set 3 Pub	0	112.9	1.88166	Set 4 Pub	0	112.632	1.8772	Set 5 Pub	0	112.56	1.876	Pregnenolone
328	0	113.137	1.88562	GFP	0	113.144	1.88574	Set 1 Pub	0	113.097	1.88495	Set 2 Pub	0	113.235	1.88724	Set 3 Pub	0	113.243	1.88738	Set 4 Pub	0	112.975	1.88291	Set 5 Pub	0	112.903	1.88171	Pregnenolone
329	0	113.485	1.89142	GFP	0	113.487	1.89145	Set 1 Pub	0	113.44	1.89067	Set 2 Pub	0	113.579	1.89299	Set 3 Pub	0	113.586	1.89309	Set 4 Pub	0	113.317	1.88862	Set 5 Pub	0	113.246	1.88743	Pregnenolone
330	0	113.83	1.89716	GFP	0	113.83	1.89716	Set 1 Pub	0	113.783	1.89638	Set 2 Pub	0	113.922	1.8987	Set 3 Pub	0	113.928	1.89881	Set 4 Pub	0	113.66	1.89434	Set 5 Pub	0	113.588	1.89314	Pregnenolone
331	0	114.173	1.90289	GFP	0	114.173	1.90288	Set 1 Pub	0	114.126	1.90209	Set 2 Pub	0	114.265	1.90442	Set 3 Pub	0	114.271	1.90452	Set 4 Pub	0	114.003	1.90005	Set 5 Pub	0	113.933	1.89888	Pregnenolone
332	0	114.516	1.90861	GFP	0	114.515	1.90859	Set 1 Pub	0	114.468	1.90781	Set 2 Pub	0	114.608	1.91013	Set 3 Pub	0	114.614	1.91023	Set 4 Pub	0	114.346	1.90576	Set 5 Pub	0	114.276	1.9046	Pregnenolone
333	0	114.868	1.91447	GFP	0	114.858	1.91431	Set 1 Pub	0	114.811	1.91352	Set 2 Pub	0	114.951	1.91584	Set 3 Pub	0	114.957	1.91595	Set 4 Pub	0	114.689	1.91148	Set 5 Pub	0	114.619	1.91031	Pregnenolone
334	0	115.211	1.92018	GFP	0	115.201	1.92002	Set 1 Pub	0	115.154	1.91924	Set 2 Pub	0	115.293	1.92156	Set 3 Pub	0	115.3	1.92166	Set 4 Pub	0	115.032	1.91719	Set 5 Pub	0	114.961	1.91602	Pregnenolone
335	0	115.554	1.92589	GFP	0	115.544	1.92573	Set 1 Pub	0	115.497	1.92495	Set 2 Pub	0	115.637	1.92728	Set 3 Pub	0	115.642	1.92737	Set 4 Pub	0	115.375	1.92292	Set 5 Pub	0	115.304	1.92174	Pregnenolone
336	0	115.896	1.93161	GFP	0	115.887	1.93145	Set 1 Pub	0	115.84	1.93066	Set 2 Pub	0	115.98	1.933	Set 3 Pub	0	115.985	1.93309	Set 4 Pub	0	115.718	1.92863	Set 5 Pub	0	115.647	1.92745	Pregnenolone
337	0	116.239	1.93732	GFP	0	116.23	1.93716	Set 1 Pub	0	116.183	1.93638	Set 2 Pub	0	116.324	1.93873	Set 3 Pub	0	116.328	1.9388	Set 4 Pub	0	116.061	1.93435	Set 5 Pub	0	115.991	1.93318	Pregnenolone
338	0	116.582	1.94303	GFP	0	116.573	1.94289	Set 1 Pub	0	116.526	1.9421	Set 2 Pub	0	116.666	1.94444	Set 3 Pub	0	116.672	1.94453	Set 4 Pub	0	116.405	1.94008	Set 5 Pub	0	116.334	1.93889	Pregnenolone
339	0	116.928	1.9488	GFP	0	116.916	1.9486	Set 1 Pub	0	116.869	1.94782	Set 2 Pub	0	117.009	1.95015	Set 3 Pub	0	117.015	1.95025	Set 4 Pub	0	116.75	1.94583	Set 5 Pub	0	116.676	1.94461	Pregnenolone
340	0	117.271	1.95452	GFP	0	117.259	1.95432	Set 1 Pub	0	117.213	1.95355	Set 2 Pub	0	117.352	1.95587	Set 3 Pub	0	117.357	1.95596	Set 4 Pub	0	117.093	1.95154	Set 5 Pub	0	117.02	1.95034	Pregnenolone
341	0	117.614	1.96024	GFP	0	117.602	1.96003	Set 1 Pub	0	117.556	1.95926	Set 2 Pub	0	117.697	1.96161	Set 3 Pub	0	117.7	1.96167	Set 4 Pub	0	117.436	1.95727	Set 5 Pub	0	117.363	1.95605	Pregnenolone
342	0	117.957	1.96595	GFP	0	117.945	1.96576	Set 1 Pub	0	117.898	1.96497	Set 2 Pub	0	118.04	1.96733	Set 3 Pub	0	118.043	1.96739	Set 4 Pub	0	117.779	1.96298	Set 5 Pub	0	117.706	1.96176	Pregnenolone
343	0	118.307	1.97178	GFP	0	118.288	1.97147	Set 1 Pub	0	118.243	1.97072	Set 2 Pub	0	118.382	1.97304	Set 3 Pub	0	118.386	1.9731	Set 4 Pub	0	118.122	1.9687	Set 5 Pub	0	118.049	1.96748	Pregnenolone
344	0	118.65	1.97749	GFP	0	118.631	1.97719	Set 1 Pub	0	118.587	1.97645	Set 2 Pub	0	118.725	1.97875	Set 3 Pub	0	118.73	1.97883	Set 4 Pub	0	118.465	1.97441	Set 5 Pub	0	118.391	1.97319	Pregnenolone
345	0	118.992	1.98321	GFP	0	118.974	1.9829	Set 1 Pub	0	118.931	1.98218	Set 2 Pub	0	119.069	1.98448	Set 3 Pub	0	119.072	1.98454	Set 4 Pub	0	118.808	1.98013	Set 5 Pub	0	118.734	1.9789	Pregnenolone
346	0	119.335	1.98892	GFP	0	119.317	1.98861	Set 1 Pub	0	119.275	1.98791	Set 2 Pub	0	119.413	1.99022	Set 3 Pub	0	119.415	1.99026	Set 4 Pub	0	119.151	1.98585	Set 5 Pub	0	119.078	1.98463	Pregnenolone
347	0	119.678	1.99463	GFP	0	119.661	1.99434	Set 1 Pub	0	119.617	1.99362	Set 2 Pub	0	119.757	1.99594	Set 3 Pub	0	119.759	1.99598	Set 4 Pub	0	119.494	1.99157	Set 5 Pub	0	119.421	1.99035	Pregnenolone
348	0	120.021	2.00035	GFP	0	120.003	2.00006	Set 1 Pub	0	119.96	1.99934	Set 2 Pub	0	120.1	2.00166	Set 3 Pub	0	120.103	2.00171	Set 4 Pub	0	119.838	1.9973	Set 5 Pub	0	119.764	1.99606	Pregnenolone
349	0	120.364	2.00606	GFP	0	120.347	2.00578	Set 1 Pub	0	120.303	2.00505	Set 2 Pub	0	120.442	2.00737	Set 3 Pub	0	120.447	2.00745	Set 4 Pub	0	120.181	2.00302	Set 5 Pub	0	120.107	2.00179	Pregnenolone
350	0	120.707	2.01178	GFP	0	120.69	2.0115	Set 1 Pub	0	120.646	2.01076	Set 2 Pub	0	120.786	2.0131	Set 3 Pub	0	120.79	2.01316	Set 4 Pub	0	120.524	2.00874	Set 5 Pub	0	120.45	2.0075	Pregnenolone
351	0	121.049	2.01749	GFP	0	121.034	2.01723	Set 1 Pub	0	120.989	2.01648	Set 2 Pub	0	121.129	2.01881	Set 3 Pub	0	121.132	2.01887	Set 4 Pub	0	120.869	2.01448	Set 5 Pub	0	120.793	2.01321	Pregnenolone
352	0	121.392	2.0232	GFP	0	121.377	2.02296	Set 1 Pub	0	121.332	2.02221	Set 2 Pub	0	121.472	2.02453	Set 3 Pub	0	121.476	2.02461	Set 4 Pub	0	121.213	2.02021	Set 5 Pub	0	121.136	2.01893	Pregnenolone
353	0	121.736	2.02893	GFP	0	121.72	2.02867	Set 1 Pub	0	121.675	2.02792	Set 2 Pub	0	121.815	2.03024	Set 3 Pub	0	121.819	2.03032	Set 4 Pub	0	121.556	2.02594	Set 5 Pub	0	121.479	2.02464	Pregnenolone
354	0	122.079	2.03465	GFP	0	122.065	2.03441	Set 1 Pub	0	122.018	2.03363	Set 2 Pub	0	122.157	2.03595	Set 3 Pub	0	122.163	2.03605	Set 4 Pub	0	121.899	2.03165	Set 5 Pub	0	121.821	2.03036	Pregnenolone
355	0	122.422	2.04036	GFP	0	122.408	2.04013	Set 1 Pub	0	122.361	2.03935	Set 2 Pub	0	122.5	2.04167	Set 3 Pub	0	122.506	2.04176	Set 4 Pub	0	122.242	2.03736	Set 5 Pub	0	122.164	2.03607	Pregnenolone
356	0	122.764	2.04607	GFP	0	122.75	2.04584	Set 1 Pub	0	122.704	2.04506	Set 2 Pub	0	122.843	2.04738	Set 3 Pub	0	122.849	2.04748	Set 4 Pub	0	122.587	2.04311	Set 5 Pub	0	122.507	2.04178	Pregnenolone
357	0	123.112	2.05187	GFP	0	123.093	2.05156	Set 1 Pub	0	123.046	2.05077	Set 2 Pub	0	123.186	2.0531	Set 3 Pub	0	123.191	2.05319	Set 4 Pub	0	122.93	2.04883	Set 5 Pub	0	122.85	2.0475	Pregnenolone
358	0	123.457	2.05761	GFP	0	123.436	2.05727	Set 1 Pub	0	123.389	2.05649	Set 2 Pub	0	123.529	2.05881	Set 3 Pub	0	123.535	2.05892	Set 4 Pub	0	123.272	2.05454	Set 5 Pub	0	123.193	2.05321	Pregnenolone
359	0	123.801	2.06334	GFP	0	123.779	2.06298	Set 1 Pub	0	123.732	2.0622	Set 2 Pub	0	123.871	2.06452	Set 3 Pub	0	123.878	2.06463	Set 4 Pub	0	123.615	2.06025	Set 5 Pub	0	123.536	2.05893	Pregnenolone
360	0	124.143	2.06906	GFP	0	124.122	2.0687	Set 1 Pub	0	124.075	2.06792	Set 2 Pub	0	124.215	2.07024	Set 3 Pub	0	124.221	2.07035	Set 4 Pub	0	123.958	2.06596	Set 5 Pub	0	123.878	2.06464	Pregnenolone
361	0	124.495	2.07492	GFP	0	124.465	2.07442	Set 1 Pub	0	124.419	2.07364	Set 2 Pub	0	124.558	2.07596	Set 3 Pub	0	124.564	2.07606	Set 4 Pub	0	124.301	2.07168	Set 5 Pub	0	124.221	2.07035	Pregnenolone
362	0	124.838	2.08063	GFP	0	124.808	2.08014	Set 1 Pub	0	124.761	2.07936	Set 2 Pub	0	124.9	2.08167	Set 3 Pub	0	124.906	2.08177	Set 4 Pub	0	124.644	2.07739	Set 5 Pub	0	124.564	2.07607	Pregnenolone
363	0	125.181	2.08635	GFP	0	125.151	2.08585	Set 1 Pub	0	125.104	2.08507	Set 2 Pub	0	125.243	2.08739	Set 3 Pub	0	125.249	2.08749	Set 4 Pub	0	124.987	2.08312	Set 5 Pub	0	124.907	2.08178	Pregnenolone
364	0	125.524	2.09206	GFP	0	125.494	2.09157	Set 1 Pub	0	125.448	2.0908	Set 2 Pub	0	125.586	2.0931	Set 3 Pub	0	125.592	2.0932	Set 4 Pub	0	125.33	2.08884	Set 5 Pub	0	125.253	2.08754	Pregnenolone
365	0	125.867	2.09778	GFP	0	125.837	2.09728	Set 1 Pub	0	125.791	2.09651	Set 2 Pub	0	125.932	2.09886	Set 3 Pub	0	125.937	2.09895	Set 4 Pub	0	125.675	2.09458	Set 5 Pub	0	125.596	2.09327	Pregnenolone
366	0	126.209	2.10349	GFP	0	126.181	2.10301	Set 1 Pub	0	126.134	2.10223	Set 2 Pub	0	126.274	2.10457	Set 3 Pub	0	126.28	2.10467	Set 4 Pub	0	126.019	2.10031	Set 5 Pub	0	125.939	2.09899	Pregnenolone
367	0	126.555	2.10925	GFP	0	126.523	2.10872	Set 1 Pub	0	126.476	2.10794	Set 2 Pub	0	126.617	2.11029	Set 3 Pub	0	126.624	2.1104	Set 4 Pub	0	126.363	2.10605	Set 5 Pub	0	126.282	2.1047	Pregnenolone
368	0	126.899	2.11498	GFP	0	126.866	2.11444	Set 1 Pub	0	126.82	2.11367	Set 2 Pub	0	126.96	2.116	Set 3 Pub	0	126.968	2.11613	Set 4 Pub	0	126.706	2.11177	Set 5 Pub	0	126.626	2.11043	Pregnenolone
369	0	127.242	2.12069	GFP	0	127.21	2.12017	Set 1 Pub	0	127.163	2.11939	Set 2 Pub	0	127.303	2.12172	Set 3 Pub	0	127.311	2.12185	Set 4 Pub	0	127.05	2.1175	Set 5 Pub	0	126.969	2.11614	Pregnenolone
370	0	127.585	2.12642	GFP	0	127.554	2.12589	Set 1 Pub	0	127.508	2.12513	Set 2 Pub	0	127.646	2.12743	Set 3 Pub	0	127.654	2.12756	Set 4 Pub	0	127.393	2.12321	Set 5 Pub	0	127.311	2.12186	Pregnenolone
371	0	127.928	2.13213	GFP	0	127.896	2.13161	Set 1 Pub	0	127.851	2.13084	Set 2 Pub	0	127.989	2.13316	Set 3 Pub	0	127.996	2.13327	Set 4 Pub	0	127.736	2.12893	Set 5 Pub	0	127.654	2.12757	Pregnenolone
372	0	128.271	2.13785	GFP	0	128.239	2.13732	Set 1 Pub	0	128.194	2.13657	Set 2 Pub	0	128.332	2.13887	Set 3 Pub	0	128.34	2.139	Set 4 Pub	0	128.078	2.13464	Set 5 Pub	0	127.997	2.13328	Pregnenolone
373	0	128.614	2.14356	GFP	0	128.582	2.14303	Set 1 Pub	0	128.537	2.14229	Set 2 Pub	0	128.676	2.1446	Set 3 Pub	0	128.685	2.14475	Set 4 Pub	0	128.421	2.14035	Set 5 Pub	0	128.34	2.139	Pregnenolone
374	0	128.957	2.14928	GFP	0	128.925	2.14875	Set 1 Pub	0	128.881	2.14801	Set 2 Pub	0	129.02	2.15033	Set 3 Pub	0	129.028	2.15047	Set 4 Pub	0	128.765	2.14608	Set 5 Pub	0	128.684	2.14473	Pregnenolone
375	0	129.299	2.15499	GFP	0	129.269	2.15448	Set 1 Pub	0	129.224	2.15373	Set 2 Pub	0	129.363	2.15604	Set 3 Pub	0	129.372	2.1562	Set 4 Pub	0	129.108	2.15179	Set 5 Pub	0	129.026	2.15044	Pregnenolone
376	0	129.645	2.16075	GFP	0	129.611	2.16019	Set 1 Pub	0	129.568	2.15947	Set 2 Pub	0	129.705	2.16176	Set 3 Pub	0	129.716	2.16194	Set 4 Pub	0	129.451	2.15752	Set 5 Pub	0	129.369	2.15615	Pregnenolone
377	0	129.988	2.16646	GFP	0	129.955	2.16592	Set 1 Pub	0	129.911	2.16519	Set 2 Pub	0	130.048	2.16747	Set 3 Pub	0	130.06	2.16766	Set 4 Pub	0	129.794	2.16324	Set 5 Pub	0	129.713	2.16188	Pregnenolone
378	0	130.331	2.17218	GFP	0	130.298	2.17163	Set 1 Pub	0	130.254	2.1709	Set 2 Pub	0	130.391	2.17318	Set 3 Pub	0	130.403	2.17338	Set 4 Pub	0	130.138	2.16897	Set 5 Pub	0	130.056	2.16759	Pregnenolone
379	0	130.674	2.17789	GFP	0	130.641	2.17735	Set 1 Pub	0	130.597	2.17661	Set 2 Pub	0	130.734	2.1789	Set 3 Pub	0	130.745	2.17909	Set 4 Pub	0	130.481	2.17468	Set 5 Pub	0	130.399	2.17331	Pregnenolone
380	0	131.016	2.18361	GFP	0	130.984	2.18306	Set 1 Pub	0	130.941	2.18234	Set 2 Pub	0	131.077	2.18461	Set 3 Pub	0	131.089	2.18482	Set 4 Pub	0	130.824	2.18039	Set 5 Pub	0	130.741	2.17902	Pregnenolone
381	0	131.36	2.18933	GFP	0	131.326	2.18877	Set 1 Pub	0	131.283	2.18806	Set 2 Pub	0	131.42	2.19033	Set 3 Pub	0	131.432	2.19054	Set 4 Pub	0	131.167	2.18612	Set 5 Pub	0	131.085	2.18475	Pregnenolone
382	0	131.703	2.19505	GFP	0	131.669	2.19449	Set 1 Pub	0	131.626	2.19377	Set 2 Pub	0	131.762	2.19604	Set 3 Pub	0	131.776	2.19627	Set 4 Pub	0	131.51	2.19183	Set 5 Pub	0	131.43	2.1905	Pregnenolone
383	0	132.046	2.20076	GFP	0	132.012	2.2002	Set 1 Pub	0	131.969	2.19948	Set 2 Pub	0	132.105	2.20175	Set 3 Pub	0	132.119	2.20198	Set 4 Pub	0	131.853	2.19755	Set 5 Pub	0	131.773	2.19622	Pregnenolone
384	0	132.388	2.20647	GFP	0	132.355	2.20591	Set 1 Pub	0	132.312	2.2052	Set 2 Pub	0	132.448	2.20747	Set 3 Pub	0	132.462	2.20769	Set 4 Pub	0	132.197	2.20328	Set 5 Pub	0	132.118	2.20196	Pregnenolone
385	0	132.731	2.21219	GFP	0	132.698	2.21163	Set 1 Pub	0	132.655	2.21091	Set 2 Pub	0	132.791	2.21318	Set 3 Pub	0	132.804	2.21341	Set 4 Pub	0	132.539	2.20899	Set 5 Pub	0	132.461	2.20768	Pregnenolone
386	0	133.074	2.2179	GFP	0	133.04	2.21734	Set 1 Pub	0	132.998	2.21663	Set 2 Pub	0	133.134	2.21889	Set 3 Pub	0	133.148	2.21914	Set 4 Pub	0	132.882	2.2147	Set 5 Pub	0	132.803	2.21339	Pregnenolone
387	0	133.418	2.22363	GFP	0	133.383	2.22306	Set 1 Pub	0	133.34	2.22234	Set 2 Pub	0	133.476	2.22461	Set 3 Pub	0	133.491	2.22485	Set 4 Pub	0	133.225	2.22042	Set 5 Pub	0	133.146	2.2191	Pregnenolone
388	0	133.761	2.22935	GFP	0	133.726	2.22877	Set 1 Pub	0	133.683	2.22805	Set 2 Pub	0	133.82	2.23034	Set 3 Pub	0	133.834	2.23056	Set 4 Pub	0	133.568	2.22613	Set 5 Pub	0	133.489	2.22482	Pregnenolone
389	0	134.104	2.23506	GFP	0	134.069	2.23448	Set 1 Pub	0	134.027	2.23379	Set 2 Pub	0	134.163	2.23605	Set 3 Pub	0	134.177	2.23628	Set 4 Pub	0	133.911	2.23184	Set 5 Pub	0	133.834	2.23056	Pregnenolone
390	0	134.446	2.24077	GFP	0	134.412	2.2402	Set 1 Pub	0	134.37	2.2395	Set 2 Pub	0	134.506	2.24176	Set 3 Pub	0	134.519	2.24199	Set 4 Pub	0	134.254	2.23756	Set 5 Pub	0	134.177	2.23628	Pregnenolone
391	0	134.789	2.24649	GFP	0	134.755	2.24591	Set 1 Pub	0	134.713	2.24521	Set 2 Pub	0	134.849	2.24748	Set 3 Pub	0	134.862	2.2477	Set 4 Pub	0	134.596	2.24327	Set 5 Pub	0	134.52	2.24199	Pregnenolone
392	0	135.132	2.2522	GFP	0	135.097	2.25162	Set 1 Pub	0	135.057	2.25096	Set 2 Pub	0	135.191	2.25319	Set 3 Pub	0	135.205	2.25342	Set 4 Pub	0	134.939	2.24899	Set 5 Pub	0	134.862	2.2477	Pregnenolone
393	0	135.475	2.25791	GFP	0	135.44	2.25734	Set 1 Pub	0	135.405	2.25675	Set 2 Pub	0	135.534	2.2589	Set 3 Pub	0	135.548	2.25913	Set 4 Pub	0	135.282	2.2547	Set 5 Pub	0	135.205	2.25342	Pregnenolone
394	0	135.907	2.26512	GFP	0	135.783	2.26305	Set 1 Pub	0	135.748	2.26247	Set 2 Pub	0	135.877	2.26462	Set 3 Pub	0	135.891	2.26485	Set 4 Pub	0	135.625	2.26041	Set 5 Pub	0	135.548	2.25913	Pregnenolone
395	0	136.25	2.27083	GFP	0	136.126	2.26877	Set 1 Pub	0	136.091	2.26818	Set 2 Pub	0	136.22	2.27033	Set 3 Pub	0	136.233	2.27056	Set 4 Pub	0	135.968	2.26613	Set 5 Pub	0	135.892	2.26486	Pregnenolone
396	0	136.593	2.27655	GFP	0	136.47	2.27449	Set 1 Pub	0	136.434	2.27389	Set 2 Pub	0	136.566	2.2761	Set 3 Pub	0	136.576	2.27627	Set 4 Pub	0	136.31	2.27184	Set 5 Pub	0	136.235	2.27058	Pregnenolone
397	0	136.935	2.28226	GFP	0	136.812	2.28021	Set 1 Pub	0	136.777	2.27961	Set 2 Pub	0	136.909	2.28181	Set 3 Pub	0	136.919	2.28199	Set 4 Pub	0	136.653	2.27755	Set 5 Pub	0	136.577	2.27629	Pregnenolone
398	0	137.278	2.28797	GFP	0	137.155	2.28592	Set 1 Pub	0	137.122	2.28537	Set 2 Pub	0	137.251	2.28752	Set 3 Pub	0	137.262	2.2877	Set 4 Pub	0	136.996	2.28327	Set 5 Pub	0	136.92	2.282	Pregnenolone
399	0	137.621	2.29368	GFP	0	137.503	2.29172	Set 1 Pub	0	137.465	2.29108	Set 2 Pub	0	137.595	2.29325	Set 3 Pub	0	137.605	2.29341	Set 4 Pub	0	137.339	2.28898	Set 5 Pub	0	137.263	2.28772	Pregnenolone
400	0	137.964	2.2994	GFP	0	137.846	2.29743	Set 1 Pub	0	137.81	2.29683	Set 2 Pub	0	137.938	2.29897	Set 3 Pub	0	137.948	2.29913	Set 4 Pub	0	137.682	2.2947	Set 5 Pub	0	137.611	2.29351	Pregnenolone
401	0	138.307	2.30511	GFP	0	138.191	2.30319	Set 1 Pub	0	138.153	2.30254	Set 2 Pub	0	138.283	2.30471	Set 3 Pub	0	138.29	2.30484	Set 4 Pub	0	138.025	2.30041	Set 5 Pub	0	137.959	2.29932	Pregnenolone
402	0	138.65	2.31083	GFP	0	138.534	2.30891	Set 1 Pub	0	138.496	2.30827	Set 2 Pub	0	138.626	2.31044	Set 3 Pub	0	138.633	2.31056	Set 4 Pub	0	138.368	2.30614	Set 5 Pub	0	138.303	2.30505	Pregnenolone
403	0	138.992	2.31654	GFP	0	138.877	2.31462	Set 1 Pub	0	138.848	2.31413	Set 2 Pub	0	138.974	2.31623	Set 3 Pub	0	138.977	2.31629	Set 4 Pub	0	138.711	2.31185	Set 5 Pub	0	138.646	2.31076	Pregnenolone
404	0	139.335	2.32225	GFP	0	139.221	2.32035	Set 1 Pub	0	139.193	2.31988	Set 2 Pub	0	139.317	2.32195	Set 3 Pub	0	139.321	2.32201	Set 4 Pub	0	139.056	2.3176	Set 5 Pub	0	138.989	2.31648	Pregnenolone
405	0	139.678	2.32797	GFP	0	139.565	2.32608	Set 1 Pub	0	139.536	2.32559	Set 2 Pub	0	139.66	2.32766	Set 3 Pub	0	139.664	2.32773	Set 4 Pub	0	139.399	2.32331	Set 5 Pub	0	139.332	2.32221	Pregnenolone
406	0	140.021	2.33368	GFP	0	139.907	2.33179	Set 1 Pub	0	139.878	2.3313	Set 2 Pub	0	140.004	2.3334	Set 3 Pub	0	140.006	2.33344	Set 4 Pub	0	139.742	2.32904	Set 5 Pub	0	139.675	2.32792	Pregnenolone
407	0	140.364	2.3394	GFP	0	140.252	2.33754	Set 1 Pub	0	140.221	2.33702	Set 2 Pub	0	140.349	2.33915	Set 3 Pub	0	140.349	2.33915	Set 4 Pub	0	140.085	2.33475	Set 5 Pub	0	140.018	2.33364	Pregnenolone
408	0	140.707	2.34512	GFP	0	140.595	2.34325	Set 1 Pub	0	140.565	2.34275	Set 2 Pub	0	140.692	2.34487	Set 3 Pub	0	140.692	2.34487	Set 4 Pub	0	140.428	2.34047	Set 5 Pub	0	140.361	2.33935	Pregnenolone
409	0	141.05	2.35084	GFP	0	140.938	2.34896	Set 1 Pub	0	140.908	2.34846	Set 2 Pub	0	141.035	2.35058	Set 3 Pub	0	141.035	2.35058	Set 4 Pub	0	140.772	2.34619	Set 5 Pub	0	140.705	2.34508	Pregnenolone
410	0	141.393	2.35655	GFP	0	141.282	2.35471	Set 1 Pub	0	141.25	2.35418	Set 2 Pub	0	141.378	2.35629	Set 3 Pub	0	141.378	2.3563	Set 4 Pub	0	141.114	2.35191	Set 5 Pub	0	141.047	2.35079	Pregnenolone
411	0	141.736	2.36227	GFP	0	141.625	2.36042	Set 1 Pub	0	141.593	2.35989	Set 2 Pub	0	141.72	2.36201	Set 3 Pub	0	141.721	2.36201	Set 4 Pub	0	141.457	2.35762	Set 5 Pub	0	141.39	2.3565	Pregnenolone
412	0	142.079	2.36798	GFP	0	141.968	2.36614	Set 1 Pub	0	141.936	2.3656	Set 2 Pub	0	142.063	2.36772	Set 3 Pub	0	142.063	2.36772	Set 4 Pub	0	141.801	2.36335	Set 5 Pub	0	141.733	2.36222	Pregnenolone
413	0	142.422	2.37369	GFP	0	142.311	2.37185	Set 1 Pub	0	142.279	2.37131	Set 2 Pub	0	142.406	2.37343	Set 3 Pub	0	142.406	2.37344	Set 4 Pub	0	142.144	2.36907	Set 5 Pub	0	142.076	2.36793	Pregnenolone
414	0	142.768	2.37947	GFP	0	142.654	2.37756	Set 1 Pub	0	142.622	2.37703	Set 2 Pub	0	142.749	2.37915	Set 3 Pub	0	142.754	2.37923	Set 4 Pub	0	142.487	2.37478	Set 5 Pub	0	142.419	2.37365	Pregnenolone
415	0	143.111	2.38519	GFP	0	142.997	2.38328	Set 1 Pub	0	142.965	2.38274	Set 2 Pub	0	143.092	2.38486	Set 3 Pub	0	143.097	2.38495	Set 4 Pub	0	142.83	2.38049	Set 5 Pub	0	142.762	2.37936	Pregnenolone
416	0	143.454	2.3909	GFP	0	143.339	2.38899	Set 1 Pub	0	143.307	2.38846	Set 2 Pub	0	143.435	2.39059	Set 3 Pub	0	143.439	2.39066	Set 4 Pub	0	143.172	2.38621	Set 5 Pub	0	143.104	2.38507	Pregnenolone
417	0	143.797	2.39661	GFP	0	143.682	2.3947	Set 1 Pub	0	143.651	2.39419	Set 2 Pub	0	143.778	2.3963	Set 3 Pub	0	143.807	2.39678	Set 4 Pub	0	143.515	2.39192	Set 5 Pub	0	143.447	2.39079	Pregnenolone
418	0	144.14	2.40233	GFP	0	144.025	2.40042	Set 1 Pub	0	143.994	2.3999	Set 2 Pub	0	144.121	2.40202	Set 3 Pub	0	144.15	2.4025	Set 4 Pub	0	143.858	2.39763	Set 5 Pub	0	143.79	2.3965	Pregnenolone
419	0	144.482	2.40804	GFP	0	144.374	2.40623	Set 1 Pub	0	144.337	2.40561	Set 2 Pub	0	144.464	2.40773	Set 3 Pub	0	144.493	2.40821	Set 4 Pub	0	144.203	2.40338	Set 5 Pub	0	144.133	2.40221	Pregnenolone
420	0	144.825	2.41376	GFP	0	144.717	2.41194	Set 1 Pub	0	144.681	2.41136	Set 2 Pub	0	144.807	2.41345	Set 3 Pub	0	144.837	2.41395	Set 4 Pub	0	144.546	2.40909	Set 5 Pub	0	144.476	2.40793	Pregnenolone
421	0	145.168	2.41947	GFP	0	145.059	2.41766	Set 1 Pub	0	145.029	2.41715	Set 2 Pub	0	145.174	2.41957	Set 3 Pub	0	145.18	2.41967	Set 4 Pub	0	144.888	2.4148	Set 5 Pub	0	144.819	2.41364	Pregnenolone
422	0	145.511	2.42518	GFP	0	145.402	2.42337	Set 1 Pub	0	145.372	2.42286	Set 2 Pub	0	145.517	2.42528	Set 3 Pub	0	145.523	2.42538	Set 4 Pub	0	145.232	2.42053	Set 5 Pub	0	145.161	2.41935	Pregnenolone
423	0	145.854	2.4309	GFP	0	145.745	2.42909	Set 1 Pub	0	145.715	2.42858	Set 2 Pub	0	145.86	2.431	Set 3 Pub	0	145.867	2.43111	Set 4 Pub	499275	145.575	2.42625	Set 5 Pub	0	145.504	2.42507	Pregnenolone
424	0	146.197	2.43661	GFP	0	146.089	2.43481	Set 1 Pub	0	146.064	2.43439	Set 2 Pub	0	146.204	2.43673	Set 3 Pub	0	146.21	2.43683	Set 4 Pub	0	145.918	2.43196	Set 5 Pub	0	145.847	2.43078	Pregnenolone
425	0	146.539	2.44232	GFP	0	146.432	2.44053	Set 1 Pub	0	146.406	2.4401	Set 2 Pub	0	146.546	2.44244	Set 3 Pub	0	146.553	2.44254	Set 4 Pub	0	146.261	2.43768	Set 5 Pub	0	146.19	2.4365	Pregnenolone
426	0	146.882	2.44804	GFP	0	146.774	2.44624	Set 1 Pub	0	146.749	2.44582	Set 2 Pub	0	146.889	2.44815	Set 3 Pub	0	146.895	2.44826	Set 4 Pub	0	146.603	2.44339	Set 5 Pub	0	146.533	2.44221	Pregnenolone
427	0	147.225	2.45375	GFP	0	147.122	2.45204	Set 1 Pub	0	147.092	2.45153	Set 2 Pub	0	147.232	2.45387	Set 3 Pub	0	147.238	2.45397	Set 4 Pub	0	146.946	2.4491	Set 5 Pub	0	146.875	2.44792	Pregnenolone
428	0	147.568	2.45946	GFP	0	147.465	2.45775	Set 1 Pub	0	147.435	2.45725	Set 2 Pub	0	147.575	2.45958	Set 3 Pub	0	147.581	2.45968	Set 4 Pub	0	147.289	2.45482	Set 5 Pub	0	147.219	2.45365	Pregnenolone
429	0	147.911	2.46518	GFP	0	147.808	2.46346	Set 1 Pub	0	147.778	2.46296	Set 2 Pub	0	147.918	2.46529	Set 3 Pub	0	147.926	2.46543	Set 4 Pub	0	147.632	2.46053	Set 5 Pub	0	147.564	2.4594	Pregnenolone
430	0	148.254	2.47089	GFP	0	148.151	2.46918	Set 1 Pub	0	148.121	2.46869	Set 2 Pub	0	148.261	2.47102	Set 3 Pub	0	148.269	2.47114	Set 4 Pub	0	147.976	2.46626	Set 5 Pub	0	147.908	2.46513	Pregnenolone
431	0	148.596	2.47661	GFP	0	148.493	2.47489	Set 1 Pub	0	148.464	2.4744	Set 2 Pub	0	148.604	2.47674	Set 3 Pub	0	148.613	2.47688	Set 4 Pub	0	148.318	2.47197	Set 5 Pub	0	148.25	2.47084	Pregnenolone
432	0	148.939	2.48232	GFP	0	148.837	2.48062	Set 1 Pub	0	148.807	2.48011	Set 2 Pub	0	148.947	2.48245	Set 3 Pub	0	148.956	2.48261	Set 4 Pub	0	148.663	2.47772	Set 5 Pub	0	148.593	2.47655	Pregnenolone
433	0	149.282	2.48803	GFP	0	149.181	2.48635	Set 1 Pub	0	149.15	2.48583	Set 2 Pub	0	149.29	2.48817	Set 3 Pub	0	149.299	2.48832	Set 4 Pub	0	149.006	2.48343	Set 5 Pub	0	148.937	2.48228	Pregnenolone
434	0	149.625	2.49375	GFP	0	149.524	2.49206	Set 1 Pub	0	149.493	2.49154	Set 2 Pub	0	149.633	2.49388	Set 3 Pub	0	149.642	2.49404	Set 4 Pub	0	149.349	2.48915	Set 5 Pub	0	149.28	2.48799	Pregnenolone
435	0	149.969	2.49948	GFP	0	149.866	2.49777	Set 1 Pub	0	149.835	2.49726	Set 2 Pub	0	149.976	2.49959	Set 3 Pub	0	149.985	2.49975	Set 4 Pub	0	149.692	2.49486	Set 5 Pub	0	149.623	2.49371	Pregnenolone
436	0	150.312	2.50519	GFP	0	150.209	2.50349	Set 1 Pub	0	150.18	2.50299	Set 2 Pub	0	150.318	2.50531	Set 3 Pub	0	150.328	2.50546	Set 4 Pub	0	150.036	2.5006	Set 5 Pub	0	149.965	2.49942	Pregnenolone
437	0	150.654	2.51091	GFP	0	150.552	2.5092	Set 1 Pub	0	150.522	2.50871	Set 2 Pub	0	150.661	2.51102	Set 3 Pub	0	150.671	2.51118	Set 4 Pub	0	150.38	2.50633	Set 5 Pub	0	150.309	2.50515	Pregnenolone
438	0	150.997	2.51662	GFP	0	150.895	2.51491	Set 1 Pub	0	150.865	2.51442	Set 2 Pub	0	151.004	2.51673	Set 3 Pub	0	151.013	2.51689	Set 4 Pub	0	150.723	2.51205	Set 5 Pub	0	150.652	2.51086	Pregnenolone
439	0	151.34	2.52233	GFP	0	151.238	2.52063	Set 1 Pub	0	151.208	2.52013	Set 2 Pub	0	151.347	2.52245	Set 3 Pub	0	151.356	2.5226	Set 4 Pub	0	151.066	2.51776	Set 5 Pub	0	150.995	2.51658	Pregnenolone
440	0	151.683	2.52805	GFP	0	151.581	2.52634	Set 1 Pub	0	151.551	2.52585	Set 2 Pub	0	151.69	2.52816	Set 3 Pub	0	151.699	2.52832	Set 4 Pub	0	151.408	2.52347	Set 5 Pub	0	151.338	2.52229	Pregnenolone
441	0	152.026	2.53376	GFP	0	151.923	2.53206	Set 1 Pub	0	151.894	2.53156	Set 2 Pub	0	152.032	2.53387	Set 3 Pub	0	152.042	2.53403	Set 4 Pub	0	151.776	2.5296	Set 5 Pub	0	151.68	2.528	Pregnenolone
442	0	152.372	2.53954	GFP	0	152.266	2.53777	Set 1 Pub	0	152.237	2.53728	Set 2 Pub	0	152.375	2.53959	Set 3 Pub	0	152.385	2.53974	Set 4 Pub	0	152.119	2.53531	Set 5 Pub	0	152.023	2.53372	Pregnenolone
443	0	152.715	2.54525	GFP	0	152.609	2.54348	Set 1 Pub	0	152.579	2.54299	Set 2 Pub	0	152.718	2.5453	Set 3 Pub	0	152.728	2.54546	Set 4 Pub	0	152.461	2.54102	Set 5 Pub	0	152.366	2.53943	Pregnenolone
444	0	153.058	2.55097	GFP	0	152.952	2.5492	Set 1 Pub	0	152.922	2.5487	Set 2 Pub	0	153.061	2.55102	Set 3 Pub	0	153.07	2.55117	Set 4 Pub	0	152.804	2.54674	Set 5 Pub	0	152.709	2.54515	Pregnenolone
445	0	153.401	2.55668	GFP	0	153.295	2.55491	Set 1 Pub	0	153.266	2.55443	Set 2 Pub	0	153.404	2.55673	Set 3 Pub	0	153.413	2.55689	Set 4 Pub	0	153.147	2.55245	Set 5 Pub	0	153.052	2.55086	Pregnenolone
446	0	153.744	2.5624	GFP	0	153.637	2.56062	Set 1 Pub	0	153.609	2.56014	Set 2 Pub	0	153.747	2.56244	Set 3 Pub	0	153.756	2.5626	Set 4 Pub	0	153.49	2.55817	Set 5 Pub	0	153.394	2.55657	Pregnenolone
447	0	154.086	2.56811	GFP	0	153.98	2.56634	Set 1 Pub	0	153.952	2.56586	Set 2 Pub	0	154.09	2.56817	Set 3 Pub	0	154.099	2.56831	Set 4 Pub	0	153.833	2.56388	Set 5 Pub	0	153.737	2.56229	Pregnenolone
448	0	154.429	2.57382	GFP	0	154.323	2.57205	Set 1 Pub	0	154.295	2.57159	Set 2 Pub	0	154.433	2.57388	Set 3 Pub	0	154.442	2.57403	Set 4 Pub	0	154.176	2.56959	Set 5 Pub	0	154.08	2.568	Pregnenolone
449	0	154.772	2.57954	GFP	0	154.666	2.57777	Set 1 Pub	0	154.639	2.57731	Set 2 Pub	0	154.776	2.5796	Set 3 Pub	0	154.784	2.57974	Set 4 Pub	0	154.518	2.57531	Set 5 Pub	0	154.423	2.57371	Pregnenolone
450	0	155.115	2.58525	GFP	0	155.009	2.58348	Set 1 Pub	0	154.982	2.58303	Set 2 Pub	0	155.119	2.58531	Set 3 Pub	0	155.127	2.58545	Set 4 Pub	0	154.861	2.58102	Set 5 Pub	0	154.766	2.57943	Pregnenolone
451	0	155.458	2.59096	GFP	0	155.352	2.5892	Set 1 Pub	0	155.325	2.58874	Set 2 Pub	0	155.462	2.59103	Set 3 Pub	0	155.47	2.59117	Set 4 Pub	0	155.204	2.58673	Set 5 Pub	0	155.109	2.58514	Pregnenolone
452	0	155.801	2.59668	GFP	0	155.695	2.59491	Set 1 Pub	0	155.667	2.59446	Set 2 Pub	0	155.804	2.59674	Set 3 Pub	0	155.813	2.59688	Set 4 Pub	0	155.547	2.59245	Set 5 Pub	0	155.451	2.59086	Pregnenolone
453	0	156.143	2.60239	GFP	0	156.037	2.60062	Set 1 Pub	0	156.01	2.60017	Set 2 Pub	0	156.147	2.60245	Set 3 Pub	0	156.156	2.6026	Set 4 Pub	0	155.89	2.59816	Set 5 Pub	0	155.794	2.59657	Pregnenolone
454	0	156.486	2.60811	GFP	0	156.38	2.60634	Set 1 Pub	0	156.353	2.60588	Set 2 Pub	0	156.49	2.60817	Set 3 Pub	0	156.499	2.60832	Set 4 Pub	0	156.233	2.60388	Set 5 Pub	0	156.137	2.60228	Pregnenolone
455	0	156.829	2.61382	GFP	0	156.723	2.61205	Set 1 Pub	0	156.696	2.6116	Set 2 Pub	0	156.834	2.6139	Set 3 Pub	0	156.842	2.61404	Set 4 Pub	0	156.575	2.60959	Set 5 Pub	0	156.48	2.608	Pregnenolone
456	0	157.172	2.61953	GFP	0	157.066	2.61776	Set 1 Pub	0	157.04	2.61733	Set 2 Pub	0	157.177	2.61961	Set 3 Pub	0	157.185	2.61975	Set 4 Pub	0	156.918	2.6153	Set 5 Pub	0	156.823	2.61371	Pregnenolone
457	0	157.515	2.62525	GFP	0	157.41	2.62349	Set 1 Pub	0	157.382	2.62304	Set 2 Pub	0	157.52	2.62533	Set 3 Pub	0	157.529	2.62549	Set 4 Pub	0	157.261	2.62102	Set 5 Pub	0	157.166	2.61943	Pregnenolone
458	0	157.858	2.63096	GFP	0	157.752	2.62921	Set 1 Pub	0	157.725	2.62875	Set 2 Pub	0	157.862	2.63104	Set 3 Pub	0	157.897	2.63162	Set 4 Pub	0	157.604	2.62673	Set 5 Pub	0	157.509	2.62515	Pregnenolone
459	0	158.2	2.63667	GFP	0	158.095	2.63492	Set 1 Pub	0	158.068	2.63447	Set 2 Pub	0	158.205	2.63675	Set 3 Pub	0	158.24	2.63734	Set 4 Pub	0	157.947	2.63244	Set 5 Pub	0	157.852	2.63087	Pregnenolone
460	0	158.543	2.64239	GFP	0	158.438	2.64063	Set 1 Pub	0	158.411	2.64018	Set 2 Pub	0	158.548	2.64247	Set 3 Pub	0	158.583	2.64305	Set 4 Pub	0	158.289	2.63816	Set 5 Pub	0	158.195	2.63658	Pregnenolone
461	0	158.886	2.6481	GFP	0	158.781	2.64635	Set 1 Pub	0	158.754	2.64589	Set 2 Pub	0	158.891	2.64818	Set 3 Pub	0	158.926	2.64876	Set 4 Pub	0	158.632	2.64387	Set 5 Pub	0	158.538	2.6423	Pregnenolone
462	0	159.229	2.65381	GFP	0	159.124	2.65206	Set 1 Pub	0	159.097	2.65161	Set 2 Pub	0	159.234	2.65389	Set 3 Pub	0	159.269	2.65448	Set 4 Pub	0	158.975	2.64959	Set 5 Pub	0	158.881	2.64801	Pregnenolone
463	0	159.572	2.65953	GFP	0	159.466	2.65777	Set 1 Pub	0	159.439	2.65732	Set 2 Pub	0	159.576	2.65961	Set 3 Pub	0	159.611	2.66019	Set 4 Pub	0	159.318	2.6553	Set 5 Pub	0	159.223	2.65372	Pregnenolone
464	0	159.918	2.66531	GFP	0	159.809	2.66349	Set 1 Pub	0	159.782	2.66304	Set 2 Pub	0	159.919	2.66532	Set 3 Pub	0	159.954	2.6659	Set 4 Pub	0	159.661	2.66101	Set 5 Pub	0	159.566	2.65944	Pregnenolone
465	0	160.261	2.67102	GFP	0	160.152	2.6692	Set 1 Pub	0	160.125	2.66875	Set 2 Pub	0	160.262	2.67103	Set 3 Pub	0	160.297	2.67162	Set 4 Pub	0	160.004	2.66673	Set 5 Pub	0	159.909	2.66515	Pregnenolone
466	0	160.604	2.67673	GFP	0	160.496	2.67494	Set 1 Pub	0	160.468	2.67446	Set 2 Pub	0	160.605	2.67675	Set 3 Pub	0	160.64	2.67733	Set 4 Pub	0	160.346	2.67244	Set 5 Pub	0	160.252	2.67087	Pregnenolone
467	0	160.947	2.68245	GFP	0	160.839	2.68065	Set 1 Pub	0	160.811	2.68018	Set 2 Pub	0	160.948	2.68246	Set 3 Pub	0	160.983	2.68304	Set 4 Pub	0	160.689	2.67815	Set 5 Pub	0	160.595	2.67658	Pregnenolone
468	0	161.29	2.68816	GFP	0	161.182	2.68637	Set 1 Pub	0	161.154	2.68589	Set 2 Pub	0	161.291	2.68818	Set 3 Pub	0	161.326	2.68876	Set 4 Pub	0	161.032	2.68387	Set 5 Pub	0	160.938	2.68229	Pregnenolone
469	0	161.632	2.69387	GFP	0	161.525	2.69208	Set 1 Pub	0	161.496	2.69161	Set 2 Pub	0	161.633	2.69389	Set 3 Pub	0	161.668	2.69447	Set 4 Pub	0	161.375	2.68958	Set 5 Pub	0	161.282	2.68803	Pregnenolone
470	0	161.975	2.69959	GFP	0	161.868	2.6978	Set 1 Pub	0	161.839	2.69732	Set 2 Pub	0	161.976	2.6996	Set 3 Pub	0	162.012	2.7002	Set 4 Pub	0	161.718	2.69529	Set 5 Pub	0	161.624	2.69374	Pregnenolone
471	0	162.318	2.7053	GFP	0	162.21	2.70351	Set 1 Pub	0	162.182	2.70303	Set 2 Pub	0	162.319	2.70532	Set 3 Pub	0	162.355	2.70592	Set 4 Pub	0	162.061	2.70101	Set 5 Pub	0	161.967	2.69945	Pregnenolone
472	0	162.661	2.71102	GFP	0	162.553	2.70922	Set 1 Pub	0	162.525	2.70875	Set 2 Pub	0	162.662	2.71103	Set 3 Pub	0	162.698	2.71163	Set 4 Pub	0	162.403	2.70672	Set 5 Pub	0	162.31	2.70517	Pregnenolone
473	0	163.004	2.71673	GFP	0	162.896	2.71494	Set 1 Pub	0	162.868	2.71446	Set 2 Pub	163570	163.005	2.71674	Set 3 Pub	0	163.041	2.71735	Set 4 Pub	0	162.746	2.71244	Set 5 Pub	0	162.653	2.71088	Pregnenolone
474	0	163.347	2.72244	GFP	0	163.239	2.72065	Set 1 Pub	0	163.211	2.72018	Set 2 Pub	0	163.348	2.72246	Set 3 Pub	0	163.384	2.72306	Set 4 Pub	0	163.089	2.71815	Set 5 Pub	0	162.996	2.71659	Pregnenolone
475	0	163.689	2.72816	GFP	0	163.582	2.72636	Set 1 Pub	0	163.553	2.72589	Set 2 Pub	0	163.69	2.72817	Set 3 Pub	0	163.726	2.72877	Set 4 Pub	0	163.432	2.72386	Set 5 Pub	0	163.339	2.72231	Pregnenolone
476	0	164.034	2.7339	GFP	0	163.925	2.73208	Set 1 Pub	0	163.896	2.7316	Set 2 Pub	0	164.033	2.73389	Set 3 Pub	0	164.069	2.73449	Set 4 Pub	0	163.775	2.72958	Set 5 Pub	0	163.681	2.72802	Pregnenolone
477	0	164.377	2.73962	GFP	0	164.267	2.73779	Set 1 Pub	0	164.239	2.73732	Set 2 Pub	0	164.376	2.7396	Set 3 Pub	0	164.412	2.7402	Set 4 Pub	0	164.118	2.73529	Set 5 Pub	0	164.024	2.73374	Pregnenolone
478	0	164.72	2.74533	GFP	0	164.61	2.7435	Set 1 Pub	0	164.582	2.74303	Set 2 Pub	0	164.719	2.74531	Set 3 Pub	0	164.757	2.74595	Set 4 Pub	0	164.46	2.741	Set 5 Pub	0	164.368	2.73946	Pregnenolone
479	0	165.063	2.75104	GFP	0	164.953	2.74922	Set 1 Pub	0	164.925	2.74874	Set 2 Pub	0	165.062	2.75103	Set 3 Pub	0	165.1	2.75166	Set 4 Pub	0	164.803	2.74672	Set 5 Pub	0	164.711	2.74518	Pregnenolone
480	0	165.405	2.75676	GFP	0	165.296	2.75493	Set 1 Pub	0	165.268	2.75446	Set 2 Pub	0	165.404	2.75674	Set 3 Pub	0	165.442	2.75737	Set 4 Pub	0	165.146	2.75243	Set 5 Pub	0	165.054	2.75089	Pregnenolone
481	0	165.748	2.76247	GFP	0	165.639	2.76065	Set 1 Pub	0	165.61	2.76017	Set 2 Pub	0	165.747	2.76246	Set 3 Pub	0	165.785	2.76309	Set 4 Pub	0	165.491	2.75818	Set 5 Pub	0	165.396	2.7566	Pregnenolone
482	0	166.091	2.76818	GFP	0	165.984	2.7664	Set 1 Pub	0	165.953	2.76589	Set 2 Pub	0	166.09	2.76817	Set 3 Pub	0	166.128	2.7688	Set 4 Pub	0	165.833	2.76389	Set 5 Pub	0	165.739	2.76232	Pregnenolone
483	0	166.434	2.7739	GFP	0	166.326	2.77211	Set 1 Pub	0	166.296	2.7716	Set 2 Pub	0	166.433	2.77388	Set 3 Pub	0	166.471	2.77451	Set 4 Pub	0	166.176	2.7696	Set 5 Pub	0	166.082	2.76803	Pregnenolone
484	0	166.777	2.77961	GFP	0	166.669	2.77782	Set 1 Pub	0	166.64	2.77733	Set 2 Pub	0	166.777	2.77961	Set 3 Pub	0	166.816	2.78026	Set 4 Pub	0	166.519	2.77532	Set 5 Pub	0	166.425	2.77375	Pregnenolone
485	0	167.121	2.78536	GFP	0	167.014	2.78357	Set 1 Pub	0	166.983	2.78305	Set 2 Pub	0	167.119	2.78532	Set 3 Pub	0	167.158	2.78597	Set 4 Pub	0	166.862	2.78103	Set 5 Pub	0	166.768	2.77946	Pregnenolone
486	0	167.464	2.79107	GFP	0	167.357	2.78928	Set 1 Pub	0	167.326	2.78876	Set 2 Pub	0	167.462	2.79104	Set 3 Pub	0	167.501	2.79169	Set 4 Pub	0	167.205	2.78675	Set 5 Pub	0	167.112	2.7852	Pregnenolone
487	0	167.807	2.79678	GFP	0	167.7	2.795	Set 1 Pub	0	167.668	2.79447	Set 2 Pub	0	167.807	2.79678	Set 3 Pub	0	167.844	2.7974	Set 4 Pub	0	167.548	2.79246	Set 5 Pub	0	167.455	2.79092	Pregnenolone
488	0	168.15	2.8025	GFP	0	168.043	2.80071	Set 1 Pub	0	168.011	2.80019	Set 2 Pub	0	168.15	2.8025	Set 3 Pub	0	168.187	2.80311	Set 4 Pub	0	167.89	2.79817	Set 5 Pub	0	167.798	2.79663	Pregnenolone
489	0	168.493	2.80821	GFP	0	168.385	2.80642	Set 1 Pub	0	168.356	2.80593	Set 2 Pub	0	168.493	2.80821	Set 3 Pub	0	168.53	2.80883	Set 4 Pub	0	168.235	2.80392	Set 5 Pub	0	168.141	2.80235	Pregnenolone
490	0	168.836	2.81393	GFP	0	168.728	2.81214	Set 1 Pub	0	168.699	2.81165	Set 2 Pub	0	168.835	2.81392	Set 3 Pub	0	168.873	2.81454	Set 4 Pub	0	168.578	2.80963	Set 5 Pub	0	168.486	2.80811	Pregnenolone
491	0	169.178	2.81964	GFP	0	169.071	2.81785	Set 1 Pub	0	169.042	2.81736	Set 2 Pub	0	169.178	2.81964	Set 3 Pub	0	169.216	2.82026	Set 4 Pub	0	168.921	2.81535	Set 5 Pub	0	168.829	2.81382	Pregnenolone
492	0	169.521	2.82535	GFP	0	169.414	2.82356	Set 1 Pub	0	169.385	2.82308	Set 2 Pub	0	169.521	2.82535	Set 3 Pub	0	169.558	2.82597	Set 4 Pub	0	169.264	2.82106	Set 5 Pub	0	169.172	2.81954	Pregnenolone
493	0	169.866	2.8311	GFP	0	169.757	2.82928	Set 1 Pub	0	169.727	2.82879	Set 2 Pub	0	169.864	2.83107	Set 3 Pub	0	169.901	2.83169	Set 4 Pub	0	169.606	2.82677	Set 5 Pub	0	169.515	2.82525	Pregnenolone
494	0	170.209	2.83681	GFP	0	170.099	2.83499	Set 1 Pub	0	170.07	2.8345	Set 2 Pub	0	170.207	2.83678	Set 3 Pub	0	170.244	2.8374	Set 4 Pub	0	169.949	2.83249	Set 5 Pub	0	169.858	2.83096	Pregnenolone
495	0	170.552	2.84253	GFP	0	170.442	2.84071	Set 1 Pub	0	170.413	2.84021	Set 2 Pub	0	170.55	2.84249	Set 3 Pub	0	170.587	2.84311	Set 4 Pub	0	170.292	2.8382	Set 5 Pub	0	170.201	2.83669	Pregnenolone
496	0	170.894	2.84824	GFP	0	170.785	2.84642	Set 1 Pub	0	170.756	2.84593	Set 2 Pub	0	170.892	2.84821	Set 3 Pub	0	170.93	2.84883	Set 4 Pub	0	170.635	2.84392	Set 5 Pub	0	170.544	2.8424	Pregnenolone
497	0	171.237	2.85395	GFP	0	171.128	2.85213	Set 1 Pub	0	171.099	2.85164	Set 2 Pub	0	171.235	2.85392	Set 3 Pub	0	171.272	2.85454	Set 4 Pub	0	170.978	2.84963	Set 5 Pub	0	170.887	2.84812	Pregnenolone
498	0	171.58	2.85967	GFP	0	171.471	2.85785	Set 1 Pub	0	171.441	2.85736	Set 2 Pub	0	171.578	2.85963	Set 3 Pub	0	171.616	2.86027	Set 4 Pub	0	171.321	2.85534	Set 5 Pub	0	171.23	2.85383	Pregnenolone
499	0	171.923	2.86538	GFP	0	171.814	2.86356	Set 1 Pub	0	171.784	2.86307	Set 2 Pub	0	171.921	2.86535	Set 3 Pub	0	171.959	2.86598	Set 4 Pub	0	171.663	2.86105	Set 5 Pub	0	171.573	2.85955	Pregnenolone
500	0	172.266	2.8711	GFP	0	172.156	2.86928	Set 1 Pub	0	172.127	2.86878	Set 2 Pub	0	172.264	2.87106	Set 3 Pub	0	172.303	2.87171	Set 4 Pub	0	172.006	2.86677	Set 5 Pub	0	171.916	2.86526	Pregnenolone
501	0	172.609	2.87681	GFP	0	172.499	2.87499	Set 1 Pub	0	172.47	2.8745	Set 2 Pub	0	172.607	2.87678	Set 3 Pub	0	172.645	2.87742	Set 4 Pub	0	172.349	2.87248	Set 5 Pub	0	172.258	2.87097	Pregnenolone
502	0	172.951	2.88252	GFP	0	172.842	2.8807	Set 1 Pub	0	172.813	2.88021	Set 2 Pub	0	172.949	2.88249	Set 3 Pub	0	172.988	2.88314	Set 4 Pub	0	172.692	2.8782	Set 5 Pub	0	172.601	2.87669	Pregnenolone
503	0	173.294	2.88824	GFP	0	173.185	2.88642	Set 1 Pub	0	173.156	2.88593	Set 2 Pub	0	173.292	2.8882	Set 3 Pub	0	173.331	2.88885	Set 4 Pub	0	173.035	2.88391	Set 5 Pub	0	172.944	2.8824	Pregnenolone
504	0	173.637	2.89395	GFP	0	173.528	2.89213	Set 1 Pub	0	173.498	2.89164	Set 2 Pub	0	173.635	2.89392	Set 3 Pub	0	173.674	2.89457	Set 4 Pub	0	173.377	2.88962	Set 5 Pub	0	173.287	2.88812	Pregnenolone
505	0	173.98	2.89966	GFP	0	173.871	2.89784	Set 1 Pub	0	173.841	2.89735	Set 2 Pub	0	173.978	2.89963	Set 3 Pub	0	174.017	2.90028	Set 4 Pub	0	173.72	2.89534	Set 5 Pub	0	173.63	2.89383	Pregnenolone
506	0	174.323	2.90538	GFP	0	174.213	2.90356	Set 1 Pub	0	174.184	2.90307	Set 2 Pub	0	174.321	2.90534	Set 3 Pub	0	174.361	2.90601	Set 4 Pub	0	174.063	2.90105	Set 5 Pub	0	173.973	2.89956	Pregnenolone
507	0	174.665	2.91109	GFP	0	174.556	2.90927	Set 1 Pub	0	174.527	2.90878	Set 2 Pub	0	174.663	2.91106	Set 3 Pub	0	174.703	2.91172	Set 4 Pub	0	174.406	2.90677	Set 5 Pub	0	174.316	2.90527	Pregnenolone
508	0	175.008	2.91681	GFP	0	174.899	2.91499	Set 1 Pub	0	174.87	2.91449	Set 2 Pub	0	175.006	2.91677	Set 3 Pub	0	175.046	2.91744	Set 4 Pub	0	174.749	2.91248	Set 5 Pub	0	174.659	2.91099	Pregnenolone
509	0	175.351	2.92252	GFP	0	175.243	2.92071	Set 1 Pub	0	175.213	2.92021	Set 2 Pub	0	175.349	2.92248	Set 3 Pub	0	175.389	2.92315	Set 4 Pub	0	175.092	2.91819	Set 5 Pub	0	175.002	2.9167	Pregnenolone
510	0	175.694	2.92823	GFP	0	175.586	2.92643	Set 1 Pub	0	175.555	2.92592	Set 2 Pub	0	175.692	2.9282	Set 3 Pub	0	175.732	2.92886	Set 4 Pub	0	175.435	2.92392	Set 5 Pub	0	175.345	2.92241	Pregnenolone
511	0	176.037	2.93395	GFP	0	175.928	2.93214	Set 1 Pub	0	175.898	2.93164	Set 2 Pub	0	176.035	2.93391	Set 3 Pub	0	176.075	2.93458	Set 4 Pub	0	175.778	2.92963	Set 5 Pub	0	175.688	2.92813	Pregnenolone
512	0	176.38	2.93966	GFP	0	176.271	2.93785	Set 1 Pub	0	176.241	2.93735	Set 2 Pub	0	176.378	2.93964	Set 3 Pub	0	176.417	2.94029	Set 4 Pub	0	176.121	2.93535	Set 5 Pub	0	176.03	2.93384	Pregnenolone
513	0	176.722	2.94537	GFP	0	176.614	2.94357	Set 1 Pub	0	176.584	2.94306	Set 2 Pub	0	176.721	2.94536	Set 3 Pub	0	176.76	2.946	Set 4 Pub	0	176.464	2.94106	Set 5 Pub	0	176.375	2.93959	Pregnenolone
514	0	177.065	2.95109	GFP	0	176.957	2.94928	Set 1 Pub	0	176.927	2.94878	Set 2 Pub	0	177.064	2.95107	Set 3 Pub	0	177.103	2.95172	Set 4 Pub	0	176.807	2.94678	Set 5 Pub	0	176.718	2.9453	Pregnenolone
515	0	177.408	2.9568	GFP	0	177.3	2.955	Set 1 Pub	0	177.269	2.95449	Set 2 Pub	0	177.407	2.95678	Set 3 Pub	0	177.446	2.95743	Set 4 Pub	0	177.149	2.95249	Set 5 Pub	0	177.061	2.95101	Pregnenolone
516	0	177.751	2.96252	GFP	0	177.643	2.96071	Set 1 Pub	0	177.612	2.9602	Set 2 Pub	0	177.75	2.9625	Set 3 Pub	0	177.789	2.96315	Set 4 Pub	0	177.492	2.9582	Set 5 Pub	0	177.404	2.95673	Pregnenolone
517	0	178.094	2.96823	GFP	0	177.985	2.96642	Set 1 Pub	0	177.956	2.96594	Set 2 Pub	0	178.093	2.96821	Set 3 Pub	0	178.132	2.96886	Set 4 Pub	0	177.835	2.96392	Set 5 Pub	0	177.748	2.96247	Pregnenolone
518	0	178.437	2.97394	GFP	0	178.328	2.97214	Set 1 Pub	0	178.299	2.97165	Set 2 Pub	73691.7	178.436	2.97393	Set 3 Pub	0	178.475	2.97459	Set 4 Pub	0	178.178	2.96963	Set 5 Pub	0	178.094	2.96823	Pregnenolone
519	0	178.779	2.97966	GFP	0	178.671	2.97785	Set 1 Pub	0	178.642	2.97736	Set 2 Pub	0	178.778	2.97964	Set 3 Pub	0	178.818	2.9803	Set 4 Pub	0	178.521	2.97534	Set 5 Pub	0	178.437	2.97395	Pregnenolone
520	0	179.122	2.98537	GFP	0	179.014	2.98356	Set 1 Pub	0	178.985	2.98308	Set 2 Pub	0	179.121	2.98535	Set 3 Pub	0	179.161	2.98602	Set 4 Pub	0	178.864	2.98106	Set 5 Pub	0	178.78	2.97966	Pregnenolone
521	0	179.465	2.99108	GFP	0	179.357	2.98928	Set 1 Pub	0	179.328	2.98879	Set 2 Pub	0	179.464	2.99107	Set 3 Pub	0	179.504	2.99173	Set 4 Pub	0	179.206	2.98677	Set 5 Pub	0	179.122	2.98537	Pregnenolone
522	0	179.808	2.9968	GFP	0	179.7	2.99499	Set 1 Pub	0	179.67	2.99451	Set 2 Pub	0	179.807	2.99678	Set 3 Pub	0	179.847	2.99744	Set 4 Pub	0	179.549	2.99249	Set 5 Pub	0	179.465	2.99109	Pregnenolone
523	0	180.151	3.00251	GFP	0	180.042	3.0007	Set 1 Pub	0	180.013	3.00022	Set 2 Pub	0	180.15	3.00249	Set 3 Pub	0	180.19	3.00316	Set 4 Pub	0	179.893	2.99821	Set 5 Pub	0	179.809	2.99682	Pregnenolone
524	0	180.493	3.00822	GFP	0	180.385	3.00642	Set 1 Pub	0	180.356	3.00593	Set 2 Pub	0	180.493	3.00821	Set 3 Pub	0	180.532	3.00887	Set 4 Pub	0	180.236	3.00393	Set 5 Pub	0	180.152	3.00253	Pregnenolone
525	0	180.836	3.01394	GFP	0	180.728	3.01213	Set 1 Pub	0	180.699	3.01165	Set 2 Pub	0	180.835	3.01392	Set 3 Pub	0	180.875	3.01459	Set 4 Pub	0	180.579	3.00964	Set 5 Pub	0	180.495	3.00824	Pregnenolone
526	0	181.179	3.01965	GFP	0	181.071	3.01785	Set 1 Pub	0	181.042	3.01736	Set 2 Pub	0	181.178	3.01964	Set 3 Pub	0	181.218	3.0203	Set 4 Pub	0	180.921	3.01536	Set 5 Pub	0	180.837	3.01396	Pregnenolone
527	0	181.522	3.02537	GFP	0	181.415	3.02358	Set 1 Pub	0	181.385	3.02308	Set 2 Pub	0	181.521	3.02535	Set 3 Pub	0	181.561	3.02601	Set 4 Pub	0	181.264	3.02107	Set 5 Pub	0	181.18	3.01967	Pregnenolone
528	0	181.865	3.03108	GFP	0	181.757	3.02929	Set 1 Pub	0	181.727	3.02879	Set 2 Pub	0	181.864	3.03106	Set 3 Pub	0	181.904	3.03174	Set 4 Pub	0	181.607	3.02678	Set 5 Pub	0	181.523	3.02538	Pregnenolone
529	0	182.208	3.03679	GFP	0	182.1	3.035	Set 1 Pub	0	182.07	3.0345	Set 2 Pub	0	182.207	3.03678	Set 3 Pub	0	182.247	3.03745	Set 4 Pub	0	181.952	3.03253	Set 5 Pub	0	181.866	3.0311	Pregnenolone
530	0	182.55	3.04251	GFP	0	182.443	3.04072	Set 1 Pub	0	182.413	3.04022	Set 2 Pub	0	182.549	3.04249	Set 3 Pub	0	182.59	3.04317	Set 4 Pub	0	182.294	3.03824	Set 5 Pub	0	182.209	3.03681	Pregnenolone
531	0	182.893	3.04822	GFP	0	182.786	3.04643	Set 1 Pub	0	182.756	3.04593	Set 2 Pub	0	182.892	3.04821	Set 3 Pub	0	182.933	3.04889	Set 4 Pub	0	182.637	3.04395	Set 5 Pub	0	182.552	3.04253	Pregnenolone
532	0	183.236	3.05394	GFP	0	183.129	3.05214	Set 1 Pub	0	183.099	3.05164	Set 2 Pub	0	183.235	3.05392	Set 3 Pub	0	183.276	3.0546	Set 4 Pub	0	182.98	3.04967	Set 5 Pub	0	182.894	3.04824	Pregnenolone
533	0	183.579	3.05965	GFP	0	183.471	3.05786	Set 1 Pub	0	183.442	3.05736	Set 2 Pub	0	183.578	3.05964	Set 3 Pub	0	183.619	3.06031	Set 4 Pub	0	183.323	3.05538	Set 5 Pub	0	183.237	3.05395	Pregnenolone
534	0	183.922	3.06536	GFP	0	183.814	3.06357	Set 1 Pub	0	183.784	3.06307	Set 2 Pub	0	183.921	3.06535	Set 3 Pub	0	183.963	3.06604	Set 4 Pub	0	183.666	3.0611	Set 5 Pub	0	183.581	3.05968	Pregnenolone
535	0	184.265	3.07108	GFP	0	184.157	3.06929	Set 1 Pub	0	184.127	3.06879	Set 2 Pub	0	184.264	3.07107	Set 3 Pub	0	184.305	3.07175	Set 4 Pub	0	184.009	3.06681	Set 5 Pub	0	183.924	3.0654	Pregnenolone
536	0	184.607	3.07679	GFP	0	184.5	3.075	Set 1 Pub	0	184.47	3.0745	Set 2 Pub	0	184.607	3.07678	Set 3 Pub	115482	184.648	3.07747	Set 4 Pub	0	184.351	3.07252	Set 5 Pub	0	184.267	3.07111	Pregnenolone
537	0	184.95	3.0825	GFP	0	184.843	3.08071	Set 1 Pub	0	184.813	3.08021	Set 2 Pub	0	184.95	3.08249	Set 3 Pub	112939	184.992	3.0832	Set 4 Pub	0	184.694	3.07824	Set 5 Pub	0	184.609	3.07682	Pregnenolone
538	0	185.293	3.08822	GFP	0	185.187	3.08644	Set 1 Pub	0	185.156	3.08593	Set 2 Pub	0	185.292	3.08821	Set 3 Pub	0	185.335	3.08891	Set 4 Pub	0	185.038	3.08397	Set 5 Pub	0	184.952	3.08254	Pregnenolone
539	0	185.636	3.09393	GFP	0	185.53	3.09216	Set 1 Pub	0	185.498	3.09164	Set 2 Pub	0	185.635	3.09392	Set 3 Pub	0	185.678	3.09463	Set 4 Pub	0	185.381	3.08968	Set 5 Pub	0	185.295	3.08825	Pregnenolone
540	0	185.979	3.09965	GFP	0	185.872	3.09787	Set 1 Pub	0	185.841	3.09735	Set 2 Pub	0	185.979	3.09965	Set 3 Pub	0	186.02	3.10034	Set 4 Pub	0	185.724	3.09539	Set 5 Pub	0	185.638	3.09397	Pregnenolone
541	0	186.322	3.10536	GFP	0	186.216	3.1036	Set 1 Pub	0	186.184	3.10307	Set 2 Pub	0	186.322	3.10536	Set 3 Pub	0	186.363	3.10605	Set 4 Pub	0	186.067	3.10111	Set 5 Pub	0	185.981	3.09968	Pregnenolone
542	0	186.664	3.11107	GFP	0	186.559	3.10931	Set 1 Pub	0	186.527	3.10878	Set 2 Pub	0	186.665	3.11108	Set 3 Pub	0	186.706	3.11177	Set 4 Pub	0	186.409	3.10682	Set 5 Pub	0	186.324	3.10539	Pregnenolone
543	0	187.007	3.11679	GFP	0	186.902	3.11503	Set 1 Pub	0	186.87	3.1145	Set 2 Pub	0	187.007	3.11679	Set 3 Pub	0	187.049	3.11748	Set 4 Pub	0	186.752	3.11254	Set 5 Pub	0	186.666	3.11111	Pregnenolone
544	0	187.351	3.12251	GFP	0	187.244	3.12074	Set 1 Pub	0	187.213	3.12021	Set 2 Pub	0	187.35	3.12251	Set 3 Pub	0	187.392	3.1232	Set 4 Pub	0	187.095	3.11825	Set 5 Pub	0	187.009	3.11682	Pregnenolone
545	0	187.694	3.12823	GFP	0	187.587	3.12645	Set 1 Pub	0	187.556	3.12594	Set 2 Pub	0	187.693	3.12822	Set 3 Pub	0	187.735	3.12891	Set 4 Pub	0	187.438	3.12396	Set 5 Pub	0	187.352	3.12253	Pregnenolone
546	0	188.036	3.13394	GFP	0	187.93	3.13217	Set 1 Pub	0	187.899	3.13165	Set 2 Pub	0	188.036	3.13393	Set 3 Pub	0	188.078	3.13464	Set 4 Pub	0	187.781	3.12968	Set 5 Pub	0	187.697	3.12828	Pregnenolone
547	0	188.379	3.13966	GFP	0	188.273	3.13788	Set 1 Pub	0	188.242	3.13737	Set 2 Pub	0	188.379	3.13964	Set 3 Pub	0	188.421	3.14035	Set 4 Pub	0	188.124	3.13539	Set 5 Pub	0	188.042	3.13403	Pregnenolone
548	0	188.722	3.14537	GFP	0	188.616	3.1436	Set 1 Pub	0	188.585	3.14308	Set 2 Pub	0	188.722	3.14536	Set 3 Pub	0	188.764	3.14606	Set 4 Pub	0	188.466	3.14111	Set 5 Pub	0	188.387	3.13979	Pregnenolone
549	0	189.065	3.15109	GFP	0	188.959	3.14931	Set 1 Pub	0	188.928	3.14879	Set 2 Pub	0	189.064	3.15107	Set 3 Pub	0	189.107	3.15178	Set 4 Pub	0	188.81	3.14683	Set 5 Pub	0	188.73	3.1455	Pregnenolone
550	0	189.408	3.1568	GFP	0	189.301	3.15502	Set 1 Pub	0	189.271	3.15451	Set 2 Pub	0	189.407	3.15679	Set 3 Pub	0	189.45	3.15749	Set 4 Pub	0	189.153	3.15255	Set 5 Pub	0	189.073	3.15122	Pregnenolone
551	0	189.751	3.16251	GFP	0	189.644	3.16074	Set 1 Pub	0	189.613	3.16022	Set 2 Pub	0	189.75	3.1625	Set 3 Pub	0	189.792	3.16321	Set 4 Pub	0	189.496	3.15826	Set 5 Pub	0	189.416	3.15693	Pregnenolone
552	0	190.094	3.16823	GFP	0	189.987	3.16645	Set 1 Pub	0	189.956	3.16594	Set 2 Pub	0	190.093	3.16821	Set 3 Pub	0	190.135	3.16892	Set 4 Pub	0	189.839	3.16398	Set 5 Pub	0	189.76	3.16267	Pregnenolone
553	0	190.436	3.17394	GFP	0	190.33	3.17216	Set 1 Pub	0	190.299	3.17165	Set 2 Pub	0	190.436	3.17393	Set 3 Pub	0	190.478	3.17463	Set 4 Pub	0	190.182	3.1697	Set 5 Pub	0	190.103	3.16838	Pregnenolone
554	0	190.889	3.18149	GFP	0	190.673	3.17788	Set 1 Pub	0	190.642	3.17736	Set 2 Pub	0	190.782	3.17971	Set 3 Pub	0	190.821	3.18035	Set 4 Pub	0	190.525	3.17542	Set 5 Pub	0	190.446	3.1741	Pregnenolone
555	0	191.232	3.1872	GFP	0	191.016	3.18359	Set 1 Pub	0	190.985	3.18308	Set 2 Pub	0	191.125	3.18542	Set 3 Pub	0	191.164	3.18606	Set 4 Pub	0	190.868	3.18113	Set 5 Pub	0	190.789	3.17981	Pregnenolone
556	0	191.575	3.19291	GFP	0	191.359	3.18932	Set 1 Pub	0	191.327	3.18879	Set 2 Pub	0	191.468	3.19113	Set 3 Pub	0	191.508	3.19179	Set 4 Pub	0	191.211	3.18684	Set 5 Pub	0	191.131	3.18552	Pregnenolone
557	0	191.918	3.19863	GFP	0	191.702	3.19504	Set 1 Pub	0	191.671	3.19452	Set 2 Pub	0	191.811	3.19685	Set 3 Pub	0	191.851	3.19752	Set 4 Pub	0	191.553	3.19256	Set 5 Pub	0	191.474	3.19124	Pregnenolone
558	0	192.26	3.20434	GFP	0	192.045	3.20075	Set 1 Pub	0	192.014	3.20024	Set 2 Pub	0	192.154	3.20256	Set 3 Pub	0	192.194	3.20323	Set 4 Pub	0	191.896	3.19827	Set 5 Pub	0	191.817	3.19695	Pregnenolone
559	0	192.603	3.21005	GFP	0	192.388	3.20646	Set 1 Pub	0	192.357	3.20595	Set 2 Pub	0	192.497	3.20828	Set 3 Pub	0	192.537	3.20895	Set 4 Pub	0	192.239	3.20399	Set 5 Pub	0	192.16	3.20267	Pregnenolone
560	0	192.946	3.21577	GFP	0	192.731	3.21218	Set 1 Pub	0	192.7	3.21166	Set 2 Pub	0	192.839	3.21399	Set 3 Pub	0	192.88	3.21466	Set 4 Pub	0	192.582	3.2097	Set 5 Pub	0	192.503	3.20838	Pregnenolone
561	0	193.289	3.22148	GFP	0	193.073	3.21789	Set 1 Pub	0	193.043	3.21738	Set 2 Pub	0	193.182	3.2197	Set 3 Pub	0	193.222	3.22037	Set 4 Pub	0	192.925	3.21541	Set 5 Pub	0	192.846	3.21411	Pregnenolone
562	0	193.632	3.2272	GFP	0	193.416	3.2236	Set 1 Pub	0	193.386	3.22309	Set 2 Pub	0	193.525	3.22542	Set 3 Pub	0	193.567	3.22611	Set 4 Pub	0	193.268	3.22113	Set 5 Pub	0	193.19	3.21983	Pregnenolone
563	0	193.975	3.23291	GFP	0	193.759	3.22932	Set 1 Pub	0	193.728	3.2288	Set 2 Pub	0	193.868	3.23113	Set 3 Pub	0	193.91	3.23183	Set 4 Pub	0	193.61	3.22684	Set 5 Pub	0	193.533	3.22555	Pregnenolone
564	0	194.317	3.23862	GFP	0	194.102	3.23503	Set 1 Pub	0	194.071	3.23452	Set 2 Pub	0	194.211	3.23685	Set 3 Pub	0	194.252	3.23754	Set 4 Pub	0	193.953	3.23256	Set 5 Pub	0	193.876	3.23126	Pregnenolone
565	0	194.66	3.24434	GFP	0	194.445	3.24074	Set 1 Pub	0	194.414	3.24023	Set 2 Pub	0	194.553	3.24256	Set 3 Pub	0	194.595	3.24325	Set 4 Pub	0	194.296	3.23827	Set 5 Pub	0	194.219	3.23698	Pregnenolone
566	0	195.003	3.25005	GFP	0	194.789	3.24648	Set 1 Pub	0	194.757	3.24595	Set 2 Pub	0	194.896	3.24827	Set 3 Pub	0	194.938	3.24897	Set 4 Pub	0	194.64	3.244	Set 5 Pub	0	194.561	3.24269	Pregnenolone
567	0	195.346	3.25576	GFP	0	195.131	3.25219	Set 1 Pub	0	195.1	3.25166	Set 2 Pub	0	195.24	3.254	Set 3 Pub	0	195.281	3.25468	Set 4 Pub	0	194.983	3.24972	Set 5 Pub	0	194.904	3.2484	Pregnenolone
568	0	195.689	3.26148	GFP	0	195.474	3.2579	Set 1 Pub	0	195.442	3.25737	Set 2 Pub	0	195.584	3.25973	Set 3 Pub	0	195.624	3.26039	Set 4 Pub	0	195.326	3.25543	Set 5 Pub	0	195.247	3.25412	Pregnenolone
569	0	196.031	3.26719	GFP	0	195.817	3.26362	Set 1 Pub	0	195.785	3.26309	Set 2 Pub	0	195.926	3.26544	Set 3 Pub	0	195.966	3.26611	Set 4 Pub	0	195.669	3.26114	Set 5 Pub	0	195.59	3.25983	Pregnenolone
570	0	196.374	3.27291	GFP	0	196.16	3.26933	Set 1 Pub	0	196.128	3.2688	Set 2 Pub	0	196.269	3.27116	Set 3 Pub	0	196.309	3.27182	Set 4 Pub	0	196.011	3.26686	Set 5 Pub	0	195.933	3.26554	Pregnenolone
571	0	196.717	3.27862	GFP	0	196.503	3.27505	Set 1 Pub	0	196.471	3.27452	Set 2 Pub	0	196.612	3.27687	Set 3 Pub	0	196.652	3.27754	Set 4 Pub	0	196.354	3.27257	Set 5 Pub	0	196.276	3.27126	Pregnenolone
572	0	197.06	3.28433	GFP	0	196.846	3.28077	Set 1 Pub	0	196.814	3.28023	Set 2 Pub	0	196.955	3.28258	Set 3 Pub	0	196.995	3.28325	Set 4 Pub	0	196.697	3.27828	Set 5 Pub	0	196.618	3.27697	Pregnenolone
573	0	197.403	3.29005	GFP	0	197.189	3.28649	Set 1 Pub	0	197.158	3.28596	Set 2 Pub	0	197.298	3.2883	Set 3 Pub	0	197.338	3.28897	Set 4 Pub	0	197.04	3.284	Set 5 Pub	0	196.961	3.28269	Pregnenolone
574	0	197.746	3.29576	GFP	0	197.532	3.2922	Set 1 Pub	0	197.5	3.29167	Set 2 Pub	0	197.641	3.29401	Set 3 Pub	0	197.681	3.29468	Set 4 Pub	0	197.383	3.28972	Set 5 Pub	0	197.304	3.2884	Pregnenolone
575	0	198.088	3.30147	GFP	0	197.875	3.29791	Set 1 Pub	0	197.843	3.29739	Set 2 Pub	0	197.984	3.29973	Set 3 Pub	0	198.024	3.30039	Set 4 Pub	0	197.726	3.29543	Set 5 Pub	0	197.649	3.29414	Pregnenolone
576	0	198.431	3.30719	GFP	0	198.218	3.30363	Set 1 Pub	0	198.186	3.3031	Set 2 Pub	0	198.326	3.30544	Set 3 Pub	0	198.366	3.30611	Set 4 Pub	0	198.069	3.30114	Set 5 Pub	0	197.994	3.2999	Pregnenolone
577	0	198.774	3.3129	GFP	0	198.561	3.30934	Set 1 Pub	0	198.529	3.30882	Set 2 Pub	0	198.669	3.31115	Set 3 Pub	0	198.709	3.31182	Set 4 Pub	0	198.411	3.30686	Set 5 Pub	0	198.337	3.30562	Pregnenolone
578	0	199.117	3.31862	GFP	0	198.903	3.31506	Set 1 Pub	0	198.872	3.31453	Set 2 Pub	0	199.012	3.31687	Set 3 Pub	0	199.052	3.31753	Set 4 Pub	0	198.754	3.31257	Set 5 Pub	0	198.68	3.31133	Pregnenolone
579	0	199.46	3.32433	GFP	0	199.246	3.32077	Set 1 Pub	0	199.216	3.32026	Set 2 Pub	0	199.355	3.32258	Set 3 Pub	0	199.395	3.32325	Set 4 Pub	0	199.1	3.31833	Set 5 Pub	0	199.023	3.31705	Pregnenolone
580	0	199.803	3.33005	GFP	0	199.589	3.32648	Set 1 Pub	0	199.558	3.32597	Set 2 Pub	0	199.698	3.3283	Set 3 Pub	0	199.738	3.32896	Set 4 Pub	0	199.443	3.32405	Set 5 Pub	0	199.366	3.32276	Pregnenolone
581	0	200.146	3.33576	GFP	0	199.932	3.3322	Set 1 Pub	0	199.901	3.33169	Set 2 Pub	0	200.04	3.33401	Set 3 Pub	0	200.081	3.33468	Set 4 Pub	0	199.786	3.32976	Set 5 Pub	0	199.708	3.32847	Pregnenolone
582	0	200.488	3.34147	GFP	0	200.275	3.33791	Set 1 Pub	0	200.244	3.3374	Set 2 Pub	0	200.383	3.33972	Set 3 Pub	0	200.423	3.34039	Set 4 Pub	0	200.129	3.33548	Set 5 Pub	0	200.051	3.33419	Pregnenolone
583	0	200.893	3.34821	GFP	0	200.618	3.34363	Set 1 Pub	0	200.587	3.34311	Set 2 Pub	0	200.726	3.34543	Set 3 Pub	0	200.769	3.34615	Set 4 Pub	0	200.471	3.34119	Set 5 Pub	0	200.395	3.33992	Pregnenolone
584	0	201.235	3.35392	GFP	0	200.961	3.34935	Set 1 Pub	0	200.93	3.34883	Set 2 Pub	0	201.069	3.35115	Set 3 Pub	0	201.112	3.35186	Set 4 Pub	0	200.814	3.3469	Set 5 Pub	0	200.738	3.34563	Pregnenolone
585	0	201.578	3.35964	GFP	0	201.304	3.35507	Set 1 Pub	0	201.272	3.35454	Set 2 Pub	0	201.412	3.35686	Set 3 Pub	0	201.455	3.35758	Set 4 Pub	0	201.157	3.35262	Set 5 Pub	0	201.081	3.35134	Pregnenolone
586	0	201.921	3.36535	GFP	0	201.647	3.36079	Set 1 Pub	0	201.616	3.36027	Set 2 Pub	0	201.755	3.36258	Set 3 Pub	0	201.798	3.36329	Set 4 Pub	0	201.5	3.35833	Set 5 Pub	0	201.423	3.35706	Pregnenolone
587	0	202.264	3.37106	GFP	0	201.99	3.3665	Set 1 Pub	0	201.959	3.36598	Set 2 Pub	0	202.097	3.36829	Set 3 Pub	0	202.14	3.369	Set 4 Pub	0	201.843	3.36404	Set 5 Pub	71999.7	201.766	3.36277	Pregnenolone
588	0	202.607	3.37678	GFP	0	202.333	3.37221	Set 1 Pub	0	202.302	3.3717	Set 2 Pub	0	202.442	3.37403	Set 3 Pub	0	202.483	3.37472	Set 4 Pub	0	202.186	3.36976	Set 5 Pub	0	202.109	3.36849	Pregnenolone
589	0	202.949	3.38249	GFP	0	202.676	3.37793	Set 1 Pub	0	202.645	3.37741	Set 2 Pub	0	202.785	3.37975	Set 3 Pub	0	202.826	3.38043	Set 4 Pub	0	202.528	3.37547	Set 5 Pub	0	202.453	3.37422	Pregnenolone
590	0	203.292	3.38821	GFP	0	203.018	3.38364	Set 1 Pub	0	202.988	3.38313	Set 2 Pub	0	203.128	3.38547	Set 3 Pub	0	203.17	3.38616	Set 4 Pub	0	202.871	3.38119	Set 5 Pub	0	202.797	3.37994	Pregnenolone
591	0	203.635	3.39392	GFP	0	203.361	3.38935	Set 1 Pub	0	203.33	3.38884	Set 2 Pub	0	203.471	3.39118	Set 3 Pub	0	203.512	3.39187	Set 4 Pub	0	203.214	3.3869	Set 5 Pub	0	203.139	3.38566	Pregnenolone
592	0	203.978	3.39963	GFP	0	203.704	3.39507	Set 1 Pub	0	203.673	3.39455	Set 2 Pub	0	203.814	3.39689	Set 3 Pub	0	203.855	3.39759	Set 4 Pub	0	203.557	3.39261	Set 5 Pub	0	203.484	3.3914	Pregnenolone
593	0	204.321	3.40535	GFP	0	204.047	3.40078	Set 1 Pub	0	204.016	3.40027	Set 2 Pub	0	204.156	3.40261	Set 3 Pub	0	204.198	3.4033	Set 4 Pub	0	203.9	3.39833	Set 5 Pub	0	203.827	3.39712	Pregnenolone
594	0	204.664	3.41106	GFP	0	204.39	3.4065	Set 1 Pub	0	204.359	3.40598	Set 2 Pub	0	204.499	3.40832	Set 3 Pub	0	204.541	3.40902	Set 4 Pub	0	204.244	3.40407	Set 5 Pub	0	204.17	3.40283	Pregnenolone
595	0	205.006	3.41677	GFP	0	204.733	3.41221	Set 1 Pub	0	204.702	3.41169	Set 2 Pub	0	204.844	3.41406	Set 3 Pub	0	204.884	3.41473	Set 4 Pub	0	204.587	3.40979	Set 5 Pub	0	204.513	3.40854	Pregnenolone
596	0	205.349	3.42249	GFP	0	205.075	3.41792	Set 1 Pub	0	205.044	3.41741	Set 2 Pub	0	205.187	3.41978	Set 3 Pub	0	205.227	3.42044	Set 4 Pub	0	204.93	3.4155	Set 5 Pub	0	204.855	3.41426	Pregnenolone
597	0	205.692	3.4282	GFP	0	205.418	3.42364	Set 1 Pub	0	205.387	3.42312	Set 2 Pub	0	205.53	3.4255	Set 3 Pub	0	205.569	3.42616	Set 4 Pub	0	205.273	3.42121	Set 5 Pub	0	205.198	3.41997	Pregnenolone
598	0	206.035	3.43392	GFP	0	205.761	3.42935	Set 1 Pub	0	205.73	3.42883	Set 2 Pub	0	205.873	3.43121	Set 3 Pub	0	205.912	3.43187	Set 4 Pub	0	205.616	3.42693	Set 5 Pub	0	205.541	3.42568	Pregnenolone
599	0	206.378	3.43963	GFP	0	206.104	3.43506	Set 1 Pub	0	206.073	3.43455	Set 2 Pub	0	206.216	3.43694	Set 3 Pub	0	206.255	3.43758	Set 4 Pub	0	205.958	3.43264	Set 5 Pub	0	205.884	3.4314	Pregnenolone
600	0	206.721	3.44534	GFP	0	206.447	3.44078	Set 1 Pub	0	206.416	3.44026	Set 2 Pub	0	206.559	3.44265	Set 3 Pub	0	206.599	3.44332	Set 4 Pub	0	206.301	3.43836	Set 5 Pub	0	206.227	3.43711	Pregnenolone
601	0	207.063	3.45106	GFP	0	206.79	3.44649	Set 1 Pub	0	206.759	3.44598	Set 2 Pub	0	206.902	3.44837	Set 3 Pub	0	206.942	3.44903	Set 4 Pub	0	206.644	3.44407	Set 5 Pub	0	206.57	3.44283	Pregnenolone
602	0	207.406	3.45677	GFP	0	207.136	3.45226	Set 1 Pub	0	207.102	3.4517	Set 2 Pub	0	207.245	3.45408	Set 3 Pub	0	207.285	3.45474	Set 4 Pub	0	206.987	3.44978	Set 5 Pub	0	206.912	3.44854	Pregnenolone
603	0	207.749	3.46249	GFP	0	207.478	3.45797	Set 1 Pub	0	207.445	3.45742	Set 2 Pub	0	207.588	3.45979	Set 3 Pub	0	207.627	3.46045	Set 4 Pub	0	207.33	3.45549	Set 5 Pub	0	207.255	3.45425	Pregnenolone
604	0	208.092	3.4682	GFP	0	207.821	3.46369	Set 1 Pub	0	207.788	3.46313	Set 2 Pub	0	207.93	3.46551	Set 3 Pub	0	207.97	3.46617	Set 4 Pub	0	207.673	3.46121	Set 5 Pub	0	207.6	3.46	Pregnenolone
605	0	208.435	3.47391	GFP	0	208.164	3.4694	Set 1 Pub	0	208.131	3.46885	Set 2 Pub	0	208.273	3.47122	Set 3 Pub	0	208.313	3.47188	Set 4 Pub	0	208.015	3.46692	Set 5 Pub	0	207.943	3.46571	Pregnenolone
606	0	208.777	3.47962	GFP	0	208.507	3.47511	Set 1 Pub	0	208.474	3.47456	Set 2 Pub	0	208.616	3.47693	Set 3 Pub	0	208.656	3.4776	Set 4 Pub	0	208.358	3.47264	Set 5 Pub	0	208.286	3.47143	Pregnenolone
607	0	209.12	3.48534	GFP	0	208.851	3.48084	Set 1 Pub	0	208.816	3.48027	Set 2 Pub	0	208.959	3.48265	Set 3 Pub	0	208.999	3.48331	Set 4 Pub	0	208.704	3.4784	Set 5 Pub	0	208.63	3.47717	Pregnenolone
608	0	209.463	3.49105	GFP	0	209.193	3.48656	Set 1 Pub	0	209.159	3.48599	Set 2 Pub	0	209.302	3.48836	Set 3 Pub	0	209.341	3.48902	Set 4 Pub	0	209.047	3.48411	Set 5 Pub	0	208.973	3.48288	Pregnenolone
609	0	209.806	3.49677	GFP	0	209.536	3.49227	Set 1 Pub	0	209.502	3.4917	Set 2 Pub	0	209.645	3.49408	Set 3 Pub	0	209.684	3.49474	Set 4 Pub	0	209.39	3.48983	Set 5 Pub	0	209.319	3.48864	Pregnenolone
610	0	210.149	3.50248	GFP	0	209.879	3.49798	Set 1 Pub	0	209.846	3.49743	Set 2 Pub	0	209.987	3.49979	Set 3 Pub	0	210.027	3.50045	Set 4 Pub	0	209.733	3.49554	Set 5 Pub	0	209.662	3.49436	Pregnenolone
611	0	210.492	3.50819	GFP	0	210.222	3.5037	Set 1 Pub	0	210.189	3.50314	Set 2 Pub	0	210.33	3.5055	Set 3 Pub	0	210.373	3.50621	Set 4 Pub	0	210.075	3.50126	Set 5 Pub	0	210.004	3.50007	Pregnenolone
612	0	210.835	3.51391	GFP	0	210.565	3.50941	Set 1 Pub	0	210.531	3.50886	Set 2 Pub	0	210.676	3.51127	Set 3 Pub	0	210.716	3.51193	Set 4 Pub	0	210.418	3.50697	Set 5 Pub	0	210.347	3.50579	Pregnenolone
613	0	211.178	3.51963	GFP	0	210.908	3.51513	Set 1 Pub	0	210.877	3.51462	Set 2 Pub	0	211.019	3.51698	Set 3 Pub	0	211.058	3.51764	Set 4 Pub	0	210.761	3.51268	Set 5 Pub	0	210.69	3.5115	Pregnenolone
614	0	211.52	3.52534	GFP	0	211.25	3.52084	Set 1 Pub	0	211.221	3.52035	Set 2 Pub	0	211.362	3.52269	Set 3 Pub	0	211.401	3.52335	Set 4 Pub	0	211.104	3.5184	Set 5 Pub	0	211.033	3.51721	Pregnenolone
615	0	211.863	3.53106	GFP	0	211.593	3.52655	Set 1 Pub	0	211.564	3.52606	Set 2 Pub	0	211.704	3.52841	Set 3 Pub	0	211.744	3.52907	Set 4 Pub	0	211.447	3.52411	Set 5 Pub	0	211.376	3.52293	Pregnenolone
616	0	212.208	3.53681	GFP	0	211.938	3.5323	Set 1 Pub	0	211.906	3.53177	Set 2 Pub	0	212.047	3.53412	Set 3 Pub	0	212.09	3.53483	Set 4 Pub	0	211.789	3.52982	Set 5 Pub	0	211.718	3.52864	Pregnenolone
617	0	212.551	3.54252	GFP	0	212.281	3.53801	Set 1 Pub	0	212.249	3.53749	Set 2 Pub	0	212.39	3.53983	Set 3 Pub	0	212.433	3.54054	Set 4 Pub	0	212.132	3.53554	Set 5 Pub	0	212.061	3.53436	Pregnenolone
618	0	212.894	3.54824	GFP	0	212.624	3.54374	Set 1 Pub	0	212.592	3.5432	Set 2 Pub	0	212.733	3.54555	Set 3 Pub	0	212.775	3.54626	Set 4 Pub	0	212.476	3.54127	Set 5 Pub	0	212.404	3.54007	Pregnenolone
619	0	213.237	3.55395	GFP	0	212.967	3.54945	Set 1 Pub	0	212.935	3.54892	Set 2 Pub	0	213.076	3.55126	Set 3 Pub	0	213.118	3.55197	Set 4 Pub	0	212.819	3.54698	Set 5 Pub	0	212.747	3.54578	Pregnenolone
620	0	213.58	3.55966	GFP	0	213.31	3.55517	Set 1 Pub	0	213.278	3.55463	Set 2 Pub	0	213.419	3.55698	Set 3 Pub	0	213.461	3.55768	Set 4 Pub	0	213.162	3.55269	Set 5 Pub	0	213.092	3.55153	Pregnenolone
621	0	213.923	3.56538	GFP	0	213.653	3.56088	Set 1 Pub	0	213.621	3.56034	Set 2 Pub	0	213.761	3.56269	Set 3 Pub	0	213.804	3.5634	Set 4 Pub	0	213.504	3.55841	Set 5 Pub	0	213.434	3.55724	Pregnenolone
622	0	214.265	3.57109	GFP	0	213.996	3.56659	Set 1 Pub	0	213.963	3.56606	Set 2 Pub	0	214.105	3.56842	Set 3 Pub	0	214.147	3.56911	Set 4 Pub	0	213.849	3.56416	Set 5 Pub	0	213.777	3.56296	Pregnenolone
623	0	214.608	3.57681	GFP	0	214.339	3.57231	Set 1 Pub	0	214.306	3.57177	Set 2 Pub	0	214.45	3.57416	Set 3 Pub	0	214.49	3.57483	Set 4 Pub	0	214.192	3.56987	Set 5 Pub	0	214.121	3.56868	Pregnenolone
624	0	214.951	3.58252	GFP	0	214.681	3.57802	Set 1 Pub	0	214.649	3.57748	Set 2 Pub	0	214.793	3.57988	Set 3 Pub	0	214.832	3.58054	Set 4 Pub	0	214.535	3.57558	Set 5 Pub	0	214.464	3.5744	Pregnenolone
625	0	215.294	3.58823	GFP	0	215.025	3.58375	Set 1 Pub	0	214.992	3.5832	Set 2 Pub	0	215.135	3.58559	Set 3 Pub	0	215.175	3.58626	Set 4 Pub	0	214.878	3.5813	Set 5 Pub	0	214.808	3.58013	Pregnenolone
626	0	215.637	3.59395	GFP	0	215.368	3.58947	Set 1 Pub	0	215.335	3.58891	Set 2 Pub	0	215.478	3.59131	Set 3 Pub	0	215.52	3.592	Set 4 Pub	0	215.221	3.58701	Set 5 Pub	0	215.151	3.58586	Pregnenolone
627	0	215.98	3.59966	GFP	0	215.711	3.59518	Set 1 Pub	0	215.68	3.59466	Set 2 Pub	0	215.823	3.59705	Set 3 Pub	0	215.863	3.59772	Set 4 Pub	0	215.563	3.59272	Set 5 Pub	0	215.494	3.59157	Pregnenolone
628	0	216.322	3.60537	GFP	0	216.054	3.6009	Set 1 Pub	0	216.023	3.60038	Set 2 Pub	0	216.166	3.60276	Set 3 Pub	0	216.206	3.60343	Set 4 Pub	0	215.906	3.59844	Set 5 Pub	0	215.837	3.59728	Pregnenolone
629	0	216.665	3.61109	GFP	0	216.397	3.60661	Set 1 Pub	0	216.365	3.60609	Set 2 Pub	0	216.509	3.60848	Set 3 Pub	0	216.549	3.60916	Set 4 Pub	0	216.251	3.60418	Set 5 Pub	0	216.18	3.60299	Pregnenolone
630	0	217.008	3.6168	GFP	0	216.739	3.61232	Set 1 Pub	0	216.709	3.61182	Set 2 Pub	0	216.851	3.61419	Set 3 Pub	0	216.892	3.61487	Set 4 Pub	0	216.594	3.6099	Set 5 Pub	0	216.523	3.60872	Pregnenolone
631	0	217.351	3.62251	GFP	0	217.082	3.61804	Set 1 Pub	0	217.052	3.61753	Set 2 Pub	0	217.194	3.6199	Set 3 Pub	0	217.236	3.6206	Set 4 Pub	0	216.938	3.61563	Set 5 Pub	0	216.868	3.61447	Pregnenolone
632	0	217.694	3.62823	GFP	0	217.425	3.62375	Set 1 Pub	0	217.395	3.62324	Set 2 Pub	0	217.537	3.62562	Set 3 Pub	0	217.579	3.62631	Set 4 Pub	0	217.28	3.62134	Set 5 Pub	0	217.211	3.62018	Pregnenolone
633	0	218.037	3.63394	GFP	0	217.768	3.62946	Set 1 Pub	0	217.737	3.62896	Set 2 Pub	0	217.88	3.63133	Set 3 Pub	0	217.922	3.63203	Set 4 Pub	0	217.623	3.62705	Set 5 Pub	0	217.554	3.6259	Pregnenolone
634	0	218.379	3.63966	GFP	0	218.112	3.63519	Set 1 Pub	0	218.081	3.63469	Set 2 Pub	0	218.223	3.63705	Set 3 Pub	0	218.264	3.63774	Set 4 Pub	0	217.966	3.63277	Set 5 Pub	0	217.897	3.63161	Pregnenolone
635	0	218.722	3.64537	GFP	0	218.454	3.64091	Set 1 Pub	0	218.424	3.6404	Set 2 Pub	0	218.566	3.64277	Set 3 Pub	0	218.607	3.64345	Set 4 Pub	0	218.31	3.63849	Set 5 Pub	0	218.241	3.63735	Pregnenolone
636	0	219.066	3.6511	GFP	0	218.797	3.64662	Set 1 Pub	0	218.768	3.64613	Set 2 Pub	0	218.909	3.64849	Set 3 Pub	0	218.95	3.64917	Set 4 Pub	0	218.653	3.64421	Set 5 Pub	0	218.584	3.64307	Pregnenolone
637	0	219.409	3.65681	GFP	0	219.141	3.65235	Set 1 Pub	0	219.111	3.65185	Set 2 Pub	0	219.253	3.65422	Set 3 Pub	0	219.293	3.65488	Set 4 Pub	0	218.995	3.64992	Set 5 Pub	0	218.928	3.6488	Pregnenolone
638	0	219.752	3.66254	GFP	0	219.484	3.65806	Set 1 Pub	0	219.454	3.65757	Set 2 Pub	0	219.596	3.65993	Set 3 Pub	0	219.636	3.6606	Set 4 Pub	0	219.338	3.65564	Set 5 Pub	0	219.271	3.65451	Pregnenolone
639	0	220.095	3.66825	GFP	0	219.827	3.66378	Set 1 Pub	0	219.797	3.66329	Set 2 Pub	0	219.939	3.66564	Set 3 Pub	0	219.979	3.66631	Set 4 Pub	0	219.681	3.66135	Set 5 Pub	0	219.613	3.66022	Pregnenolone
640	0	220.438	3.67397	GFP	0	220.169	3.66949	Set 1 Pub	0	220.14	3.669	Set 2 Pub	0	220.281	3.67136	Set 3 Pub	0	220.321	3.67202	Set 4 Pub	0	220.024	3.66706	Set 5 Pub	0	219.956	3.66594	Pregnenolone
641	0	220.781	3.67968	GFP	0	220.512	3.6752	Set 1 Pub	0	220.483	3.67472	Set 2 Pub	0	220.624	3.67707	Set 3 Pub	0	220.664	3.67774	Set 4 Pub	0	220.367	3.67278	Set 5 Pub	0	220.299	3.67165	Pregnenolone
642	0	221.124	3.6854	GFP	0	220.855	3.68092	Set 1 Pub	0	220.827	3.68045	Set 2 Pub	0	220.967	3.68278	Set 3 Pub	0	221.007	3.68345	Set 4 Pub	0	220.71	3.67849	Set 5 Pub	0	220.642	3.67737	Pregnenolone
643	0	221.466	3.69111	GFP	0	221.198	3.68663	Set 1 Pub	0	221.17	3.68616	Set 2 Pub	0	221.311	3.68851	Set 3 Pub	0	221.35	3.68917	Set 4 Pub	0	221.052	3.68421	Set 5 Pub	0	220.985	3.68308	Pregnenolone
644	0	221.809	3.69682	GFP	0	221.541	3.69235	Set 1 Pub	0	221.512	3.69187	Set 2 Pub	0	221.654	3.69423	Set 3 Pub	0	221.698	3.69496	Set 4 Pub	0	221.395	3.68992	Set 5 Pub	0	221.328	3.68879	Pregnenolone
645	0	222.152	3.70254	GFP	0	221.884	3.69806	Set 1 Pub	0	221.855	3.69759	Set 2 Pub	0	221.996	3.69994	Set 3 Pub	0	222.041	3.70069	Set 4 Pub	0	221.738	3.69563	Set 5 Pub	0	221.67	3.69451	Pregnenolone
646	0	222.495	3.70825	GFP	0	222.226	3.70377	Set 1 Pub	0	222.198	3.7033	Set 2 Pub	0	222.339	3.70565	Set 3 Pub	0	222.384	3.7064	Set 4 Pub	0	222.082	3.70136	Set 5 Pub	0	222.015	3.70025	Pregnenolone
647	0	222.838	3.71396	GFP	0	222.57	3.7095	Set 1 Pub	0	222.541	3.70902	Set 2 Pub	0	222.683	3.71138	Set 3 Pub	0	222.727	3.71212	Set 4 Pub	0	222.425	3.70708	Set 5 Pub	0	222.358	3.70597	Pregnenolone
648	0	223.183	3.71971	GFP	0	222.913	3.71522	Set 1 Pub	0	222.884	3.71473	Set 2 Pub	0	223.026	3.7171	Set 3 Pub	0	223.071	3.71784	Set 4 Pub	0	222.767	3.71279	Set 5 Pub	0	222.701	3.71168	Pregnenolone
649	0	223.526	3.72544	GFP	0	223.257	3.72094	Set 1 Pub	0	223.227	3.72044	Set 2 Pub	0	223.369	3.72281	Set 3 Pub	0	223.414	3.72357	Set 4 Pub	0	223.11	3.71851	Set 5 Pub	0	223.044	3.71739	Pregnenolone
650	0	223.869	3.73115	GFP	0	223.6	3.72666	Set 1 Pub	0	223.569	3.72616	Set 2 Pub	0	223.712	3.72854	Set 3 Pub	0	223.757	3.72929	Set 4 Pub	0	223.453	3.72422	Set 5 Pub	0	223.386	3.72311	Pregnenolone
651	0	224.212	3.73686	GFP	0	223.943	3.73239	Set 1 Pub	0	223.912	3.73187	Set 2 Pub	0	224.056	3.73427	Set 3 Pub	0	224.1	3.735	Set 4 Pub	0	223.796	3.72993	Set 5 Pub	0	223.73	3.72883	Pregnenolone
652	0	224.555	3.74258	GFP	0	224.286	3.7381	Set 1 Pub	0	224.255	3.73758	Set 2 Pub	0	224.399	3.73998	Set 3 Pub	0	224.444	3.74073	Set 4 Pub	0	224.139	3.73564	Set 5 Pub	0	224.073	3.73455	Pregnenolone
653	0	224.897	3.74829	GFP	0	224.629	3.74381	Set 1 Pub	0	224.598	3.7433	Set 2 Pub	0	224.742	3.7457	Set 3 Pub	0	224.787	3.74644	Set 4 Pub	0	224.482	3.74137	Set 5 Pub	0	224.417	3.74028	Pregnenolone
654	0	225.24	3.75401	GFP	0	224.972	3.74953	Set 1 Pub	0	224.941	3.74901	Set 2 Pub	0	225.085	3.75141	Set 3 Pub	0	225.131	3.75219	Set 4 Pub	0	224.825	3.74709	Set 5 Pub	0	224.759	3.74599	Pregnenolone
655	0	225.686	3.76144	GFP	0	225.315	3.75524	Set 1 Pub	0	225.283	3.75472	Set 2 Pub	0	225.429	3.75715	Set 3 Pub	0	225.474	3.7579	Set 4 Pub	0	225.168	3.7528	Set 5 Pub	0	225.102	3.7517	Pregnenolone
656	0	226.029	3.76715	GFP	0	225.657	3.76095	Set 1 Pub	0	225.626	3.76044	Set 2 Pub	0	225.772	3.76287	Set 3 Pub	0	225.817	3.76362	Set 4 Pub	0	225.511	3.75852	Set 5 Pub	0	225.445	3.75742	Pregnenolone
657	0	226.372	3.77287	GFP	0	226.001	3.76668	Set 1 Pub	0	225.969	3.76615	Set 2 Pub	0	226.115	3.76858	Set 3 Pub	0	226.161	3.76934	Set 4 Pub	0	225.856	3.76426	Set 5 Pub	0	225.79	3.76316	Pregnenolone
658	0	226.719	3.77865	GFP	0	226.344	3.7724	Set 1 Pub	0	226.313	3.77188	Set 2 Pub	0	226.458	3.7743	Set 3 Pub	0	226.503	3.77506	Set 4 Pub	0	226.199	3.76999	Set 5 Pub	0	226.133	3.76888	Pregnenolone
659	0	227.062	3.78436	GFP	0	226.688	3.77813	Set 1 Pub	0	226.656	3.77759	Set 2 Pub	0	226.801	3.78002	Set 3 Pub	0	226.85	3.78084	Set 4 Pub	0	226.543	3.77572	Set 5 Pub	0	226.475	3.77459	Pregnenolone
660	0	227.404	3.79007	GFP	0	227.031	3.78385	Set 1 Pub	0	226.998	3.78331	Set 2 Pub	0	227.146	3.78577	Set 3 Pub	0	227.193	3.78655	Set 4 Pub	0	226.887	3.78145	Set 5 Pub	0	226.818	3.7803	Pregnenolone
661	0	227.747	3.79579	GFP	0	227.374	3.78957	Set 1 Pub	0	227.341	3.78902	Set 2 Pub	0	227.489	3.79148	Set 3 Pub	0	227.536	3.79227	Set 4 Pub	0	227.233	3.78722	Set 5 Pub	0	227.161	3.78602	Pregnenolone
662	0	228.09	3.8015	GFP	0	227.721	3.79535	Set 1 Pub	0	227.685	3.79475	Set 2 Pub	0	227.832	3.7972	Set 3 Pub	0	227.879	3.79798	Set 4 Pub	0	227.576	3.79294	Set 5 Pub	0	227.504	3.79173	Pregnenolone
663	0	228.433	3.80722	GFP	0	228.064	3.80106	Set 1 Pub	0	228.03	3.80049	Set 2 Pub	0	228.175	3.80292	Set 3 Pub	0	228.222	3.80369	Set 4 Pub	0	227.92	3.79867	Set 5 Pub	0	227.849	3.79748	Pregnenolone
664	0	228.776	3.81293	GFP	0	228.406	3.80677	Set 1 Pub	0	228.373	3.80622	Set 2 Pub	0	228.518	3.80864	Set 3 Pub	0	228.565	3.80941	Set 4 Pub	0	228.263	3.80438	Set 5 Pub	0	228.191	3.80319	Pregnenolone
665	0	229.119	3.81864	GFP	0	228.75	3.8125	Set 1 Pub	0	228.716	3.81194	Set 2 Pub	0	228.862	3.81437	Set 3 Pub	0	228.907	3.81512	Set 4 Pub	0	228.606	3.81009	Set 5 Pub	0	228.537	3.80895	Pregnenolone
666	0	229.461	3.82436	GFP	0	229.093	3.81822	Set 1 Pub	0	229.06	3.81767	Set 2 Pub	0	229.205	3.82008	Set 3 Pub	0	229.251	3.82085	Set 4 Pub	0	228.948	3.81581	Set 5 Pub	0	228.88	3.81467	Pregnenolone
667	0	229.804	3.83007	GFP	0	229.436	3.82393	Set 1 Pub	0	229.403	3.82338	Set 2 Pub	0	229.548	3.82579	Set 3 Pub	0	229.594	3.82657	Set 4 Pub	0	229.291	3.82152	Set 5 Pub	0	229.223	3.82038	Pregnenolone
668	0	230.147	3.83579	GFP	0	229.779	3.82964	Set 1 Pub	0	229.746	3.82909	Set 2 Pub	0	229.89	3.83151	Set 3 Pub	0	229.937	3.83228	Set 4 Pub	0	229.634	3.82723	Set 5 Pub	0	229.566	3.82609	Pregnenolone
669	0	230.49	3.8415	GFP	0	230.122	3.83536	Set 1 Pub	0	230.093	3.83489	Set 2 Pub	0	230.233	3.83722	Set 3 Pub	0	230.28	3.83801	Set 4 Pub	0	229.978	3.83296	Set 5 Pub	0	229.908	3.83181	Pregnenolone
670	0	230.833	3.84721	GFP	0	230.464	3.84107	Set 1 Pub	0	230.437	3.84062	Set 2 Pub	0	230.577	3.84295	Set 3 Pub	0	230.623	3.84372	Set 4 Pub	0	230.321	3.83868	Set 5 Pub	0	230.251	3.83752	Pregnenolone
671	0	231.176	3.85293	GFP	0	230.807	3.84679	Set 1 Pub	0	230.78	3.84633	Set 2 Pub	0	230.92	3.84866	Set 3 Pub	0	230.966	3.84943	Set 4 Pub	0	230.665	3.84441	Set 5 Pub	0	230.594	3.84323	Pregnenolone
672	0	231.518	3.85864	GFP	0	231.152	3.85253	Set 1 Pub	0	231.123	3.85204	Set 2 Pub	0	231.263	3.85438	Set 3 Pub	0	231.314	3.85523	Set 4 Pub	0	231.008	3.85013	Set 5 Pub	0	230.937	3.84895	Pregnenolone
673	0	231.861	3.86435	GFP	0	231.495	3.85824	Set 1 Pub	0	231.467	3.85778	Set 2 Pub	0	231.606	3.8601	Set 3 Pub	0	231.658	3.86096	Set 4 Pub	0	231.35	3.85584	Set 5 Pub	0	231.282	3.85469	Pregnenolone
674	0	232.204	3.87007	GFP	0	231.842	3.86404	Set 1 Pub	0	231.809	3.86349	Set 2 Pub	0	231.949	3.86581	Set 3 Pub	0	232.001	3.86668	Set 4 Pub	0	231.694	3.86157	Set 5 Pub	0	231.626	3.86044	Pregnenolone
675	0	232.547	3.87578	GFP	0	232.187	3.86978	Set 1 Pub	0	232.153	3.86922	Set 2 Pub	0	232.292	3.87153	Set 3 Pub	0	232.344	3.8724	Set 4 Pub	0	232.038	3.8673	Set 5 Pub	0	231.969	3.86615	Pregnenolone
676	0	232.891	3.88151	GFP	0	232.531	3.87552	Set 1 Pub	0	232.496	3.87493	Set 2 Pub	0	232.635	3.87726	Set 3 Pub	0	232.688	3.87813	Set 4 Pub	0	232.381	3.87301	Set 5 Pub	0	232.312	3.87187	Pregnenolone
677	0	233.234	3.88724	GFP	0	232.874	3.88123	Set 1 Pub	0	232.839	3.88065	Set 2 Pub	0	232.978	3.88297	Set 3 Pub	0	233.032	3.88386	Set 4 Pub	0	232.723	3.87872	Set 5 Pub	0	232.655	3.87758	Pregnenolone
678	0	233.577	3.89295	GFP	0	233.218	3.88696	Set 1 Pub	0	233.182	3.88636	Set 2 Pub	0	233.322	3.8887	Set 3 Pub	0	233.374	3.88957	Set 4 Pub	0	233.066	3.88444	Set 5 Pub	0	232.998	3.88329	Pregnenolone
679	0	233.92	3.89867	GFP	0	233.561	3.89269	Set 1 Pub	0	233.524	3.89207	Set 2 Pub	0	233.666	3.89443	Set 3 Pub	0	233.717	3.89529	Set 4 Pub	0	233.409	3.89015	Set 5 Pub	0	233.341	3.88902	Pregnenolone
680	0	234.263	3.90438	GFP	0	233.904	3.8984	Set 1 Pub	0	233.867	3.89779	Set 2 Pub	0	234.009	3.90014	Set 3 Pub	0	234.06	3.901	Set 4 Pub	0	233.752	3.89587	Set 5 Pub	0	233.684	3.89474	Pregnenolone
681	0	234.606	3.91009	GFP	0	234.248	3.90413	Set 1 Pub	0	234.21	3.9035	Set 2 Pub	0	234.351	3.90586	Set 3 Pub	0	234.404	3.90673	Set 4 Pub	0	234.096	3.90159	Set 5 Pub	0	234.028	3.90046	Pregnenolone
682	0	234.949	3.91581	GFP	0	234.591	3.90984	Set 1 Pub	0	234.553	3.90922	Set 2 Pub	0	234.694	3.91157	Set 3 Pub	0	234.747	3.91245	Set 4 Pub	0	234.438	3.90731	Set 5 Pub	0	234.371	3.90618	Pregnenolone
683	0	235.291	3.92152	GFP	0	234.934	3.91557	Set 1 Pub	0	234.898	3.91496	Set 2 Pub	0	235.037	3.91728	Set 3 Pub	0	235.09	3.91817	Set 4 Pub	0	234.781	3.91302	Set 5 Pub	0	234.713	3.91189	Pregnenolone
684	0	235.634	3.92724	GFP	0	235.277	3.92128	Set 1 Pub	0	235.24	3.92067	Set 2 Pub	0	235.38	3.923	Set 3 Pub	0	235.433	3.92389	Set 4 Pub	0	235.124	3.91873	Set 5 Pub	0	235.056	3.91761	Pregnenolone
685	0	235.977	3.93295	GFP	0	235.621	3.92701	Set 1 Pub	0	235.583	3.92639	Set 2 Pub	0	235.723	3.92871	Set 3 Pub	0	235.777	3.92962	Set 4 Pub	0	235.467	3.92445	Set 5 Pub	0	235.399	3.92332	Pregnenolone
686	0	236.32	3.93866	GFP	0	235.964	3.93273	Set 1 Pub	0	235.927	3.93212	Set 2 Pub	0	236.065	3.93442	Set 3 Pub	0	236.12	3.93533	Set 4 Pub	0	235.811	3.93018	Set 5 Pub	0	235.742	3.92903	Pregnenolone
687	0	236.667	3.94444	GFP	0	236.307	3.93845	Set 1 Pub	0	236.27	3.93783	Set 2 Pub	0	236.408	3.94014	Set 3 Pub	0	236.467	3.94111	Set 4 Pub	0	236.154	3.93591	Set 5 Pub	0	236.085	3.93475	Pregnenolone
688	0	237.009	3.95015	GFP	0	236.651	3.94419	Set 1 Pub	0	236.613	3.94354	Set 2 Pub	0	236.752	3.94587	Set 3 Pub	0	236.809	3.94682	Set 4 Pub	0	236.497	3.94162	Set 5 Pub	0	236.428	3.94047	Pregnenolone
689	0	237.352	3.95587	GFP	0	236.994	3.9499	Set 1 Pub	0	236.955	3.94926	Set 2 Pub	0	237.095	3.95158	Set 3 Pub	0	237.152	3.95254	Set 4 Pub	0	236.84	3.94733	Set 5 Pub	0	236.771	3.94619	Pregnenolone
690	0	237.696	3.9616	GFP	0	237.341	3.95568	Set 1 Pub	0	237.298	3.95497	Set 2 Pub	0	237.438	3.95729	Set 3 Pub	0	237.495	3.95825	Set 4 Pub	0	237.183	3.95304	Set 5 Pub	0	237.114	3.9519	Pregnenolone
691	0	238.039	3.96731	GFP	0	237.684	3.96139	Set 1 Pub	0	237.642	3.9607	Set 2 Pub	0	237.781	3.96302	Set 3 Pub	0	237.838	3.96396	Set 4 Pub	0	237.526	3.95877	Set 5 Pub	0	237.457	3.95762	Pregnenolone
692	0	238.381	3.97302	GFP	0	238.027	3.96711	Set 1 Pub	0	237.986	3.96643	Set 2 Pub	0	238.124	3.96874	Set 3 Pub	0	238.181	3.96968	Set 4 Pub	0	237.869	3.96449	Set 5 Pub	0	237.8	3.96333	Pregnenolone
693	0	238.724	3.97874	GFP	0	238.369	3.97282	Set 1 Pub	0	238.329	3.97214	Set 2 Pub	0	238.468	3.97446	Set 3 Pub	0	238.523	3.97539	Set 4 Pub	0	238.212	3.9702	Set 5 Pub	54280.7	238.143	3.96904	Pregnenolone
694	0	239.067	3.98445	GFP	0	238.713	3.97855	Set 1 Pub	0	238.672	3.97787	Set 2 Pub	0	238.811	3.98019	Set 3 Pub	0	238.867	3.98112	Set 4 Pub	0	238.555	3.97592	Set 5 Pub	0	238.485	3.97476	Pregnenolone
695	0	239.412	3.9902	GFP	0	239.056	3.98426	Set 1 Pub	0	239.017	3.98362	Set 2 Pub	0	239.154	3.98591	Set 3 Pub	0	239.21	3.98683	Set 4 Pub	0	238.902	3.98169	Set 5 Pub	0	238.828	3.98047	Pregnenolone
696	0	239.755	3.99591	GFP	0	239.399	3.98998	Set 1 Pub	0	239.361	3.98935	Set 2 Pub	0	239.497	3.99162	Set 3 Pub	0	239.553	3.99255	Set 4 Pub	0	239.245	3.98742	Set 5 Pub	0	239.171	3.98618	Pregnenolone
697	0	240.097	4.00162	GFP	0	239.741	3.99569	Set 1 Pub	0	239.704	3.99506	Set 2 Pub	0	239.84	3.99733	Set 3 Pub	0	239.897	3.99828	Set 4 Pub	0	239.588	3.99313	Set 5 Pub	0	239.514	3.9919	Pregnenolone
698	0	240.44	4.00734	GFP	0	240.084	4.0014	Set 1 Pub	0	240.047	4.00079	Set 2 Pub	0	240.185	4.00308	Set 3 Pub	0	240.24	4.004	Set 4 Pub	0	239.931	3.99885	Set 5 Pub	0	239.857	3.99761	Pregnenolone
699	0	240.783	4.01305	GFP	0	240.427	4.00712	Set 1 Pub	0	240.39	4.0065	Set 2 Pub	0	240.528	4.00881	Set 3 Pub	0	240.583	4.00971	Set 4 Pub	0	240.276	4.0046	Set 5 Pub	0	240.2	4.00334	Pregnenolone
700	0	241.126	4.01877	GFP	0	240.771	4.01285	Set 1 Pub	0	240.733	4.01222	Set 2 Pub	0	240.871	4.01452	Set 3 Pub	0	240.925	4.01542	Set 4 Pub	0	240.619	4.01032	Set 5 Pub	0	240.543	4.00905	Pregnenolone
701	0	241.469	4.02448	GFP	0	241.116	4.01859	Set 1 Pub	0	241.076	4.01793	Set 2 Pub	0	241.215	4.02025	Set 3 Pub	0	241.269	4.02115	Set 4 Pub	0	240.962	4.01604	Set 5 Pub	0	240.886	4.01477	Pregnenolone
702	0	241.812	4.03019	GFP	0	241.458	4.0243	Set 1 Pub	0	241.419	4.02364	Set 2 Pub	0	241.559	4.02598	Set 3 Pub	0	241.612	4.02687	Set 4 Pub	0	241.307	4.02178	Set 5 Pub	0	241.23	4.02049	Pregnenolone
703	0	242.155	4.03592	GFP	0	241.801	4.03002	Set 1 Pub	0	241.766	4.02944	Set 2 Pub	0	241.902	4.03169	Set 3 Pub	0	241.957	4.03261	Set 4 Pub	0	241.651	4.02751	Set 5 Pub	0	241.574	4.02624	Pregnenolone
704	0	242.499	4.04165	GFP	0	242.146	4.03576	Set 1 Pub	0	242.109	4.03515	Set 2 Pub	0	242.245	4.03742	Set 3 Pub	0	242.3	4.03834	Set 4 Pub	0	241.994	4.03323	Set 5 Pub	0	241.917	4.03195	Pregnenolone
705	0	242.847	4.04745	GFP	0	242.489	4.04148	Set 1 Pub	0	242.452	4.04087	Set 2 Pub	0	242.588	4.04314	Set 3 Pub	0	242.644	4.04407	Set 4 Pub	0	242.336	4.03894	Set 5 Pub	0	242.26	4.03767	Pregnenolone
706	0	243.19	4.05316	GFP	0	242.836	4.04727	Set 1 Pub	0	242.795	4.04658	Set 2 Pub	0	242.932	4.04886	Set 3 Pub	0	242.987	4.04978	Set 4 Pub	0	242.679	4.04466	Set 5 Pub	0	242.603	4.04338	Pregnenolone
707	0	243.532	4.05887	GFP	0	243.18	4.053	Set 1 Pub	0	243.138	4.05231	Set 2 Pub	0	243.276	4.05459	Set 3 Pub	0	243.33	4.05549	Set 4 Pub	0	243.022	4.05037	Set 5 Pub	0	242.947	4.04911	Pregnenolone
708	0	243.876	4.06459	GFP	0	243.523	4.05872	Set 1 Pub	0	243.486	4.05811	Set 2 Pub	0	243.62	4.06034	Set 3 Pub	0	243.673	4.06122	Set 4 Pub	0	243.365	4.05608	Set 5 Pub	0	243.289	4.05482	Pregnenolone
709	0	244.218	4.07031	GFP	0	243.867	4.06445	Set 1 Pub	0	243.829	4.06382	Set 2 Pub	0	243.963	4.06605	Set 3 Pub	0	244.021	4.06702	Set 4 Pub	0	243.709	4.06181	Set 5 Pub	0	243.633	4.06055	Pregnenolone
710	0	244.562	4.07603	GFP	0	244.214	4.07024	Set 1 Pub	0	244.174	4.06956	Set 2 Pub	0	244.306	4.07177	Set 3 Pub	0	244.365	4.07274	Set 4 Pub	0	244.052	4.06753	Set 5 Pub	0	243.976	4.06627	Pregnenolone
711	0	244.907	4.08178	GFP	0	244.558	4.07597	Set 1 Pub	0	244.519	4.07531	Set 2 Pub	0	244.649	4.07748	Set 3 Pub	0	244.708	4.07847	Set 4 Pub	0	244.395	4.07325	Set 5 Pub	0	244.319	4.07198	Pregnenolone
712	0	245.251	4.08751	GFP	0	244.902	4.0817	Set 1 Pub	0	244.861	4.08102	Set 2 Pub	0	244.992	4.08319	Set 3 Pub	0	245.056	4.08427	Set 4 Pub	0	244.743	4.07905	Set 5 Pub	0	244.662	4.07769	Pregnenolone
713	0	245.593	4.09322	GFP	0	245.246	4.08743	Set 1 Pub	0	245.204	4.08674	Set 2 Pub	0	245.334	4.08891	Set 3 Pub	0	245.4	4.09	Set 4 Pub	0	245.087	4.08478	Set 5 Pub	0	245.009	4.08349	Pregnenolone
714	0	245.937	4.09895	GFP	0	245.588	4.09314	Set 1 Pub	0	245.548	4.09247	Set 2 Pub	0	245.679	4.09465	Set 3 Pub	0	245.744	4.09574	Set 4 Pub	0	245.429	4.09049	Set 5 Pub	0	245.352	4.0892	Pregnenolone
715	0	246.281	4.10468	GFP	0	245.931	4.09885	Set 1 Pub	0	245.891	4.09818	Set 2 Pub	0	246.023	4.10038	Set 3 Pub	0	246.089	4.10149	Set 4 Pub	0	245.773	4.09622	Set 5 Pub	0	245.695	4.09492	Pregnenolone
716	0	246.624	4.11039	GFP	0	246.275	4.10458	Set 1 Pub	0	246.234	4.10389	Set 2 Pub	0	246.367	4.10611	Set 3 Pub	0	246.432	4.1072	Set 4 Pub	0	246.117	4.10195	Set 5 Pub	0	246.039	4.10064	Pregnenolone
717	0	246.966	4.11611	GFP	0	246.618	4.11029	Set 1 Pub	0	246.577	4.10962	Set 2 Pub	0	246.709	4.11182	Set 3 Pub	0	246.775	4.11292	Set 4 Pub	0	246.46	4.10766	Set 5 Pub	0	246.381	4.10636	Pregnenolone
718	0	247.309	4.12182	GFP	0	246.961	4.11602	Set 1 Pub	0	246.921	4.11535	Set 2 Pub	0	247.077	4.11795	Set 3 Pub	0	247.118	4.11863	Set 4 Pub	0	246.802	4.11337	Set 5 Pub	0	246.724	4.11207	Pregnenolone
719	0	247.653	4.12755	GFP	0	247.305	4.12175	Set 1 Pub	0	247.265	4.12108	Set 2 Pub	0	247.42	4.12367	Set 3 Pub	0	247.461	4.12434	Set 4 Pub	0	247.146	4.1191	Set 5 Pub	0	247.068	4.1178	Pregnenolone
720	0	247.997	4.13328	GFP	0	247.648	4.12747	Set 1 Pub	0	247.609	4.12681	Set 2 Pub	0	247.763	4.12939	Set 3 Pub	0	247.804	4.13007	Set 4 Pub	0	247.489	4.12482	Set 5 Pub	0	247.411	4.12351	Pregnenolone
721	0	248.34	4.139	GFP	0	247.993	4.13321	Set 1 Pub	0	247.951	4.13252	Set 2 Pub	0	248.106	4.1351	Set 3 Pub	0	248.147	4.13579	Set 4 Pub	0	247.832	4.13053	Set 5 Pub	0	247.756	4.12927	Pregnenolone
722	0	248.683	4.14472	GFP	0	248.336	4.13894	Set 1 Pub	0	248.295	4.13825	Set 2 Pub	0	248.45	4.14083	Set 3 Pub	0	248.491	4.14151	Set 4 Pub	0	248.175	4.13624	Set 5 Pub	0	248.099	4.13499	Pregnenolone
723	0	249.031	4.15052	GFP	0	248.679	4.14465	Set 1 Pub	0	248.64	4.144	Set 2 Pub	0	248.793	4.14656	Set 3 Pub	0	248.835	4.14724	Set 4 Pub	0	248.518	4.14197	Set 5 Pub	0	248.442	4.1407	Pregnenolone
724	0	249.374	4.15623	GFP	0	249.022	4.15037	Set 1 Pub	0	248.984	4.14973	Set 2 Pub	0	249.139	4.15232	Set 3 Pub	0	249.177	4.15296	Set 4 Pub	0	248.862	4.1477	Set 5 Pub	0	248.785	4.14642	Pregnenolone
725	0	249.717	4.16195	GFP	0	249.365	4.15608	Set 1 Pub	0	249.328	4.15546	Set 2 Pub	0	249.482	4.15803	Set 3 Pub	0	249.521	4.15868	Set 4 Pub	0	249.205	4.15341	Set 5 Pub	0	249.129	4.15215	Pregnenolone
726	0	250.06	4.16766	GFP	0	249.708	4.16179	Set 1 Pub	0	249.671	4.16119	Set 2 Pub	0	249.827	4.16378	Set 3 Pub	0	249.864	4.1644	Set 4 Pub	0	249.548	4.15914	Set 5 Pub	0	249.472	4.15786	Pregnenolone
727	0	250.403	4.17339	GFP	0	250.051	4.16752	Set 1 Pub	0	250.016	4.16694	Set 2 Pub	0	250.171	4.16951	Set 3 Pub	0	250.207	4.17011	Set 4 Pub	0	249.893	4.16489	Set 5 Pub	0	249.816	4.16359	Pregnenolone
728	0	250.746	4.1791	GFP	0	250.396	4.17327	Set 1 Pub	0	250.359	4.17265	Set 2 Pub	0	250.518	4.17531	Set 3 Pub	0	250.55	4.17583	Set 4 Pub	0	250.237	4.17061	Set 5 Pub	0	250.158	4.16931	Pregnenolone
729	0	251.09	4.18483	GFP	0	250.741	4.17901	Set 1 Pub	0	250.703	4.17838	Set 2 Pub	0	250.862	4.18104	Set 3 Pub	0	250.893	4.18155	Set 4 Pub	0	250.58	4.17633	Set 5 Pub	0	250.506	4.1751	Pregnenolone
730	0	251.433	4.19055	GFP	0	251.084	4.18473	Set 1 Pub	0	251.045	4.18409	Set 2 Pub	0	251.206	4.18677	Set 3 Pub	0	251.237	4.18728	Set 4 Pub	0	250.924	4.18207	Set 5 Pub	0	250.85	4.18083	Pregnenolone
731	0	251.776	4.19626	GFP	0	251.426	4.19044	Set 1 Pub	0	251.394	4.18989	Set 2 Pub	0	251.55	4.19249	Set 3 Pub	0	251.58	4.19299	Set 4 Pub	0	251.272	4.18787	Set 5 Pub	0	251.193	4.18654	Pregnenolone
732	0	252.123	4.20205	GFP	0	251.771	4.19618	Set 1 Pub	0	251.737	4.19561	Set 2 Pub	0	251.893	4.19821	Set 3 Pub	0	251.923	4.19872	Set 4 Pub	0	251.615	4.19358	Set 5 Pub	0	251.535	4.19226	Pregnenolone
733	0	252.466	4.20776	GFP	0	252.114	4.2019	Set 1 Pub	0	252.079	4.20132	Set 2 Pub	0	252.236	4.20393	Set 3 Pub	0	252.268	4.20447	Set 4 Pub	0	251.958	4.1993	Set 5 Pub	0	251.878	4.19797	Pregnenolone
734	0	252.808	4.21347	GFP	0	252.462	4.20769	Set 1 Pub	0	252.422	4.20704	Set 2 Pub	0	252.579	4.20965	Set 3 Pub	0	252.611	4.21018	Set 4 Pub	0	252.302	4.20504	Set 5 Pub	0	252.221	4.20368	Pregnenolone
735	0	253.151	4.21919	GFP	0	252.805	4.21342	Set 1 Pub	0	252.766	4.21276	Set 2 Pub	0	252.923	4.21538	Set 3 Pub	0	252.954	4.2159	Set 4 Pub	0	252.645	4.21075	Set 5 Pub	0	252.565	4.20942	Pregnenolone
736	0	253.495	4.22491	GFP	0	253.149	4.21915	Set 1 Pub	0	253.109	4.21848	Set 2 Pub	0	253.268	4.22114	Set 3 Pub	0	253.297	4.22161	Set 4 Pub	0	252.988	4.21647	Set 5 Pub	0	252.908	4.21513	Pregnenolone
737	0	253.84	4.23066	GFP	0	253.492	4.22486	Set 1 Pub	0	253.452	4.22419	Set 2 Pub	0	253.611	4.22685	Set 3 Pub	0	253.64	4.22734	Set 4 Pub	0	253.331	4.22218	Set 5 Pub	0	253.251	4.22086	Pregnenolone
738	0	254.183	4.23639	GFP	0	253.835	4.23058	Set 1 Pub	0	253.796	4.22994	Set 2 Pub	0	253.954	4.23256	Set 3 Pub	0	253.988	4.23313	Set 4 Pub	0	253.674	4.2279	Set 5 Pub	0	253.594	4.22657	Pregnenolone
739	0	254.528	4.24213	GFP	0	254.178	4.2363	Set 1 Pub	0	254.141	4.23568	Set 2 Pub	0	254.297	4.23828	Set 3 Pub	0	254.332	4.23886	Set 4 Pub	0	254.017	4.23362	Set 5 Pub	0	253.937	4.23228	Pregnenolone
740	0	254.871	4.24785	GFP	0	254.521	4.24202	Set 1 Pub	0	254.485	4.24141	Set 2 Pub	0	254.639	4.24399	Set 3 Pub	0	254.676	4.24461	Set 4 Pub	0	254.362	4.23937	Set 5 Pub	0	254.28	4.238	Pregnenolone
741	0	255.215	4.25358	GFP	0	254.865	4.24775	Set 1 Pub	0	254.827	4.24712	Set 2 Pub	0	254.982	4.2497	Set 3 Pub	0	255.02	4.25034	Set 4 Pub	0	254.707	4.24512	Set 5 Pub	0	254.628	4.24379	Pregnenolone
742	0	255.558	4.2593	GFP	0	255.208	4.25346	Set 1 Pub	0	255.171	4.25285	Set 2 Pub	0	255.327	4.25545	Set 3 Pub	0	255.365	4.25609	Set 4 Pub	0	255.051	4.25085	Set 5 Pub	0	254.972	4.24954	Pregnenolone
743	0	255.902	4.26503	GFP	0	255.551	4.25918	Set 1 Pub	0	255.514	4.25857	Set 2 Pub	0	255.671	4.26118	Set 3 Pub	0	255.71	4.26183	Set 4 Pub	0	255.395	4.25659	Set 5 Pub	0	255.315	4.25525	Pregnenolone
744	0	256.245	4.27075	GFP	0	255.894	4.2649	Set 1 Pub	0	255.857	4.26428	Set 2 Pub	0	256.014	4.26691	Set 3 Pub	0	256.055	4.26758	Set 4 Pub	0	255.739	4.26232	Set 5 Pub	0	255.659	4.26098	Pregnenolone
745	0	256.588	4.27646	GFP	0	256.237	4.27062	Set 1 Pub	0	256.201	4.27001	Set 2 Pub	0	256.357	4.27262	Set 3 Pub	0	256.397	4.27329	Set 4 Pub	0	256.084	4.26807	Set 5 Pub	0	256.002	4.2667	Pregnenolone
746	0	256.933	4.28221	GFP	0	256.581	4.27634	Set 1 Pub	0	256.546	4.27577	Set 2 Pub	0	256.702	4.27837	Set 3 Pub	0	256.742	4.27903	Set 4 Pub	0	256.427	4.27378	Set 5 Pub	0	256.345	4.27241	Pregnenolone
747	0	257.277	4.28795	GFP	0	256.925	4.28209	Set 1 Pub	0	256.89	4.2815	Set 2 Pub	0	257.046	4.2841	Set 3 Pub	0	257.085	4.28475	Set 4 Pub	0	256.77	4.27951	Set 5 Pub	0	256.687	4.27812	Pregnenolone
748	0	257.62	4.29366	GFP	0	257.268	4.2878	Set 1 Pub	0	257.234	4.28723	Set 2 Pub	0	257.39	4.28983	Set 3 Pub	0	257.429	4.29048	Set 4 Pub	0	257.113	4.28522	Set 5 Pub	0	257.03	4.28384	Pregnenolone
749	0	257.962	4.29937	GFP	0	257.613	4.29355	Set 1 Pub	0	257.576	4.29294	Set 2 Pub	0	257.732	4.29554	Set 3 Pub	0	257.772	4.29619	Set 4 Pub	0	257.456	4.29093	Set 5 Pub	0	257.373	4.28955	Pregnenolone
750	0	258.307	4.30512	GFP	0	257.957	4.29928	Set 1 Pub	0	257.921	4.29869	Set 2 Pub	0	258.076	4.30127	Set 3 Pub	0	258.115	4.30192	Set 4 Pub	0	257.799	4.29665	Set 5 Pub	0	257.716	4.29526	Pregnenolone
751	0	258.651	4.31085	GFP	0	258.3	4.305	Set 1 Pub	0	258.266	4.30443	Set 2 Pub	0	258.421	4.30701	Set 3 Pub	0	258.46	4.30767	Set 4 Pub	0	258.143	4.30238	Set 5 Pub	0	258.059	4.30098	Pregnenolone
752	0	258.994	4.31656	GFP	0	258.645	4.31075	Set 1 Pub	0	258.61	4.31016	Set 2 Pub	0	258.767	4.31278	Set 3 Pub	0	258.806	4.31343	Set 4 Pub	0	258.486	4.30811	Set 5 Pub	0	258.402	4.30669	Pregnenolone
753	0	259.338	4.3223	GFP	0	258.99	4.3165	Set 1 Pub	0	258.957	4.31596	Set 2 Pub	0	259.109	4.31849	Set 3 Pub	0	259.151	4.31918	Set 4 Pub	0	258.831	4.31385	Set 5 Pub	0	258.745	4.31242	Pregnenolone
754	0	259.681	4.32802	GFP	0	259.333	4.32221	Set 1 Pub	0	259.301	4.32168	Set 2 Pub	0	259.454	4.32424	Set 3 Pub	0	259.493	4.32489	Set 4 Pub	0	259.177	4.31961	Set 5 Pub	0	259.088	4.31813	Pregnenolone
755	0	260.025	4.33375	GFP	0	259.677	4.32796	Set 1 Pub	0	259.646	4.32743	Set 2 Pub	0	259.798	4.32996	Set 3 Pub	0	259.836	4.3306	Set 4 Pub	0	259.522	4.32536	Set 5 Pub	0	259.431	4.32385	Pregnenolone
756	0	260.368	4.33946	GFP	0	260.022	4.3337	Set 1 Pub	0	259.989	4.33315	Set 2 Pub	0	260.145	4.33576	Set 3 Pub	0	260.179	4.33632	Set 4 Pub	0	259.864	4.33107	Set 5 Pub	0	259.774	4.32956	Pregnenolone
757	0	260.711	4.34518	GFP	0	260.367	4.33945	Set 1 Pub	0	260.332	4.33886	Set 2 Pub	0	260.489	4.34149	Set 3 Pub	0	260.523	4.34204	Set 4 Pub	0	260.208	4.3368	Set 5 Pub	0	260.118	4.33531	Pregnenolone
758	0	261.054	4.3509	GFP	0	260.71	4.34517	Set 1 Pub	0	260.674	4.34457	Set 2 Pub	0	260.835	4.34725	Set 3 Pub	0	260.866	4.34777	Set 4 Pub	0	260.553	4.34255	Set 5 Pub	0	260.462	4.34103	Pregnenolone
759	0	261.4	4.35666	GFP	0	261.053	4.35089	Set 1 Pub	0	261.022	4.35037	Set 2 Pub	0	261.181	4.35301	Set 3 Pub	0	261.209	4.35349	Set 4 Pub	0	260.899	4.34831	Set 5 Pub	0	260.805	4.34675	Pregnenolone
760	0	261.744	4.36239	GFP	0	261.396	4.3566	Set 1 Pub	0	261.368	4.35613	Set 2 Pub	0	261.524	4.35874	Set 3 Pub	0	261.554	4.35923	Set 4 Pub	0	261.241	4.35402	Set 5 Pub	0	261.149	4.35248	Pregnenolone
761	0	262.087	4.36812	GFP	0	261.741	4.36235	Set 1 Pub	0	261.711	4.36184	Set 2 Pub	0	261.867	4.36446	Set 3 Pub	0	261.899	4.36498	Set 4 Pub	0	261.585	4.35975	Set 5 Pub	0	261.491	4.35819	Pregnenolone
762	0	262.431	4.37385	GFP	0	262.089	4.36814	Set 1 Pub	0	262.056	4.36761	Set 2 Pub	0	262.211	4.37019	Set 3 Pub	0	262.242	4.37069	Set 4 Pub	0	261.93	4.3655	Set 5 Pub	0	261.835	4.36392	Pregnenolone
763	0	262.777	4.37962	GFP	0	262.432	4.37387	Set 1 Pub	0	262.4	4.37334	Set 2 Pub	0	262.556	4.37593	Set 3 Pub	0	262.585	4.37641	Set 4 Pub	0	262.273	4.37121	Set 5 Pub	0	262.179	4.36965	Pregnenolone
764	0	263.12	4.38533	GFP	0	262.778	4.37963	Set 1 Pub	0	262.743	4.37905	Set 2 Pub	0	262.9	4.38167	Set 3 Pub	0	262.927	4.38212	Set 4 Pub	0	262.615	4.37692	Set 5 Pub	0	262.522	4.37536	Pregnenolone
765	0	263.465	4.39108	GFP	0	263.121	4.38535	Set 1 Pub	0	263.087	4.38478	Set 2 Pub	0	263.243	4.38739	Set 3 Pub	0	263.271	4.38786	Set 4 Pub	0	262.96	4.38267	Set 5 Pub	0	262.865	4.38109	Pregnenolone
766	0	263.81	4.39683	GFP	0	263.464	4.39106	Set 1 Pub	0	263.432	4.39053	Set 2 Pub	0	263.587	4.39312	Set 3 Pub	0	263.619	4.39365	Set 4 Pub	0	263.303	4.38838	Set 5 Pub	0	263.209	4.38682	Pregnenolone
767	0	264.154	4.40257	GFP	0	263.807	4.39679	Set 1 Pub	0	263.776	4.39627	Set 2 Pub	0	263.93	4.39883	Set 3 Pub	0	263.963	4.39938	Set 4 Pub	0	263.648	4.39413	Set 5 Pub	0	263.552	4.39254	Pregnenolone
768	0	264.497	4.40828	GFP	0	264.153	4.40255	Set 1 Pub	0	264.12	4.402	Set 2 Pub	0	264.273	4.40454	Set 3 Pub	0	264.307	4.40512	Set 4 Pub	0	263.992	4.39987	Set 5 Pub	0	263.895	4.39825	Pregnenolone
769	0	264.841	4.41401	GFP	0	264.497	4.40828	Set 1 Pub	0	264.463	4.40771	Set 2 Pub	0	264.615	4.41026	Set 3 Pub	0	264.651	4.41085	Set 4 Pub	0	264.337	4.40562	Set 5 Pub	0	264.24	4.404	Pregnenolone
770	0	265.185	4.41976	GFP	0	264.839	4.41399	Set 1 Pub	0	264.806	4.41344	Set 2 Pub	0	264.96	4.416	Set 3 Pub	0	264.995	4.41658	Set 4 Pub	0	264.682	4.41136	Set 5 Pub	0	264.583	4.40972	Pregnenolone
771	0	265.529	4.42549	GFP	0	265.185	4.41976	Set 1 Pub	0	265.149	4.41916	Set 2 Pub	0	265.304	4.42173	Set 3 Pub	0	265.34	4.42233	Set 4 Pub	0	265.026	4.41711	Set 5 Pub	0	264.926	4.41544	Pregnenolone
772	0	265.873	4.43121	GFP	0	265.53	4.4255	Set 1 Pub	0	265.492	4.42487	Set 2 Pub	0	265.647	4.42746	Set 3 Pub	0	265.684	4.42807	Set 4 Pub	0	265.37	4.42284	Set 5 Pub	0	265.269	4.42115	Pregnenolone
773	0	266.216	4.43693	GFP	0	265.873	4.43122	Set 1 Pub	0	265.837	4.43061	Set 2 Pub	0	265.992	4.4332	Set 3 Pub	0	266.027	4.43379	Set 4 Pub	0	265.713	4.42855	Set 5 Pub	0	265.612	4.42686	Pregnenolone
774	0	266.56	4.44267	GFP	0	266.216	4.43693	Set 1 Pub	0	266.182	4.43637	Set 2 Pub	0	266.337	4.43895	Set 3 Pub	0	266.372	4.43953	Set 4 Pub	0	266.056	4.43426	Set 5 Pub	0	265.955	4.43258	Pregnenolone
775	0	266.905	4.44842	GFP	0	266.56	4.44267	Set 1 Pub	0	266.526	4.4421	Set 2 Pub	0	266.68	4.44467	Set 3 Pub	0	266.715	4.44524	Set 4 Pub	0	266.4	4.43999	Set 5 Pub	0	266.298	4.43829	Pregnenolone
776	0	267.248	4.45413	GFP	0	266.905	4.44842	Set 1 Pub	0	266.871	4.44785	Set 2 Pub	0	267.025	4.45041	Set 3 Pub	0	267.06	4.45099	Set 4 Pub	0	266.742	4.44571	Set 5 Pub	0	266.641	4.44402	Pregnenolone
777	0	267.591	4.45984	GFP	0	267.249	4.45415	Set 1 Pub	0	267.214	4.45356	Set 2 Pub	0	267.367	4.45612	Set 3 Pub	0	267.403	4.45671	Set 4 Pub	0	267.087	4.45145	Set 5 Pub	0	266.986	4.44977	Pregnenolone
778	0	267.936	4.46561	GFP	0	267.592	4.45987	Set 1 Pub	0	267.558	4.45931	Set 2 Pub	0	267.711	4.46185	Set 3 Pub	0	267.747	4.46245	Set 4 Pub	0	267.43	4.45717	Set 5 Pub	0	267.329	4.45548	Pregnenolone
779	0	268.281	4.47135	GFP	0	267.935	4.46559	Set 1 Pub	0	267.903	4.46505	Set 2 Pub	0	268.056	4.4676	Set 3 Pub	0	268.092	4.4682	Set 4 Pub	0	267.775	4.46291	Set 5 Pub	0	267.672	4.46119	Pregnenolone
780	0	268.624	4.47707	GFP	0	268.28	4.47133	Set 1 Pub	0	268.248	4.47079	Set 2 Pub	0	268.401	4.47336	Set 3 Pub	0	268.438	4.47396	Set 4 Pub	0	268.118	4.46864	Set 5 Pub	0	268.014	4.46691	Pregnenolone
781	0	268.969	4.48281	GFP	0	268.625	4.47708	Set 1 Pub	0	268.594	4.47657	Set 2 Pub	0	268.748	4.47914	Set 3 Pub	0	268.783	4.47971	Set 4 Pub	0	268.461	4.47435	Set 5 Pub	0	268.359	4.47265	Pregnenolone
782	0	269.313	4.48854	GFP	0	268.968	4.4828	Set 1 Pub	0	268.938	4.4823	Set 2 Pub	0	269.093	4.48488	Set 3 Pub	0	269.128	4.48547	Set 4 Pub	0	268.807	4.48011	Set 5 Pub	0	268.702	4.47837	Pregnenolone
783	0	269.656	4.49427	GFP	0	269.312	4.48854	Set 1 Pub	0	269.283	4.48805	Set 2 Pub	0	269.436	4.4906	Set 3 Pub	0	269.471	4.49118	Set 4 Pub	0	269.152	4.48586	Set 5 Pub	0	269.046	4.4841	Pregnenolone
784	0	269.999	4.49998	GFP	0	269.657	4.49429	Set 1 Pub	0	269.626	4.49376	Set 2 Pub	0	269.78	4.49634	Set 3 Pub	0	269.814	4.4969	Set 4 Pub	0	269.494	4.49157	Set 5 Pub	0	269.389	4.48982	Pregnenolone
785	0	270.344	4.50573	GFP	0	270.002	4.50003	Set 1 Pub	0	269.968	4.49947	Set 2 Pub	0	270.123	4.50205	Set 3 Pub	0	270.158	4.50263	Set 4 Pub	0	269.84	4.49734	Set 5 Pub	0	269.734	4.49556	Pregnenolone
786	0	270.687	4.51144	GFP	0	270.347	4.50578	Set 1 Pub	0	270.311	4.50519	Set 2 Pub	0	270.469	4.50782	Set 3 Pub	0	270.501	4.50835	Set 4 Pub	0	270.185	4.50308	Set 5 Pub	0	270.078	4.50129	Pregnenolone
787	0	271.03	4.51717	GFP	0	270.689	4.51149	Set 1 Pub	0	270.659	4.51098	Set 2 Pub	0	270.815	4.51358	Set 3 Pub	0	270.844	4.51407	Set 4 Pub	0	270.531	4.50884	Set 5 Pub	0	270.42	4.50701	Pregnenolone
788	0	271.376	4.52293	GFP	0	271.035	4.51725	Set 1 Pub	0	271.005	4.51675	Set 2 Pub	0	271.158	4.51931	Set 3 Pub	0	271.189	4.51981	Set 4 Pub	0	270.873	4.51456	Set 5 Pub	0	270.763	4.51272	Pregnenolone
789	0	271.72	4.52867	GFP	0	271.38	4.52299	Set 1 Pub	0	271.348	4.52246	Set 2 Pub	0	271.501	4.52502	Set 3 Pub	0	271.533	4.52556	Set 4 Pub	0	271.217	4.52028	Set 5 Pub	0	271.106	4.51843	Pregnenolone
790	0	272.065	4.53441	GFP	0	271.727	4.52879	Set 1 Pub	0	271.693	4.52822	Set 2 Pub	0	271.845	4.53075	Set 3 Pub	0	271.876	4.53127	Set 4 Pub	0	271.562	4.52603	Set 5 Pub	0	271.451	4.52418	Pregnenolone
791	0	272.41	4.54016	GFP	0	272.071	4.53452	Set 1 Pub	0	272.037	4.53395	Set 2 Pub	0	272.19	4.53649	Set 3 Pub	0	272.219	4.53698	Set 4 Pub	0	271.905	4.53174	Set 5 Pub	0	271.795	4.52991	Pregnenolone
792	0	272.754	4.5459	GFP	0	272.415	4.54025	Set 1 Pub	0	272.38	4.53967	Set 2 Pub	0	272.534	4.54224	Set 3 Pub	0	272.562	4.5427	Set 4 Pub	0	272.247	4.53746	Set 5 Pub	0	272.138	4.53563	Pregnenolone
793	0	273.099	4.55165	GFP	0	272.758	4.54597	Set 1 Pub	0	272.726	4.54543	Set 2 Pub	0	272.877	4.54795	Set 3 Pub	0	272.906	4.54843	Set 4 Pub	0	272.592	4.5432	Set 5 Pub	0	272.482	4.54137	Pregnenolone
794	0	273.442	4.55736	GFP	0	273.101	4.55168	Set 1 Pub	0	273.071	4.55118	Set 2 Pub	0	273.222	4.5537	Set 3 Pub	0	273.251	4.55419	Set 4 Pub	0	272.935	4.54892	Set 5 Pub	0	272.826	4.54711	Pregnenolone
795	0	273.787	4.56311	GFP	0	273.444	4.55739	Set 1 Pub	0	273.415	4.55692	Set 2 Pub	0	273.565	4.55941	Set 3 Pub	0	273.599	4.55998	Set 4 Pub	0	273.279	4.55464	Set 5 Pub	0	273.169	4.55282	Pregnenolone
796	0	274.132	4.56886	GFP	0	273.789	4.56315	Set 1 Pub	0	273.759	4.56265	Set 2 Pub	0	273.907	4.56512	Set 3 Pub	0	273.945	4.56574	Set 4 Pub	0	273.624	4.56041	Set 5 Pub	0	273.512	4.55853	Pregnenolone
797	0	274.479	4.57466	GFP	0	274.132	4.56887	Set 1 Pub	0	274.104	4.5684	Set 2 Pub	0	274.25	4.57084	Set 3 Pub	0	274.288	4.57147	Set 4 Pub	0	273.969	4.56615	Set 5 Pub	0	273.857	4.56428	Pregnenolone
798	0	274.825	4.58042	GFP	0	274.475	4.57458	Set 1 Pub	0	274.447	4.57412	Set 2 Pub	0	274.595	4.57658	Set 3 Pub	0	274.634	4.57723	Set 4 Pub	0	274.314	4.5719	Set 5 Pub	0	274.199	4.56999	Pregnenolone
799	0	275.168	4.58613	GFP	0	274.821	4.58034	Set 1 Pub	0	274.79	4.57984	Set 2 Pub	0	274.941	4.58235	Set 3 Pub	0	274.98	4.58299	Set 4 Pub	0	274.657	4.57761	Set 5 Pub	0	274.543	4.57572	Pregnenolone
800	0	275.52	4.59199	GFP	0	275.166	4.58609	Set 1 Pub	0	275.133	4.58555	Set 2 Pub	0	275.284	4.58807	Set 3 Pub	0	275.324	4.58874	Set 4 Pub	0	275.002	4.58337	Set 5 Pub	0	274.886	4.58144	Pregnenolone
801	0	275.862	4.59771	GFP	0	275.508	4.5918	Set 1 Pub	0	275.476	4.59127	Set 2 Pub	0	275.629	4.59381	Set 3 Pub	0	275.667	4.59445	Set 4 Pub	0	275.345	4.58908	Set 5 Pub	0	275.229	4.58715	Pregnenolone
802	0	276.206	4.60343	GFP	0	275.854	4.59757	Set 1 Pub	0	275.822	4.59703	Set 2 Pub	0	275.976	4.59961	Set 3 Pub	0	276.013	4.60022	Set 4 Pub	0	275.688	4.5948	Set 5 Pub	0	275.572	4.59287	Pregnenolone
803	0	276.554	4.60923	GFP	0	276.206	4.60343	Set 1 Pub	0	276.167	4.60279	Set 2 Pub	0	276.319	4.60532	Set 3 Pub	0	276.356	4.60593	Set 4 Pub	0	276.036	4.60059	Set 5 Pub	0	275.915	4.59858	Pregnenolone
804	0	276.897	4.61494	GFP	0	276.55	4.60917	Set 1 Pub	0	276.512	4.60853	Set 2 Pub	0	276.665	4.61108	Set 3 Pub	0	276.701	4.61168	Set 4 Pub	0	276.378	4.60631	Set 5 Pub	0	276.258	4.60431	Pregnenolone
805	0	277.243	4.62071	GFP	0	276.896	4.61494	Set 1 Pub	0	276.855	4.61425	Set 2 Pub	0	277.008	4.6168	Set 3 Pub	0	277.044	4.61739	Set 4 Pub	0	276.723	4.61205	Set 5 Pub	0	276.606	4.6101	Pregnenolone
806	0	277.585	4.62642	GFP	0	277.24	4.62066	Set 1 Pub	0	277.207	4.62011	Set 2 Pub	0	277.359	4.62266	Set 3 Pub	0	277.388	4.62314	Set 4 Pub	0	277.066	4.61777	Set 5 Pub	0	276.95	4.61583	Pregnenolone
807	0	277.928	4.63214	GFP	0	277.586	4.62643	Set 1 Pub	0	277.554	4.62591	Set 2 Pub	0	277.704	4.6284	Set 3 Pub	0	277.734	4.6289	Set 4 Pub	0	277.41	4.62349	Set 5 Pub	0	277.293	4.62155	Pregnenolone
808	0	278.271	4.63785	GFP	0	277.931	4.63219	Set 1 Pub	0	277.899	4.63165	Set 2 Pub	0	278.05	4.63416	Set 3 Pub	0	278.08	4.63466	Set 4 Pub	0	277.756	4.62927	Set 5 Pub	0	277.635	4.62726	Pregnenolone
809	0	278.618	4.64363	GFP	0	278.276	4.63793	Set 1 Pub	0	278.246	4.63743	Set 2 Pub	0	278.396	4.63994	Set 3 Pub	0	278.424	4.64041	Set 4 Pub	0	278.102	4.63503	Set 5 Pub	0	277.987	4.63312	Pregnenolone
810	0	278.962	4.64937	GFP	0	278.619	4.64365	Set 1 Pub	0	278.589	4.64316	Set 2 Pub	0	278.741	4.64569	Set 3 Pub	0	278.77	4.64617	Set 4 Pub	0	278.448	4.6408	Set 5 Pub	0	278.33	4.63883	Pregnenolone
811	0	279.306	4.6551	GFP	0	278.963	4.64938	Set 1 Pub	0	278.934	4.6489	Set 2 Pub	0	279.087	4.65145	Set 3 Pub	0	279.113	4.65189	Set 4 Pub	0	278.792	4.64654	Set 5 Pub	0	278.673	4.64455	Pregnenolone
812	0	279.652	4.66087	GFP	0	279.307	4.65512	Set 1 Pub	0	279.277	4.65462	Set 2 Pub	0	279.431	4.65718	Set 3 Pub	0	279.457	4.65761	Set 4 Pub	0	279.139	4.65232	Set 5 Pub	0	279.016	4.65026	Pregnenolone
813	0	279.996	4.66659	GFP	0	279.652	4.66086	Set 1 Pub	0	279.62	4.66033	Set 2 Pub	0	279.774	4.6629	Set 3 Pub	0	279.804	4.66339	Set 4 Pub	0	279.485	4.65808	Set 5 Pub	0	279.358	4.65597	Pregnenolone
814	0	280.338	4.67231	GFP	0	279.998	4.66663	Set 1 Pub	0	279.963	4.66604	Set 2 Pub	0	280.12	4.66867	Set 3 Pub	0	280.148	4.66913	Set 4 Pub	0	279.828	4.66381	Set 5 Pub	0	279.702	4.6617	Pregnenolone
815	0	280.683	4.67805	GFP	0	280.34	4.67234	Set 1 Pub	0	280.31	4.67184	Set 2 Pub	0	280.466	4.67443	Set 3 Pub	0	280.49	4.67484	Set 4 Pub	0	280.174	4.66957	Set 5 Pub	0	280.045	4.66742	Pregnenolone
816	0	281.029	4.68381	GFP	0	280.684	4.67807	Set 1 Pub	0	280.656	4.6776	Set 2 Pub	0	280.811	4.68019	Set 3 Pub	0	280.835	4.68059	Set 4 Pub	0	280.517	4.67529	Set 5 Pub	0	280.391	4.67318	Pregnenolone
817	0	281.374	4.68956	GFP	0	281.029	4.68382	Set 1 Pub	0	280.999	4.68331	Set 2 Pub	0	281.154	4.6859	Set 3 Pub	0	281.181	4.68635	Set 4 Pub	0	280.86	4.681	Set 5 Pub	0	280.733	4.67889	Pregnenolone
818	0	281.719	4.69532	GFP	0	281.377	4.68961	Set 1 Pub	0	281.344	4.68907	Set 2 Pub	0	281.499	4.69165	Set 3 Pub	0	281.524	4.69206	Set 4 Pub	0	281.205	4.68675	Set 5 Pub	0	281.076	4.68461	Pregnenolone
819	0	282.064	4.70107	GFP	0	281.72	4.69533	Set 1 Pub	0	281.69	4.69484	Set 2 Pub	0	281.847	4.69744	Set 3 Pub	0	281.866	4.69777	Set 4 Pub	0	281.548	4.69246	Set 5 Pub	0	281.42	4.69033	Pregnenolone
820	0	282.409	4.70681	GFP	0	282.067	4.70112	Set 1 Pub	0	282.038	4.70063	Set 2 Pub	0	282.194	4.70324	Set 3 Pub	0	282.209	4.70349	Set 4 Pub	0	281.89	4.69817	Set 5 Pub	0	281.765	4.69608	Pregnenolone
821	0	282.752	4.71253	GFP	0	282.411	4.70685	Set 1 Pub	0	282.384	4.70639	Set 2 Pub	0	282.537	4.70895	Set 3 Pub	0	282.555	4.70925	Set 4 Pub	0	282.235	4.70392	Set 5 Pub	0	282.112	4.70187	Pregnenolone
822	0	283.094	4.71824	GFP	0	282.754	4.71256	Set 1 Pub	0	282.729	4.71215	Set 2 Pub	0	282.883	4.71472	Set 3 Pub	0	282.901	4.71501	Set 4 Pub	0	282.578	4.70963	Set 5 Pub	0	282.455	4.70759	Pregnenolone
823	0	283.44	4.724	GFP	0	283.097	4.71828	Set 1 Pub	0	283.072	4.71787	Set 2 Pub	0	283.226	4.72043	Set 3 Pub	0	283.248	4.72081	Set 4 Pub	0	282.924	4.7154	Set 5 Pub	0	282.798	4.7133	Pregnenolone
824	0	283.783	4.72971	GFP	0	283.442	4.72404	Set 1 Pub	0	283.417	4.72361	Set 2 Pub	0	283.569	4.72614	Set 3 Pub	0	283.594	4.72657	Set 4 Pub	0	283.269	4.72116	Set 5 Pub	0	283.141	4.71901	Pregnenolone
825	0	284.131	4.73552	GFP	0	283.785	4.72975	Set 1 Pub	0	283.764	4.72941	Set 2 Pub	0	283.936	4.73227	Set 3 Pub	0	283.938	4.73229	Set 4 Pub	0	283.613	4.72689	Set 5 Pub	0	283.486	4.72476	Pregnenolone
826	0	284.474	4.74123	GFP	0	284.128	4.73547	Set 1 Pub	0	284.108	4.73514	Set 2 Pub	0	284.279	4.73798	Set 3 Pub	0	284.285	4.73808	Set 4 Pub	0	283.956	4.7326	Set 5 Pub	0	283.829	4.73049	Pregnenolone
827	0	284.817	4.74694	GFP	0	284.474	4.74123	Set 1 Pub	0	284.451	4.74085	Set 2 Pub	0	284.625	4.74375	Set 3 Pub	0	284.63	4.74384	Set 4 Pub	0	284.299	4.73831	Set 5 Pub	0	284.172	4.7362	Pregnenolone
828	0	285.162	4.75271	GFP	0	284.82	4.74701	Set 1 Pub	0	284.794	4.74656	Set 2 Pub	0	284.968	4.74946	Set 3 Pub	0	284.975	4.74958	Set 4 Pub	0	284.646	4.74411	Set 5 Pub	0	284.516	4.74193	Pregnenolone
829	0	285.505	4.75842	GFP	0	285.163	4.75272	Set 1 Pub	0	285.137	4.75228	Set 2 Pub	0	285.315	4.75526	Set 3 Pub	0	285.318	4.75529	Set 4 Pub	0	284.989	4.74982	Set 5 Pub	0	284.859	4.74765	Pregnenolone
830	0	285.849	4.76415	GFP	0	285.506	4.75843	Set 1 Pub	0	285.483	4.75805	Set 2 Pub	0	285.658	4.76097	Set 3 Pub	0	285.661	4.76101	Set 4 Pub	0	285.332	4.75554	Set 5 Pub	0	285.202	4.75336	Pregnenolone
831	0	286.197	4.76994	GFP	0	285.849	4.76415	Set 1 Pub	0	285.826	4.76376	Set 2 Pub	0	286.001	4.76668	Set 3 Pub	0	286.003	4.76672	Set 4 Pub	0	285.68	4.76133	Set 5 Pub	0	285.544	4.75907	Pregnenolone
832	0	286.542	4.7757	GFP	0	286.192	4.76986	Set 1 Pub	0	286.169	4.76949	Set 2 Pub	0	286.345	4.77241	Set 3 Pub	0	286.35	4.7725	Set 4 Pub	0	286.023	4.76704	Set 5 Pub	0	285.887	4.76479	Pregnenolone
833	0	286.888	4.78146	GFP	0	286.537	4.77562	Set 1 Pub	0	286.512	4.7752	Set 2 Pub	0	286.687	4.77812	Set 3 Pub	0	286.693	4.77821	Set 4 Pub	0	286.365	4.77276	Set 5 Pub	0	286.235	4.77058	Pregnenolone
834	0	287.234	4.78723	GFP	0	286.881	4.78135	Set 1 Pub	0	286.855	4.78092	Set 2 Pub	0	287.03	4.78384	Set 3 Pub	0	287.036	4.78393	Set 4 Pub	0	286.708	4.77847	Set 5 Pub	0	286.579	4.77631	Pregnenolone
835	0	287.576	4.79294	GFP	0	287.227	4.78711	Set 1 Pub	0	287.203	4.78671	Set 2 Pub	0	287.375	4.78959	Set 3 Pub	0	287.382	4.78969	Set 4 Pub	0	287.052	4.7842	Set 5 Pub	0	286.921	4.78202	Pregnenolone
836	0	287.919	4.79865	GFP	0	287.572	4.79287	Set 1 Pub	0	287.545	4.79242	Set 2 Pub	0	287.721	4.79535	Set 3 Pub	0	287.727	4.79546	Set 4 Pub	0	287.399	4.78998	Set 5 Pub	0	287.264	4.78774	Pregnenolone
837	0	288.265	4.80442	GFP	0	287.917	4.79862	Set 1 Pub	0	287.892	4.7982	Set 2 Pub	0	288.068	4.80113	Set 3 Pub	0	288.071	4.80118	Set 4 Pub	0	287.744	4.79574	Set 5 Pub	0	287.61	4.7935	Pregnenolone
838	0	288.61	4.81016	GFP	0	288.26	4.80433	Set 1 Pub	0	288.236	4.80393	Set 2 Pub	0	288.413	4.80689	Set 3 Pub	0	288.417	4.80694	Set 4 Pub	0	288.09	4.8015	Set 5 Pub	0	287.953	4.79921	Pregnenolone
839	0	288.955	4.81592	GFP	0	288.606	4.81009	Set 1 Pub	0	288.582	4.80969	Set 2 Pub	0	288.759	4.81265	Set 3 Pub	0	288.76	4.81266	Set 4 Pub	0	288.434	4.80723	Set 5 Pub	0	288.296	4.80493	Pregnenolone
840	0	289.301	4.82168	GFP	0	288.951	4.81584	Set 1 Pub	0	288.924	4.81541	Set 2 Pub	0	289.103	4.81838	Set 3 Pub	0	289.104	4.81839	Set 4 Pub	0	288.778	4.81296	Set 5 Pub	0	288.638	4.81064	Pregnenolone
841	0	289.645	4.82741	GFP	0	289.297	4.82162	Set 1 Pub	0	289.268	4.82113	Set 2 Pub	0	289.446	4.82411	Set 3 Pub	0	289.448	4.82414	Set 4 Pub	0	289.123	4.81872	Set 5 Pub	0	288.984	4.8164	Pregnenolone
842	0	289.988	4.83313	GFP	0	289.641	4.82735	Set 1 Pub	0	289.612	4.82686	Set 2 Pub	0	289.792	4.82987	Set 3 Pub	0	289.795	4.82992	Set 4 Pub	0	289.467	4.82445	Set 5 Pub	0	289.328	4.82213	Pregnenolone
843	0	290.332	4.83886	GFP	0	289.985	4.83308	Set 1 Pub	0	289.955	4.83259	Set 2 Pub	0	290.138	4.83563	Set 3 Pub	0	290.143	4.83571	Set 4 Pub	0	289.81	4.83016	Set 5 Pub	0	289.671	4.82784	Pregnenolone
844	0	290.698	4.84496	GFP	0	290.33	4.83883	Set 1 Pub	0	290.301	4.83835	Set 2 Pub	0	290.481	4.84136	Set 3 Pub	0	290.486	4.84144	Set 4 Pub	0	290.153	4.83588	Set 5 Pub	0	290.014	4.83357	Pregnenolone
845	0	291.042	4.8507	GFP	0	290.677	4.84462	Set 1 Pub	0	290.644	4.84407	Set 2 Pub	0	290.824	4.84707	Set 3 Pub	0	290.832	4.8472	Set 4 Pub	0	290.5	4.84167	Set 5 Pub	0	290.357	4.83929	Pregnenolone
846	0	291.385	4.85642	GFP	0	291.02	4.85034	Set 1 Pub	0	290.99	4.84983	Set 2 Pub	0	291.171	4.85285	Set 3 Pub	0	291.175	4.85292	Set 4 Pub	0	290.845	4.84742	Set 5 Pub	0	290.701	4.84501	Pregnenolone
847	0	291.729	4.86215	GFP	0	291.363	4.85605	Set 1 Pub	0	291.333	4.85556	Set 2 Pub	0	291.515	4.85858	Set 3 Pub	0	291.518	4.85863	Set 4 Pub	0	291.188	4.85314	Set 5 Pub	0	291.044	4.85073	Pregnenolone
848	0	292.076	4.86793	GFP	0	291.707	4.86178	Set 1 Pub	0	291.676	4.86127	Set 2 Pub	0	291.862	4.86437	Set 3 Pub	0	291.862	4.86437	Set 4 Pub	0	291.531	4.85885	Set 5 Pub	0	291.386	4.85644	Pregnenolone
849	0	292.419	4.87365	GFP	0	292.05	4.86751	Set 1 Pub	0	292.023	4.86705	Set 2 Pub	0	292.205	4.87009	Set 3 Pub	0	292.205	4.87009	Set 4 Pub	0	291.878	4.86463	Set 5 Pub	0	291.729	4.86216	Pregnenolone
850	0	292.762	4.87937	GFP	0	292.393	4.87322	Set 1 Pub	0	292.367	4.87278	Set 2 Pub	0	292.549	4.87582	Set 3 Pub	0	292.549	4.87582	Set 4 Pub	0	292.22	4.87034	Set 5 Pub	0	292.072	4.86787	Pregnenolone
851	0	293.105	4.88508	GFP	0	292.736	4.87893	Set 1 Pub	0	292.712	4.87853	Set 2 Pub	0	292.897	4.88161	Set 3 Pub	0	292.892	4.88153	Set 4 Pub	0	292.563	4.87606	Set 5 Pub	0	292.415	4.87358	Pregnenolone
852	0	293.452	4.89086	GFP	0	293.081	4.88468	Set 1 Pub	0	293.055	4.88424	Set 2 Pub	0	293.24	4.88734	Set 3 Pub	0	293.235	4.88724	Set 4 Pub	0	292.909	4.88182	Set 5 Pub	0	292.758	4.8793	Pregnenolone
853	0	293.799	4.89665	GFP	0	293.424	4.89039	Set 1 Pub	0	293.402	4.89004	Set 2 Pub	0	293.583	4.89306	Set 3 Pub	0	293.578	4.89297	Set 4 Pub	0	293.253	4.88755	Set 5 Pub	0	293.104	4.88507	Pregnenolone
854	0	294.142	4.90237	GFP	0	293.766	4.89611	Set 1 Pub	0	293.746	4.89577	Set 2 Pub	0	293.926	4.89877	Set 3 Pub	0	293.925	4.89875	Set 4 Pub	0	293.6	4.89333	Set 5 Pub	0	293.448	4.89079	Pregnenolone
855	0	294.485	4.90808	GFP	0	294.112	4.90187	Set 1 Pub	0	294.089	4.90148	Set 2 Pub	0	294.27	4.9045	Set 3 Pub	0	294.271	4.90451	Set 4 Pub	0	293.942	4.89904	Set 5 Pub	0	293.79	4.89651	Pregnenolone
856	0	294.831	4.91384	GFP	0	294.459	4.90764	Set 1 Pub	0	294.435	4.90725	Set 2 Pub	0	294.617	4.91028	Set 3 Pub	0	294.614	4.91023	Set 4 Pub	0	294.29	4.90484	Set 5 Pub	0	294.134	4.90223	Pregnenolone
857	0	295.173	4.91956	GFP	0	294.802	4.91336	Set 1 Pub	0	294.778	4.91297	Set 2 Pub	0	294.959	4.91599	Set 3 Pub	0	294.956	4.91594	Set 4 Pub	0	294.633	4.91055	Set 5 Pub	0	294.477	4.90795	Pregnenolone
858	0	295.517	4.92528	GFP	0	295.148	4.91914	Set 1 Pub	0	295.121	4.91869	Set 2 Pub	0	295.302	4.9217	Set 3 Pub	0	295.299	4.92165	Set 4 Pub	0	294.976	4.91626	Set 5 Pub	0	294.82	4.91366	Pregnenolone
859	0	295.86	4.931	GFP	0	295.495	4.92492	Set 1 Pub	0	295.464	4.9244	Set 2 Pub	0	295.645	4.92742	Set 3 Pub	0	295.642	4.92737	Set 4 Pub	0	295.319	4.92199	Set 5 Pub	0	295.163	4.91938	Pregnenolone
860	0	296.208	4.9368	GFP	0	295.838	4.93063	Set 1 Pub	0	295.808	4.93013	Set 2 Pub	0	295.988	4.93313	Set 3 Pub	0	295.989	4.93314	Set 4 Pub	0	295.662	4.9277	Set 5 Pub	0	295.505	4.92509	Pregnenolone
861	0	296.551	4.94251	GFP	0	296.183	4.93639	Set 1 Pub	0	296.151	4.93584	Set 2 Pub	0	296.331	4.93885	Set 3 Pub	0	296.337	4.93894	Set 4 Pub	0	296.011	4.93352	Set 5 Pub	0	295.885	4.93142	Pregnenolone
862	0	296.894	4.94823	GFP	0	296.531	4.94218	Set 1 Pub	0	296.499	4.94166	Set 2 Pub	0	296.673	4.94456	Set 3 Pub	0	296.679	4.94466	Set 4 Pub	0	296.356	4.93926	Set 5 Pub	0	296.229	4.93715	Pregnenolone
863	0	297.236	4.95394	GFP	0	296.875	4.94791	Set 1 Pub	0	296.847	4.94745	Set 2 Pub	0	297.017	4.95029	Set 3 Pub	0	297.022	4.95037	Set 4 Pub	0	296.699	4.94498	Set 5 Pub	0	296.573	4.94288	Pregnenolone
864	0	297.579	4.95965	GFP	0	297.221	4.95368	Set 1 Pub	0	297.19	4.95317	Set 2 Pub	0	297.366	4.9561	Set 3 Pub	0	297.366	4.9561	Set 4 Pub	0	297.045	4.95076	Set 5 Pub	0	296.916	4.94859	Pregnenolone
865	0	297.927	4.96545	GFP	0	297.563	4.95939	Set 1 Pub	0	297.537	4.95895	Set 2 Pub	0	297.713	4.96188	Set 3 Pub	0	297.709	4.96181	Set 4 Pub	0	297.388	4.95647	Set 5 Pub	0	297.261	4.95436	Pregnenolone
866	0	298.27	4.97116	GFP	0	297.906	4.9651	Set 1 Pub	0	297.88	4.96466	Set 2 Pub	0	298.055	4.96759	Set 3 Pub	0	298.052	4.96753	Set 4 Pub	0	297.734	4.96223	Set 5 Pub	0	297.604	4.96007	Pregnenolone
867	0	298.613	4.97688	GFP	0	298.25	4.97083	Set 1 Pub	0	298.225	4.97042	Set 2 Pub	0	298.401	4.97335	Set 3 Pub	0	298.395	4.97325	Set 4 Pub	0	298.078	4.96796	Set 5 Pub	0	297.948	4.96581	Pregnenolone
868	0	298.955	4.98259	GFP	0	298.596	4.97659	Set 1 Pub	0	298.568	4.97614	Set 2 Pub	0	298.744	4.97907	Set 3 Pub	0	298.741	4.97902	Set 4 Pub	0	298.42	4.97367	Set 5 Pub	0	298.291	4.97152	Pregnenolone
869	0	299.299	4.98832	GFP	0	298.942	4.98237	Set 1 Pub	0	298.912	4.98187	Set 2 Pub	0	299.088	4.98479	Set 3 Pub	0	299.087	4.98478	Set 4 Pub	0	298.763	4.97939	Set 5 Pub	0	298.634	4.97723	Pregnenolone
870	0	299.642	4.99403	GFP	0	299.285	4.98809	Set 1 Pub	0	299.256	4.9876	Set 2 Pub	0	299.433	4.99056	Set 3 Pub	0	299.434	4.99056	Set 4 Pub	0	299.106	4.9851	Set 5 Pub	0	298.978	4.98296	Pregnenolone
871	0	299.987	4.99978	GFP	0	299.628	4.9938	Set 1 Pub	0	299.599	4.99331	Set 2 Pub	0	299.776	4.99627	Set 3 Pub	0	299.781	4.99636	Set 4 Pub	0	299.449	4.99081	Set 5 Pub	0	299.325	4.98876	Pregnenolone
872	0	300.33	5.00549	GFP	0	299.973	4.99955	Set 1 Pub	0	299.943	4.99906	Set 2 Pub	0	300.121	5.00201	Set 3 Pub	0	300.128	5.00214	Set 4 Pub	0	299.792	4.99654	Set 5 Pub	0	299.668	4.99447	Pregnenolone
873	0	300.676	5.01127	GFP	0	300.32	5.00534	Set 1 Pub	0	300.286	5.00477	Set 2 Pub	0	300.464	5.00773	Set 3 Pub	0	300.473	5.00788	Set 4 Pub	0	300.14	5.00234	Set 5 Pub	0	300.011	5.00018	Pregnenolone
874	0	301.02	5.017	GFP	0	300.664	5.01107	Set 1 Pub	0	300.631	5.01051	Set 2 Pub	0	300.81	5.01351	Set 3 Pub	0	300.816	5.01359	Set 4 Pub	0	300.484	5.00807	Set 5 Pub	0	300.354	5.0059	Pregnenolone
875	0	301.366	5.02276	GFP	0	301.013	5.01688	Set 1 Pub	0	300.975	5.01624	Set 2 Pub	0	301.154	5.01924	Set 3 Pub	0	301.159	5.01932	Set 4 Pub	0	300.827	5.01378	Set 5 Pub	0	300.749	5.01249	Pregnenolone
876	0	301.712	5.02854	GFP	0	301.356	5.0226	Set 1 Pub	0	301.317	5.02196	Set 2 Pub	0	301.502	5.02504	Set 3 Pub	0	301.508	5.02514	Set 4 Pub	0	301.17	5.01949	Set 5 Pub	0	301.092	5.0182	Pregnenolone
877	0	302.055	5.03425	GFP	0	301.703	5.02838	Set 1 Pub	0	301.664	5.02773	Set 2 Pub	0	301.845	5.03075	Set 3 Pub	0	301.851	5.03085	Set 4 Pub	0	301.516	5.02527	Set 5 Pub	0	301.435	5.02391	Pregnenolone
878	0	302.398	5.03997	GFP	0	302.046	5.03409	Set 1 Pub	0	302.008	5.03346	Set 2 Pub	0	302.189	5.03648	Set 3 Pub	0	302.195	5.03658	Set 4 Pub	0	301.859	5.03099	Set 5 Pub	0	301.778	5.02963	Pregnenolone
879	0	302.741	5.04568	GFP	0	302.389	5.03981	Set 1 Pub	0	302.351	5.03918	Set 2 Pub	0	302.536	5.04227	Set 3 Pub	0	302.538	5.0423	Set 4 Pub	0	302.202	5.0367	Set 5 Pub	0	302.12	5.03534	Pregnenolone
880	0	303.084	5.05139	GFP	0	302.732	5.04554	Set 1 Pub	0	302.694	5.04491	Set 2 Pub	0	302.879	5.04799	Set 3 Pub	0	302.88	5.04801	Set 4 Pub	0	302.551	5.04251	Set 5 Pub	0	302.464	5.04107	Pregnenolone
881	0	303.431	5.05719	GFP	0	303.075	5.05125	Set 1 Pub	0	303.042	5.0507	Set 2 Pub	0	303.223	5.05371	Set 3 Pub	0	303.224	5.05374	Set 4 Pub	0	302.894	5.04823	Set 5 Pub	0	302.807	5.04679	Pregnenolone
882	0	303.774	5.0629	GFP	0	303.418	5.05697	Set 1 Pub	0	303.386	5.05643	Set 2 Pub	0	303.566	5.05943	Set 3 Pub	0	303.569	5.05948	Set 4 Pub	0	303.24	5.054	Set 5 Pub	0	303.15	5.05251	Pregnenolone
883	0	304.117	5.06862	GFP	0	303.762	5.06269	Set 1 Pub	0	303.729	5.06214	Set 2 Pub	0	303.909	5.06516	Set 3 Pub	0	303.913	5.06521	Set 4 Pub	0	303.584	5.05973	Set 5 Pub	0	303.493	5.05822	Pregnenolone
884	0	304.46	5.07433	GFP	0	304.105	5.06842	Set 1 Pub	0	304.071	5.06786	Set 2 Pub	0	304.252	5.07087	Set 3 Pub	0	304.256	5.07093	Set 4 Pub	0	303.932	5.06553	Set 5 Pub	0	303.836	5.06393	Pregnenolone
885	0	304.803	5.08004	GFP	0	304.448	5.07414	Set 1 Pub	0	304.415	5.07358	Set 2 Pub	0	304.595	5.07659	Set 3 Pub	0	304.598	5.07664	Set 4 Pub	0	304.275	5.07126	Set 5 Pub	0	304.179	5.06965	Pregnenolone
886	0	305.146	5.08577	GFP	0	304.792	5.07987	Set 1 Pub	0	304.759	5.07931	Set 2 Pub	0	304.939	5.08231	Set 3 Pub	0	304.942	5.08237	Set 4 Pub	0	304.618	5.07697	Set 5 Pub	0	304.522	5.07536	Pregnenolone
887	0	305.489	5.09148	GFP	0	305.141	5.08568	Set 1 Pub	0	305.102	5.08503	Set 2 Pub	0	305.284	5.08806	Set 3 Pub	0	305.285	5.08808	Set 4 Pub	0	304.962	5.0827	Set 5 Pub	0	304.864	5.08107	Pregnenolone
888	0	305.832	5.0972	GFP	0	305.483	5.09139	Set 1 Pub	0	305.445	5.09076	Set 2 Pub	0	305.627	5.09379	Set 3 Pub	0	305.632	5.09386	Set 4 Pub	0	305.306	5.08843	Set 5 Pub	0	305.207	5.08679	Pregnenolone
889	0	306.179	5.10298	GFP	0	305.826	5.09711	Set 1 Pub	0	305.788	5.09647	Set 2 Pub	0	305.97	5.0995	Set 3 Pub	0	305.979	5.09966	Set 4 Pub	0	305.654	5.09424	Set 5 Pub	0	305.555	5.09258	Pregnenolone
890	0	306.521	5.10869	GFP	0	306.174	5.1029	Set 1 Pub	0	306.137	5.10228	Set 2 Pub	0	306.314	5.10523	Set 3 Pub	0	306.323	5.10538	Set 4 Pub	0	306.004	5.10007	Set 5 Pub	0	305.901	5.09834	Pregnenolone
891	0	306.867	5.11445	GFP	0	306.52	5.10866	Set 1 Pub	0	306.48	5.108	Set 2 Pub	0	306.657	5.11096	Set 3 Pub	0	306.666	5.1111	Set 4 Pub	0	306.347	5.10578	Set 5 Pub	0	306.244	5.10407	Pregnenolone
892	0	307.211	5.12018	GFP	0	306.862	5.11437	Set 1 Pub	0	306.826	5.11377	Set 2 Pub	0	307.006	5.11677	Set 3 Pub	0	307.009	5.11681	Set 4 Pub	0	306.693	5.11156	Set 5 Pub	0	306.587	5.10978	Pregnenolone
893	0	307.56	5.126	GFP	0	307.205	5.12009	Set 1 Pub	0	307.169	5.11949	Set 2 Pub	0	307.353	5.12255	Set 3 Pub	0	307.358	5.12263	Set 4 Pub	0	307.038	5.1173	Set 5 Pub	0	306.932	5.11553	Pregnenolone
894	0	307.903	5.13171	GFP	0	307.55	5.12584	Set 1 Pub	0	307.514	5.12523	Set 2 Pub	0	307.696	5.12826	Set 3 Pub	0	307.7	5.12834	Set 4 Pub	0	307.381	5.12302	Set 5 Pub	0	307.275	5.12124	Pregnenolone
895	0	308.247	5.13745	GFP	0	307.893	5.13155	Set 1 Pub	0	307.86	5.13099	Set 2 Pub	0	308.04	5.13401	Set 3 Pub	0	308.043	5.13405	Set 4 Pub	0	307.725	5.12875	Set 5 Pub	0	307.618	5.12697	Pregnenolone
896	0	308.59	5.14317	GFP	0	308.237	5.13728	Set 1 Pub	0	308.208	5.13681	Set 2 Pub	0	308.383	5.13972	Set 3 Pub	0	308.39	5.13983	Set 4 Pub	0	308.072	5.13453	Set 5 Pub	0	307.961	5.13269	Pregnenolone
897	0	308.935	5.14892	GFP	0	308.581	5.14302	Set 1 Pub	0	308.552	5.14253	Set 2 Pub	0	308.727	5.14545	Set 3 Pub	0	308.734	5.14556	Set 4 Pub	0	308.416	5.14026	Set 5 Pub	0	308.304	5.1384	Pregnenolone
898	0	309.278	5.15464	GFP	0	308.924	5.14874	Set 1 Pub	0	308.896	5.14826	Set 2 Pub	0	309.073	5.15121	Set 3 Pub	0	309.078	5.15131	Set 4 Pub	0	308.759	5.14599	Set 5 Pub	60317.5	308.648	5.14413	Pregnenolone
899	0	309.623	5.16038	GFP	0	309.268	5.15447	Set 1 Pub	0	309.239	5.15398	Set 2 Pub	0	309.417	5.15696	Set 3 Pub	0	309.421	5.15702	Set 4 Pub	0	309.102	5.1517	Set 5 Pub	0	308.992	5.14987	Pregnenolone
900	0	309.966	5.16609	GFP	0	309.618	5.1603	Set 1 Pub	0	309.583	5.15972	Set 2 Pub	0	309.762	5.1627	Set 3 Pub	0	309.766	5.16277	Set 4 Pub	0	309.446	5.15743	Set 5 Pub	0	309.336	5.1556	Pregnenolone
901	0	310.311	5.17186	GFP	0	309.963	5.16604	Set 1 Pub	0	309.926	5.16543	Set 2 Pub	0	310.105	5.16841	Set 3 Pub	0	310.11	5.16849	Set 4 Pub	0	309.794	5.16323	Set 5 Pub	0	309.679	5.16131	Pregnenolone
902	0	310.656	5.1776	GFP	0	310.307	5.17178	Set 1 Pub	0	310.271	5.17118	Set 2 Pub	0	310.454	5.17423	Set 3 Pub	0	310.452	5.17421	Set 4 Pub	0	310.137	5.16895	Set 5 Pub	0	310.026	5.1671	Pregnenolone
903	0	310.999	5.18332	GFP	0	310.655	5.17759	Set 1 Pub	0	310.614	5.17691	Set 2 Pub	123650	310.797	5.17995	Set 3 Pub	0	310.796	5.17993	Set 4 Pub	0	310.48	5.17467	Set 5 Pub	0	310.372	5.17286	Pregnenolone
904	0	311.343	5.18904	GFP	0	310.998	5.1833	Set 1 Pub	0	310.957	5.18262	Set 2 Pub	0	311.141	5.18569	Set 3 Pub	0	311.145	5.18575	Set 4 Pub	0	310.83	5.1805	Set 5 Pub	0	310.758	5.1793	Pregnenolone
905	0	311.686	5.19477	GFP	0	311.345	5.18908	Set 1 Pub	0	311.301	5.18835	Set 2 Pub	0	311.484	5.1914	Set 3 Pub	0	311.488	5.19146	Set 4 Pub	0	311.173	5.18622	Set 5 Pub	0	311.101	5.18501	Pregnenolone
906	0	312.035	5.20058	GFP	0	311.688	5.19481	Set 1 Pub	0	311.645	5.19409	Set 2 Pub	0	311.828	5.19713	Set 3 Pub	0	311.832	5.19719	Set 4 Pub	0	311.516	5.19194	Set 5 Pub	0	311.444	5.19073	Pregnenolone
907	0	312.381	5.20635	GFP	0	312.031	5.20052	Set 1 Pub	0	311.99	5.19983	Set 2 Pub	0	312.171	5.20284	Set 3 Pub	0	312.181	5.20302	Set 4 Pub	0	311.86	5.19767	Set 5 Pub	0	311.786	5.19644	Pregnenolone
908	0	312.728	5.21214	GFP	0	312.375	5.20625	Set 1 Pub	0	312.334	5.20556	Set 2 Pub	0	312.514	5.20857	Set 3 Pub	0	312.524	5.20873	Set 4 Pub	0	312.209	5.20348	Set 5 Pub	0	312.129	5.20216	Pregnenolone
909	0	313.072	5.21787	GFP	0	312.723	5.21204	Set 1 Pub	0	312.678	5.21131	Set 2 Pub	0	312.862	5.21436	Set 3 Pub	267232	312.868	5.21446	Set 4 Pub	0	312.552	5.20921	Set 5 Pub	0	312.473	5.20788	Pregnenolone
910	0	313.415	5.22358	GFP	0	313.066	5.21777	Set 1 Pub	0	313.022	5.21704	Set 2 Pub	0	313.205	5.22008	Set 3 Pub	0	313.215	5.22026	Set 4 Pub	0	312.897	5.21495	Set 5 Pub	0	312.816	5.2136	Pregnenolone
911	0	313.758	5.2293	GFP	0	313.41	5.2235	Set 1 Pub	0	313.365	5.22275	Set 2 Pub	0	313.548	5.22581	Set 3 Pub	0	313.559	5.22599	Set 4 Pub	0	313.241	5.22068	Set 5 Pub	0	313.159	5.21931	Pregnenolone
912	0	314.101	5.23501	GFP	0	313.754	5.22923	Set 1 Pub	0	313.713	5.22855	Set 2 Pub	0	313.892	5.23154	Set 3 Pub	0	313.903	5.23172	Set 4 Pub	0	313.588	5.22647	Set 5 Pub	0	313.501	5.22502	Pregnenolone
913	0	314.443	5.24072	GFP	0	314.097	5.23494	Set 1 Pub	0	314.056	5.23427	Set 2 Pub	0	314.237	5.23728	Set 3 Pub	0	314.247	5.23745	Set 4 Pub	0	313.932	5.2322	Set 5 Pub	0	313.844	5.23074	Pregnenolone
914	0	314.789	5.24649	GFP	0	314.44	5.24067	Set 1 Pub	0	314.4	5.24	Set 2 Pub	0	314.581	5.24301	Set 3 Pub	0	314.591	5.24318	Set 4 Pub	0	314.275	5.23792	Set 5 Pub	0	314.188	5.23647	Pregnenolone
915	0	315.133	5.25221	GFP	0	314.789	5.24648	Set 1 Pub	0	314.743	5.24572	Set 2 Pub	0	314.925	5.24876	Set 3 Pub	227017	314.934	5.24889	Set 4 Pub	0	314.619	5.24365	Set 5 Pub	0	314.531	5.24218	Pregnenolone
916	0	315.477	5.25794	GFP	0	315.139	5.25231	Set 1 Pub	0	315.087	5.25145	Set 2 Pub	0	315.269	5.25449	Set 3 Pub	0	315.283	5.25472	Set 4 Pub	0	314.963	5.24938	Set 5 Pub	0	314.874	5.24791	Pregnenolone
917	0	315.826	5.26377	GFP	0	315.482	5.25804	Set 1 Pub	0	315.431	5.25718	Set 2 Pub	0	315.612	5.2602	Set 3 Pub	0	315.627	5.26045	Set 4 Pub	0	315.307	5.25512	Set 5 Pub	0	315.218	5.25364	Pregnenolone
918	0	316.172	5.26953	GFP	0	315.826	5.26377	Set 1 Pub	0	315.774	5.2629	Set 2 Pub	0	315.956	5.26593	Set 3 Pub	0	315.971	5.26619	Set 4 Pub	0	315.657	5.26095	Set 5 Pub	0	315.564	5.2594	Pregnenolone
919	0	316.517	5.27528	GFP	0	316.17	5.2695	Set 1 Pub	0	316.124	5.26873	Set 2 Pub	0	316.3	5.27166	Set 3 Pub	0	316.315	5.27191	Set 4 Pub	0	316.002	5.2667	Set 5 Pub	0	315.908	5.26513	Pregnenolone
920	0	316.86	5.281	GFP	0	316.514	5.27523	Set 1 Pub	0	316.47	5.27449	Set 2 Pub	0	316.649	5.27749	Set 3 Pub	0	316.659	5.27764	Set 4 Pub	0	316.352	5.27254	Set 5 Pub	0	316.25	5.27084	Pregnenolone
921	0	317.203	5.28672	GFP	0	316.859	5.28099	Set 1 Pub	0	316.813	5.28022	Set 2 Pub	0	316.993	5.28322	Set 3 Pub	0	317.007	5.28346	Set 4 Pub	0	316.697	5.27829	Set 5 Pub	0	316.593	5.27655	Pregnenolone
922	0	317.546	5.29243	GFP	0	317.21	5.28683	Set 1 Pub	0	317.158	5.28597	Set 2 Pub	0	317.336	5.28893	Set 3 Pub	0	317.351	5.28918	Set 4 Pub	0	317.041	5.28401	Set 5 Pub	0	316.937	5.28228	Pregnenolone
923	0	317.894	5.29823	GFP	0	317.554	5.29256	Set 1 Pub	0	317.503	5.29171	Set 2 Pub	0	317.681	5.29468	Set 3 Pub	0	317.694	5.2949	Set 4 Pub	0	317.385	5.28974	Set 5 Pub	0	317.281	5.28801	Pregnenolone
924	0	318.237	5.30395	GFP	0	317.897	5.29829	Set 1 Pub	0	317.851	5.29752	Set 2 Pub	0	318.025	5.30042	Set 3 Pub	0	318.039	5.30064	Set 4 Pub	0	317.729	5.29549	Set 5 Pub	0	317.625	5.29374	Pregnenolone
925	0	318.581	5.30968	GFP	0	318.245	5.30408	Set 1 Pub	0	318.196	5.30326	Set 2 Pub	0	318.369	5.30615	Set 3 Pub	0	318.382	5.30637	Set 4 Pub	0	318.073	5.30122	Set 5 Pub	0	317.967	5.29946	Pregnenolone
926	0	318.925	5.31541	GFP	0	318.59	5.30983	Set 1 Pub	0	318.539	5.30899	Set 2 Pub	0	318.713	5.31188	Set 3 Pub	0	318.733	5.31222	Set 4 Pub	0	318.417	5.30695	Set 5 Pub	0	318.311	5.30518	Pregnenolone
927	0	319.274	5.32124	GFP	0	318.934	5.31556	Set 1 Pub	0	318.882	5.3147	Set 2 Pub	0	319.063	5.31771	Set 3 Pub	0	319.081	5.31801	Set 4 Pub	0	318.762	5.31269	Set 5 Pub	0	318.654	5.3109	Pregnenolone
928	0	319.617	5.32695	GFP	0	319.283	5.32139	Set 1 Pub	0	319.227	5.32045	Set 2 Pub	0	319.407	5.32346	Set 3 Pub	0	319.424	5.32374	Set 4 Pub	0	319.104	5.31841	Set 5 Pub	0	318.998	5.31663	Pregnenolone
929	0	319.96	5.33267	GFP	0	319.628	5.32714	Set 1 Pub	0	319.57	5.32616	Set 2 Pub	0	319.753	5.32922	Set 3 Pub	0	319.768	5.32947	Set 4 Pub	0	319.447	5.32412	Set 5 Pub	0	319.34	5.32234	Pregnenolone
930	0	320.304	5.33839	GFP	0	319.971	5.33285	Set 1 Pub	0	319.914	5.33191	Set 2 Pub	0	320.102	5.33503	Set 3 Pub	0	320.111	5.33518	Set 4 Pub	0	319.798	5.32996	Set 5 Pub	0	319.683	5.32805	Pregnenolone
931	0	320.647	5.34411	GFP	0	320.315	5.33858	Set 1 Pub	0	320.258	5.33763	Set 2 Pub	0	320.446	5.34076	Set 3 Pub	0	320.456	5.34093	Set 4 Pub	0	320.141	5.33568	Set 5 Pub	0	320.026	5.33377	Pregnenolone
932	0	320.99	5.34984	GFP	0	320.665	5.34442	Set 1 Pub	0	320.608	5.34346	Set 2 Pub	0	320.789	5.34649	Set 3 Pub	0	320.798	5.34664	Set 4 Pub	0	320.49	5.34151	Set 5 Pub	0	320.371	5.33951	Pregnenolone
933	0	321.334	5.35557	GFP	0	321.009	5.35015	Set 1 Pub	0	320.953	5.34922	Set 2 Pub	0	321.132	5.3522	Set 3 Pub	0	321.143	5.35239	Set 4 Pub	0	320.833	5.34722	Set 5 Pub	0	320.714	5.34523	Pregnenolone
934	0	321.678	5.36129	GFP	0	321.354	5.3559	Set 1 Pub	0	321.297	5.35495	Set 2 Pub	0	321.476	5.35793	Set 3 Pub	0	321.487	5.35812	Set 4 Pub	0	321.176	5.35294	Set 5 Pub	0	321.056	5.35094	Pregnenolone
935	0	322.02	5.36701	GFP	0	321.697	5.36161	Set 1 Pub	0	321.642	5.3607	Set 2 Pub	0	321.819	5.36365	Set 3 Pub	0	321.837	5.36395	Set 4 Pub	0	321.52	5.35866	Set 5 Pub	0	321.399	5.35665	Pregnenolone
936	0	322.364	5.37274	GFP	0	322.04	5.36734	Set 1 Pub	0	321.986	5.36643	Set 2 Pub	0	322.164	5.36939	Set 3 Pub	0	322.18	5.36967	Set 4 Pub	0	321.864	5.36441	Set 5 Pub	0	321.743	5.36238	Pregnenolone
937	0	322.715	5.37858	GFP	0	322.385	5.37308	Set 1 Pub	0	322.329	5.37216	Set 2 Pub	0	322.509	5.37516	Set 3 Pub	0	322.524	5.3754	Set 4 Pub	0	322.208	5.37014	Set 5 Pub	0	322.087	5.36811	Pregnenolone
938	0	323.059	5.38431	GFP	0	322.729	5.37881	Set 1 Pub	0	322.673	5.37789	Set 2 Pub	0	322.852	5.38087	Set 3 Pub	0	322.875	5.38125	Set 4 Pub	0	322.551	5.37585	Set 5 Pub	0	322.429	5.37382	Pregnenolone
939	0	323.401	5.39002	GFP	0	323.072	5.38454	Set 1 Pub	0	323.016	5.3836	Set 2 Pub	0	323.203	5.38671	Set 3 Pub	0	323.219	5.38699	Set 4 Pub	0	322.895	5.38158	Set 5 Pub	0	322.772	5.37954	Pregnenolone
940	0	323.745	5.39575	GFP	0	323.416	5.39027	Set 1 Pub	0	323.367	5.38945	Set 2 Pub	0	323.547	5.39244	Set 3 Pub	0	323.563	5.39272	Set 4 Pub	0	323.239	5.38732	Set 5 Pub	0	323.116	5.38527	Pregnenolone
941	0	324.088	5.40147	GFP	0	323.759	5.39598	Set 1 Pub	0	323.711	5.39518	Set 2 Pub	0	323.89	5.39817	Set 3 Pub	0	323.907	5.39845	Set 4 Pub	0	323.583	5.39305	Set 5 Pub	0	323.459	5.39098	Pregnenolone
942	0	324.433	5.40721	GFP	0	324.104	5.40173	Set 1 Pub	0	324.055	5.40092	Set 2 Pub	0	324.235	5.40392	Set 3 Pub	0	324.251	5.40419	Set 4 Pub	0	323.926	5.39876	Set 5 Pub	0	323.802	5.39671	Pregnenolone
943	0	324.777	5.41295	GFP	0	324.448	5.40747	Set 1 Pub	0	324.399	5.40665	Set 2 Pub	0	324.58	5.40966	Set 3 Pub	0	324.594	5.40991	Set 4 Pub	0	324.269	5.40449	Set 5 Pub	0	324.145	5.40242	Pregnenolone
944	0	325.124	5.41873	GFP	0	324.798	5.41331	Set 1 Pub	0	324.743	5.41238	Set 2 Pub	0	324.924	5.4154	Set 3 Pub	0	324.944	5.41573	Set 4 Pub	0	324.614	5.41024	Set 5 Pub	0	324.488	5.40814	Pregnenolone
945	0	325.469	5.42448	GFP	0	325.143	5.41905	Set 1 Pub	0	325.086	5.41811	Set 2 Pub	0	325.268	5.42113	Set 3 Pub	0	325.289	5.42148	Set 4 Pub	0	324.959	5.41598	Set 5 Pub	0	324.832	5.41386	Pregnenolone
946	0	325.813	5.43021	GFP	0	325.487	5.42478	Set 1 Pub	0	325.43	5.42384	Set 2 Pub	0	325.612	5.42686	Set 3 Pub	0	325.633	5.42722	Set 4 Pub	0	325.304	5.42173	Set 5 Pub	0	325.175	5.41958	Pregnenolone
947	0	326.163	5.43605	GFP	0	325.831	5.43051	Set 1 Pub	0	325.773	5.42955	Set 2 Pub	0	325.955	5.43259	Set 3 Pub	0	325.977	5.43295	Set 4 Pub	0	325.648	5.42747	Set 5 Pub	0	325.519	5.42532	Pregnenolone
948	0	326.507	5.44178	GFP	0	326.175	5.43625	Set 1 Pub	0	326.119	5.43531	Set 2 Pub	0	326.299	5.43832	Set 3 Pub	0	326.321	5.43868	Set 4 Pub	0	325.999	5.43332	Set 5 Pub	0	325.921	5.43202	Pregnenolone
949	0	326.85	5.4475	GFP	0	326.527	5.44211	Set 1 Pub	0	326.462	5.44104	Set 2 Pub	0	326.65	5.44417	Set 3 Pub	0	326.666	5.44443	Set 4 Pub	0	326.344	5.43906	Set 5 Pub	0	326.264	5.43773	Pregnenolone
950	0	327.193	5.45322	GFP	0	326.878	5.44796	Set 1 Pub	0	326.807	5.44679	Set 2 Pub	0	326.993	5.44989	Set 3 Pub	0	327.009	5.45015	Set 4 Pub	0	326.688	5.44481	Set 5 Pub	0	326.609	5.44348	Pregnenolone
951	0	327.538	5.45897	GFP	0	327.223	5.45371	Set 1 Pub	0	327.158	5.45263	Set 2 Pub	0	327.338	5.45563	Set 3 Pub	0	327.354	5.4559	Set 4 Pub	0	327.032	5.45054	Set 5 Pub	0	326.952	5.44921	Pregnenolone
952	0	327.883	5.46471	GFP	0	327.567	5.45945	Set 1 Pub	0	327.504	5.4584	Set 2 Pub	0	327.683	5.46138	Set 3 Pub	0	327.699	5.46164	Set 4 Pub	0	327.377	5.45629	Set 5 Pub	0	327.299	5.45499	Pregnenolone
953	0	328.227	5.47044	GFP	0	327.912	5.4652	Set 1 Pub	0	327.848	5.46414	Set 2 Pub	0	328.027	5.46712	Set 3 Pub	0	328.045	5.46742	Set 4 Pub	0	327.722	5.46203	Set 5 Pub	0	327.642	5.4607	Pregnenolone
954	0	328.571	5.47619	GFP	0	328.257	5.47095	Set 1 Pub	0	328.193	5.46988	Set 2 Pub	0	328.372	5.47286	Set 3 Pub	0	328.396	5.47327	Set 4 Pub	0	328.068	5.46781	Set 5 Pub	0	327.986	5.46644	Pregnenolone
955	0	328.923	5.48205	GFP	0	328.601	5.47669	Set 1 Pub	0	328.537	5.47561	Set 2 Pub	0	328.718	5.47863	Set 3 Pub	0	328.741	5.47902	Set 4 Pub	0	328.413	5.47355	Set 5 Pub	0	328.33	5.47217	Pregnenolone
956	0	329.268	5.48779	GFP	0	328.953	5.48255	Set 1 Pub	0	328.881	5.48136	Set 2 Pub	0	329.062	5.48437	Set 3 Pub	0	329.093	5.48488	Set 4 Pub	0	328.759	5.47932	Set 5 Pub	0	328.673	5.47789	Pregnenolone
957	0	329.613	5.49354	GFP	0	329.298	5.4883	Set 1 Pub	0	329.224	5.48707	Set 2 Pub	0	329.408	5.49013	Set 3 Pub	0	329.436	5.49059	Set 4 Pub	0	329.102	5.48503	Set 5 Pub	0	329.018	5.48363	Pregnenolone
958	0	329.957	5.49929	GFP	0	329.643	5.49404	Set 1 Pub	0	329.569	5.49282	Set 2 Pub	0	329.753	5.49588	Set 3 Pub	0	329.778	5.49631	Set 4 Pub	0	329.452	5.49087	Set 5 Pub	0	329.361	5.48934	Pregnenolone
959	0	330.302	5.50503	GFP	0	329.988	5.49981	Set 1 Pub	0	329.914	5.49856	Set 2 Pub	0	330.104	5.50174	Set 3 Pub	0	330.123	5.50205	Set 4 Pub	0	329.796	5.4966	Set 5 Pub	0	329.704	5.49507	Pregnenolone
960	0	330.646	5.51076	GFP	0	330.339	5.50565	Set 1 Pub	0	330.265	5.50442	Set 2 Pub	0	330.449	5.50748	Set 3 Pub	0	330.468	5.5078	Set 4 Pub	0	330.139	5.50232	Set 5 Pub	0	330.05	5.50083	Pregnenolone
961	0	330.99	5.51651	GFP	0	330.684	5.5114	Set 1 Pub	0	330.611	5.51018	Set 2 Pub	0	330.792	5.5132	Set 3 Pub	0	330.813	5.51354	Set 4 Pub	0	330.484	5.50806	Set 5 Pub	0	330.393	5.50655	Pregnenolone
962	0	331.334	5.52224	GFP	0	331.029	5.51715	Set 1 Pub	0	330.954	5.5159	Set 2 Pub	0	331.137	5.51894	Set 3 Pub	0	331.157	5.51929	Set 4 Pub	0	330.827	5.51377	Set 5 Pub	0	330.745	5.51242	Pregnenolone
963	0	331.686	5.5281	GFP	0	331.372	5.52286	Set 1 Pub	0	331.299	5.52164	Set 2 Pub	0	331.479	5.52466	Set 3 Pub	0	331.502	5.52503	Set 4 Pub	0	331.171	5.51952	Set 5 Pub	0	331.088	5.51814	Pregnenolone
964	0	332.029	5.53381	GFP	0	331.718	5.52864	Set 1 Pub	0	331.643	5.52739	Set 2 Pub	0	331.824	5.5304	Set 3 Pub	0	331.854	5.5309	Set 4 Pub	0	331.516	5.52527	Set 5 Pub	0	331.436	5.52393	Pregnenolone
965	0	332.372	5.53954	GFP	0	332.063	5.53438	Set 1 Pub	0	331.988	5.53313	Set 2 Pub	0	332.17	5.53616	Set 3 Pub	0	332.197	5.53662	Set 4 Pub	0	331.862	5.53103	Set 5 Pub	0	331.781	5.52968	Pregnenolone
966	0	332.717	5.54528	GFP	0	332.407	5.54011	Set 1 Pub	0	332.332	5.53886	Set 2 Pub	0	332.513	5.54188	Set 3 Pub	0	332.544	5.5424	Set 4 Pub	0	332.205	5.53675	Set 5 Pub	0	332.124	5.53541	Pregnenolone
967	0	333.061	5.55101	GFP	0	332.75	5.54584	Set 1 Pub	0	332.674	5.54457	Set 2 Pub	0	332.864	5.54774	Set 3 Pub	0	332.89	5.54816	Set 4 Pub	0	332.556	5.54261	Set 5 Pub	0	332.467	5.54112	Pregnenolone
968	0	333.407	5.55679	GFP	0	333.096	5.5516	Set 1 Pub	0	333.02	5.55034	Set 2 Pub	0	333.209	5.55348	Set 3 Pub	0	333.233	5.55389	Set 4 Pub	0	332.901	5.54835	Set 5 Pub	0	332.81	5.54684	Pregnenolone
969	0	333.75	5.5625	GFP	0	333.439	5.55731	Set 1 Pub	0	333.372	5.5562	Set 2 Pub	0	333.555	5.55924	Set 3 Pub	0	333.579	5.55965	Set 4 Pub	0	333.247	5.55411	Set 5 Pub	0	333.154	5.55256	Pregnenolone
970	0	334.095	5.56825	GFP	0	333.784	5.56307	Set 1 Pub	0	333.717	5.56194	Set 2 Pub	0	333.899	5.56499	Set 3 Pub	0	333.922	5.56537	Set 4 Pub	0	333.59	5.55983	Set 5 Pub	0	333.497	5.55828	Pregnenolone
971	0	334.44	5.574	GFP	0	334.129	5.56882	Set 1 Pub	0	334.061	5.56769	Set 2 Pub	0	334.244	5.57073	Set 3 Pub	0	334.267	5.57111	Set 4 Pub	0	333.933	5.56555	Set 5 Pub	0	333.839	5.56399	Pregnenolone
972	0	334.786	5.57976	GFP	0	334.482	5.5747	Set 1 Pub	0	334.407	5.57345	Set 2 Pub	0	334.589	5.57648	Set 3 Pub	0	334.609	5.57682	Set 4 Pub	0	334.278	5.5713	Set 5 Pub	0	334.186	5.56977	Pregnenolone
973	0	335.129	5.58549	GFP	0	334.828	5.58046	Set 1 Pub	0	334.752	5.5792	Set 2 Pub	0	334.934	5.58224	Set 3 Pub	0	334.954	5.58257	Set 4 Pub	0	334.624	5.57706	Set 5 Pub	0	334.529	5.57549	Pregnenolone
974	0	335.475	5.59125	GFP	0	335.172	5.58621	Set 1 Pub	0	335.096	5.58493	Set 2 Pub	0	335.278	5.58797	Set 3 Pub	321106	335.299	5.58832	Set 4 Pub	0	334.976	5.58293	Set 5 Pub	0	334.875	5.58125	Pregnenolone
975	0	335.828	5.59713	GFP	0	335.517	5.59195	Set 1 Pub	0	335.438	5.59064	Set 2 Pub	0	335.622	5.5937	Set 3 Pub	348388	335.645	5.59408	Set 4 Pub	0	335.321	5.58869	Set 5 Pub	0	335.22	5.58699	Pregnenolone
976	0	336.173	5.60289	GFP	0	335.863	5.59772	Set 1 Pub	0	335.784	5.5964	Set 2 Pub	0	335.966	5.59943	Set 3 Pub	239059	335.99	5.59984	Set 4 Pub	0	335.667	5.59445	Set 5 Pub	0	335.563	5.59272	Pregnenolone
977	0	336.521	5.60868	GFP	0	336.208	5.60346	Set 1 Pub	0	336.127	5.60212	Set 2 Pub	0	336.31	5.60517	Set 3 Pub	0	336.343	5.60572	Set 4 Pub	0	336.02	5.60033	Set 5 Pub	0	335.906	5.59844	Pregnenolone
978	0	336.864	5.6144	GFP	0	336.551	5.60918	Set 1 Pub	0	336.472	5.60786	Set 2 Pub	0	336.653	5.61088	Set 3 Pub	0	336.689	5.61148	Set 4 Pub	0	336.365	5.60607	Set 5 Pub	0	336.249	5.60415	Pregnenolone
979	0	337.209	5.62014	GFP	0	336.898	5.61497	Set 1 Pub	0	336.819	5.61366	Set 2 Pub	165251	336.998	5.61663	Set 3 Pub	427226	337.033	5.61722	Set 4 Pub	0	336.708	5.6118	Set 5 Pub	72966.6	336.593	5.60988	Pregnenolone
980	0	337.554	5.62591	GFP	0	337.243	5.62072	Set 1 Pub	0	337.172	5.61954	Set 2 Pub	0	337.343	5.62239	Set 3 Pub	0	337.378	5.62297	Set 4 Pub	0	337.053	5.61755	Set 5 Pub	0	336.936	5.61561	Pregnenolone
981	0	337.907	5.63178	GFP	0	337.589	5.62648	Set 1 Pub	0	337.518	5.6253	Set 2 Pub	106419	337.696	5.62827	Set 3 Pub	0	337.723	5.62871	Set 4 Pub	0	337.399	5.62333	Set 5 Pub	0	337.279	5.62132	Pregnenolone
982	0	338.25	5.6375	GFP	0	337.932	5.63221	Set 1 Pub	0	337.864	5.63106	Set 2 Pub	0	338.041	5.63401	Set 3 Pub	244155	338.069	5.63448	Set 4 Pub	0	337.745	5.62909	Set 5 Pub	0	337.623	5.62705	Pregnenolone
983	0	338.596	5.64326	GFP	0	338.277	5.63795	Set 1 Pub	0	338.207	5.63679	Set 2 Pub	0	338.389	5.63981	Set 3 Pub	313905	338.413	5.64022	Set 4 Pub	0	338.093	5.63488	Set 5 Pub	0	337.969	5.63281	Pregnenolone
984	0	338.938	5.64897	GFP	0	338.623	5.64372	Set 1 Pub	0	338.552	5.64253	Set 2 Pub	0	338.732	5.64553	Set 3 Pub	0	338.761	5.64602	Set 4 Pub	0	338.439	5.64065	Set 5 Pub	0	338.311	5.63852	Pregnenolone
985	0	339.281	5.65469	GFP	0	338.968	5.64946	Set 1 Pub	0	338.895	5.64825	Set 2 Pub	0	339.077	5.65129	Set 3 Pub	251440	339.104	5.65173	Set 4 Pub	0	338.784	5.64639	Set 5 Pub	0	338.654	5.64424	Pregnenolone
986	0	339.626	5.66043	GFP	0	339.313	5.65522	Set 1 Pub	0	339.241	5.65402	Set 2 Pub	96445.1	339.422	5.65703	Set 3 Pub	270361	339.447	5.65744	Set 4 Pub	0	339.126	5.65211	Set 5 Pub	0	338.998	5.64997	Pregnenolone
987	0	339.971	5.66618	GFP	0	339.659	5.66099	Set 1 Pub	0	339.586	5.65976	Set 2 Pub	161817	339.768	5.66279	Set 3 Pub	251193	339.789	5.66316	Set 4 Pub	0	339.469	5.65782	Set 5 Pub	0	339.341	5.65568	Pregnenolone
988	0	340.316	5.67194	GFP	0	340.004	5.66673	Set 1 Pub	0	339.93	5.66551	Set 2 Pub	0	340.112	5.66854	Set 3 Pub	169273	340.134	5.66891	Set 4 Pub	0	339.812	5.66354	Set 5 Pub	0	339.686	5.66143	Pregnenolone
989	0	340.66	5.67767	GFP	0	340.348	5.67246	Set 1 Pub	0	340.276	5.67127	Set 2 Pub	0	340.455	5.67425	Set 3 Pub	0	340.48	5.67467	Set 4 Pub	0	340.159	5.66931	Set 5 Pub	0	340.028	5.66714	Pregnenolone
990	0	341.004	5.6834	GFP	0	340.69	5.67817	Set 1 Pub	0	340.619	5.67699	Set 2 Pub	0	340.801	5.68001	Set 3 Pub	151701	340.825	5.68042	Set 4 Pub	0	340.502	5.67503	Set 5 Pub	0	340.371	5.67285	Pregnenolone
991	0	341.35	5.68917	GFP	0	341.033	5.68389	Set 1 Pub	0	340.964	5.68273	Set 2 Pub	0	341.146	5.68576	Set 3 Pub	0	341.171	5.68618	Set 4 Pub	0	340.846	5.68077	Set 5 Pub	0	340.714	5.67857	Pregnenolone
992	0	341.693	5.69488	GFP	0	341.38	5.68966	Set 1 Pub	0	341.309	5.68848	Set 2 Pub	113815	341.489	5.69149	Set 3 Pub	177359	341.516	5.69194	Set 4 Pub	0	341.192	5.68654	Set 5 Pub	0	341.058	5.6843	Pregnenolone
993	0	342.038	5.70063	GFP	0	341.724	5.69539	Set 1 Pub	0	341.651	5.69419	Set 2 Pub	0	341.835	5.69725	Set 3 Pub	0	341.86	5.69767	Set 4 Pub	0	341.538	5.6923	Set 5 Pub	0	341.401	5.69002	Pregnenolone
994	0	342.382	5.70637	GFP	0	342.067	5.70112	Set 1 Pub	0	341.995	5.69992	Set 2 Pub	113295	342.178	5.70296	Set 3 Pub	0	342.205	5.70341	Set 4 Pub	0	341.881	5.69801	Set 5 Pub	0	341.744	5.69574	Pregnenolone
995	0	342.726	5.7121	GFP	0	342.411	5.70685	Set 1 Pub	0	342.338	5.70563	Set 2 Pub	0	342.524	5.70873	Set 3 Pub	0	342.55	5.70917	Set 4 Pub	0	342.225	5.70375	Set 5 Pub	0	342.087	5.70145	Pregnenolone
996	0	343.072	5.71786	GFP	0	342.755	5.71258	Set 1 Pub	0	342.684	5.7114	Set 2 Pub	69970.4	342.87	5.71449	Set 3 Pub	0	342.894	5.71491	Set 4 Pub	0	342.568	5.70947	Set 5 Pub	0	342.43	5.70717	Pregnenolone
997	0	343.414	5.72357	GFP	0	343.097	5.71829	Set 1 Pub	0	343.029	5.71716	Set 2 Pub	108626	343.215	5.72026	Set 3 Pub	0	343.24	5.72067	Set 4 Pub	0	342.914	5.71523	Set 5 Pub	0	342.774	5.71289	Pregnenolone
998	0	343.758	5.7293	GFP	0	343.443	5.72405	Set 1 Pub	0	343.373	5.72288	Set 2 Pub	92593.6	343.56	5.726	Set 3 Pub	0	343.587	5.72645	Set 4 Pub	0	343.257	5.72094	Set 5 Pub	0	343.116	5.71861	Pregnenolone
999	0	344.102	5.73503	GFP	0	343.788	5.7298	Set 1 Pub	0	343.718	5.72863	Set 2 Pub	154473	343.904	5.73173	Set 3 Pub	0	343.932	5.73221	Set 4 Pub	0	343.6	5.72667	Set 5 Pub	0	343.46	5.72434	Pregnenolone
1000	0	344.446	5.74077	GFP	0	344.134	5.73556	Set 1 Pub	0	344.061	5.73436	Set 2 Pub	67530.3	344.249	5.73748	Set 3 Pub	0	344.275	5.73792	Set 4 Pub	0	343.946	5.73243	Set 5 Pub	0	343.803	5.73005	Pregnenolone
1001	0	344.793	5.74655	GFP	0	344.477	5.74129	Set 1 Pub	0	344.406	5.7401	Set 2 Pub	126048	344.595	5.74324	Set 3 Pub	0	344.618	5.74364	Set 4 Pub	0	344.292	5.7382	Set 5 Pub	0	344.146	5.73576	Pregnenolone
1002	0	345.136	5.75227	GFP	0	344.821	5.74702	Set 1 Pub	0	344.752	5.74586	Set 2 Pub	0	344.938	5.74897	Set 3 Pub	0	344.962	5.74936	Set 4 Pub	0	344.635	5.74392	Set 5 Pub	0	344.49	5.7415	Pregnenolone
1003	0	345.481	5.75802	GFP	0	345.168	5.7528	Set 1 Pub	55776.6	345.095	5.75159	Set 2 Pub	128231	345.285	5.75474	Set 3 Pub	0	345.308	5.75513	Set 4 Pub	0	344.98	5.74967	Set 5 Pub	0	344.834	5.74723	Pregnenolone
1004	0	345.825	5.76375	GFP	0	345.513	5.75856	Set 1 Pub	0	345.441	5.75736	Set 2 Pub	149041	345.628	5.76047	Set 3 Pub	0	345.651	5.76086	Set 4 Pub	0	345.326	5.75543	Set 5 Pub	0	345.176	5.75294	Pregnenolone
1005	0	346.168	5.76946	GFP	0	345.858	5.7643	Set 1 Pub	0	345.784	5.76307	Set 2 Pub	0	345.975	5.76625	Set 3 Pub	132627	345.998	5.76663	Set 4 Pub	0	345.67	5.76116	Set 5 Pub	0	345.519	5.75865	Pregnenolone
1006	0	346.511	5.77519	GFP	0	346.202	5.77003	Set 1 Pub	0	346.131	5.76885	Set 2 Pub	117730	346.318	5.77196	Set 3 Pub	302438	346.345	5.77241	Set 4 Pub	0	346.013	5.76689	Set 5 Pub	0	345.869	5.76448	Pregnenolone
1007	0	346.855	5.78092	GFP	0	346.548	5.77581	Set 1 Pub	0	346.475	5.77458	Set 2 Pub	136260	346.661	5.77768	Set 3 Pub	137186	346.688	5.77814	Set 4 Pub	0	346.36	5.77266	Set 5 Pub	0	346.212	5.77021	Pregnenolone
1008	0	347.202	5.7867	GFP	0	346.892	5.78154	Set 1 Pub	0	346.817	5.78029	Set 2 Pub	262232	347.004	5.7834	Set 3 Pub	418707	347.032	5.78387	Set 4 Pub	0	346.705	5.77841	Set 5 Pub	0	346.555	5.77592	Pregnenolone
1009	0	347.546	5.79243	GFP	0	347.236	5.78727	Set 1 Pub	0	347.161	5.78602	Set 2 Pub	184982	347.348	5.78914	Set 3 Pub	523187	347.377	5.78962	Set 4 Pub	0	347.048	5.78414	Set 5 Pub	0	346.898	5.78164	Pregnenolone
1010	0	347.888	5.79814	GFP	0	347.583	5.79305	Set 1 Pub	0	347.507	5.79179	Set 2 Pub	191962	347.691	5.79485	Set 3 Pub	449369	347.723	5.79538	Set 4 Pub	0	347.394	5.7899	Set 5 Pub	0	347.243	5.78738	Pregnenolone
1011	0	348.231	5.80385	GFP	0	347.926	5.79876	Set 1 Pub	0	347.851	5.79751	Set 2 Pub	267218	348.038	5.80063	Set 3 Pub	471503	348.066	5.80111	Set 4 Pub	0	347.738	5.79563	Set 5 Pub	0	347.587	5.79311	Pregnenolone
1012	0	348.575	5.80958	GFP	0	348.271	5.80452	Set 1 Pub	0	348.195	5.80324	Set 2 Pub	294043	348.381	5.80636	Set 3 Pub	483073	348.41	5.80684	Set 4 Pub	0	348.084	5.80141	Set 5 Pub	0	347.929	5.79882	Pregnenolone
1013	0	348.918	5.81529	GFP	0	348.615	5.81025	Set 1 Pub	0	348.537	5.80896	Set 2 Pub	240058	348.724	5.81207	Set 3 Pub	507687	348.753	5.81255	Set 4 Pub	0	348.428	5.80714	Set 5 Pub	0	348.273	5.80456	Pregnenolone
1014	0	349.261	5.82101	GFP	0	348.958	5.81597	Set 1 Pub	0	348.884	5.81474	Set 2 Pub	350355	349.068	5.8178	Set 3 Pub	413293	349.096	5.81826	Set 4 Pub	104659	348.771	5.81285	Set 5 Pub	0	348.617	5.81028	Pregnenolone
1015	0	349.607	5.82679	GFP	0	349.302	5.8217	Set 1 Pub	0	349.229	5.82048	Set 2 Pub	319188	349.412	5.82353	Set 3 Pub	409986	349.443	5.82404	Set 4 Pub	0	349.114	5.81856	Set 5 Pub	0	348.96	5.816	Pregnenolone
1016	0	349.959	5.83265	GFP	0	349.646	5.82744	Set 1 Pub	0	349.573	5.82621	Set 2 Pub	299588	349.757	5.82928	Set 3 Pub	351857	349.785	5.82976	Set 4 Pub	0	349.457	5.82428	Set 5 Pub	0	349.312	5.82186	Pregnenolone
1017	0	350.302	5.83836	GFP	0	349.998	5.8333	Set 1 Pub	0	349.916	5.83193	Set 2 Pub	296469	350.099	5.83499	Set 3 Pub	445694	350.129	5.83549	Set 4 Pub	0	349.803	5.83005	Set 5 Pub	0	349.654	5.82757	Pregnenolone
1018	0	350.646	5.84409	GFP	0	350.345	5.83908	Set 1 Pub	0	350.258	5.83764	Set 2 Pub	253802	350.445	5.84075	Set 3 Pub	472550	350.473	5.84122	Set 4 Pub	0	350.146	5.83577	Set 5 Pub	0	349.997	5.83329	Pregnenolone
1019	0	350.989	5.84982	GFP	0	350.688	5.8448	Set 1 Pub	0	350.601	5.84335	Set 2 Pub	237359	350.806	5.84677	Set 3 Pub	394511	350.819	5.84698	Set 4 Pub	0	350.491	5.84152	Set 5 Pub	0	350.34	5.839	Pregnenolone
1020	0	351.332	5.85553	GFP	0	351.03	5.85051	Set 1 Pub	0	351.027	5.85045	Set 2 Pub	191137	351.149	5.85248	Set 3 Pub	382136	351.163	5.85271	Set 4 Pub	0	350.837	5.84728	Set 5 Pub	0	350.684	5.84473	Pregnenolone
1021	0	351.677	5.86128	GFP	0	351.377	5.85629	Set 1 Pub	0	351.37	5.85617	Set 2 Pub	227686	351.496	5.85826	Set 3 Pub	354688	351.509	5.85849	Set 4 Pub	0	351.181	5.85301	Set 5 Pub	0	351.027	5.85046	Pregnenolone
1022	0	352.021	5.86702	GFP	0	351.722	5.86203	Set 1 Pub	0	351.713	5.86188	Set 2 Pub	178211	351.838	5.86397	Set 3 Pub	204883	351.854	5.86423	Set 4 Pub	0	351.524	5.85873	Set 5 Pub	0	351.374	5.85624	Pregnenolone
1023	0	352.368	5.8728	GFP	0	352.066	5.86777	Set 1 Pub	0	352.058	5.86763	Set 2 Pub	160603	352.182	5.8697	Set 3 Pub	204965	352.199	5.86998	Set 4 Pub	0	351.868	5.86447	Set 5 Pub	0	351.717	5.86195	Pregnenolone
1024	0	352.713	5.87855	GFP	0	352.409	5.87348	Set 1 Pub	0	352.402	5.87336	Set 2 Pub	168759	352.525	5.87541	Set 3 Pub	118752	352.542	5.87571	Set 4 Pub	0	352.212	5.8702	Set 5 Pub	0	352.06	5.86766	Pregnenolone
1025	0	353.056	5.88427	GFP	0	352.752	5.87919	Set 1 Pub	0	352.746	5.8791	Set 2 Pub	100583	352.87	5.88116	Set 3 Pub	161316	352.894	5.88157	Set 4 Pub	0	352.555	5.87591	Set 5 Pub	0	352.403	5.87338	Pregnenolone
1026	0	353.399	5.88998	GFP	0	353.103	5.88505	Set 1 Pub	0	353.09	5.88483	Set 2 Pub	100436	353.216	5.88694	Set 3 Pub	0	353.241	5.88735	Set 4 Pub	0	352.898	5.88163	Set 5 Pub	0	352.745	5.87909	Pregnenolone
1027	0	353.751	5.89584	GFP	0	353.446	5.89077	Set 1 Pub	0	353.435	5.89058	Set 2 Pub	68521.9	353.561	5.89268	Set 3 Pub	100565	353.584	5.89307	Set 4 Pub	0	353.242	5.88737	Set 5 Pub	0	353.088	5.8848	Pregnenolone
1028	0	354.094	5.90157	GFP	0	353.79	5.8965	Set 1 Pub	0	353.777	5.89629	Set 2 Pub	62249.3	353.913	5.89854	Set 3 Pub	127940	353.933	5.89888	Set 4 Pub	0	353.594	5.89323	Set 5 Pub	0	353.431	5.89052	Pregnenolone
1029	0	354.439	5.90732	GFP	0	354.135	5.90224	Set 1 Pub	0	354.12	5.902	Set 2 Pub	0	354.257	5.90429	Set 3 Pub	102667	354.276	5.90459	Set 4 Pub	0	353.937	5.89895	Set 5 Pub	0	353.774	5.89623	Pregnenolone
1030	0	354.782	5.91303	GFP	0	354.479	5.90799	Set 1 Pub	0	354.463	5.90772	Set 2 Pub	0	354.601	5.91002	Set 3 Pub	0	354.618	5.91031	Set 4 Pub	0	354.282	5.90469	Set 5 Pub	0	354.118	5.90196	Pregnenolone
1031	0	355.125	5.91874	GFP	0	354.823	5.91372	Set 1 Pub	0	354.815	5.91358	Set 2 Pub	0	354.945	5.91575	Set 3 Pub	0	354.97	5.91617	Set 4 Pub	0	354.635	5.91059	Set 5 Pub	0	354.469	5.90782	Pregnenolone
1032	0	355.469	5.92449	GFP	0	355.168	5.91946	Set 1 Pub	0	355.158	5.91929	Set 2 Pub	0	355.289	5.92148	Set 3 Pub	95007.4	355.314	5.9219	Set 4 Pub	0	354.979	5.91631	Set 5 Pub	0	354.817	5.91362	Pregnenolone
1033	0	355.928	5.93213	GFP	0	355.512	5.92521	Set 1 Pub	0	355.501	5.92502	Set 2 Pub	0	355.633	5.92722	Set 3 Pub	0	355.658	5.92764	Set 4 Pub	0	355.327	5.92211	Set 5 Pub	0	355.16	5.91933	Pregnenolone
1034	0	356.278	5.93797	GFP	0	355.857	5.93095	Set 1 Pub	0	355.97	5.93283	Set 2 Pub	116923	355.976	5.93293	Set 3 Pub	0	356.003	5.93339	Set 4 Pub	0	355.669	5.92782	Set 5 Pub	0	355.503	5.92504	Pregnenolone
1035	0	356.622	5.9437	GFP	0	356.206	5.93677	Set 1 Pub	0	356.314	5.93857	Set 2 Pub	92474.6	356.319	5.93865	Set 3 Pub	0	356.348	5.93913	Set 4 Pub	0	356.014	5.93357	Set 5 Pub	0	355.854	5.93089	Pregnenolone
1036	0	356.965	5.94942	GFP	0	356.55	5.9425	Set 1 Pub	0	356.658	5.9443	Set 2 Pub	0	356.664	5.94439	Set 3 Pub	0	356.693	5.94488	Set 4 Pub	0	356.359	5.93932	Set 5 Pub	0	356.196	5.93661	Pregnenolone
1037	0	357.308	5.95513	GFP	0	356.893	5.94821	Set 1 Pub	0	357.001	5.95002	Set 2 Pub	149442	357.006	5.9501	Set 3 Pub	0	357.038	5.95063	Set 4 Pub	0	356.711	5.94518	Set 5 Pub	0	356.539	5.94232	Pregnenolone
1038	0	357.657	5.96094	GFP	0	357.243	5.95406	Set 1 Pub	0	357.345	5.95575	Set 2 Pub	107438	357.349	5.95582	Set 3 Pub	0	357.382	5.95636	Set 4 Pub	0	357.062	5.95103	Set 5 Pub	0	356.884	5.94807	Pregnenolone
1039	0	357.999	5.96666	GFP	0	357.586	5.95977	Set 1 Pub	0	357.689	5.96148	Set 2 Pub	176407	357.698	5.96163	Set 3 Pub	0	357.724	5.96207	Set 4 Pub	0	357.406	5.95676	Set 5 Pub	0	357.228	5.9538	Pregnenolone
1040	0	358.342	5.97237	GFP	0	357.931	5.96552	Set 1 Pub	0	358.032	5.96719	Set 2 Pub	209325	358.045	5.96741	Set 3 Pub	0	358.092	5.9682	Set 4 Pub	0	357.754	5.96257	Set 5 Pub	0	357.57	5.95951	Pregnenolone
1041	0	358.685	5.97809	GFP	0	358.276	5.97126	Set 1 Pub	0	358.38	5.973	Set 2 Pub	285533	358.387	5.97312	Set 3 Pub	0	358.435	5.97392	Set 4 Pub	0	358.098	5.9683	Set 5 Pub	0	357.915	5.96526	Pregnenolone
1042	0	359.028	5.9838	GFP	0	358.619	5.97698	Set 1 Pub	0	358.725	5.97875	Set 2 Pub	326037	358.731	5.97885	Set 3 Pub	0	358.778	5.97963	Set 4 Pub	0	358.445	5.97408	Set 5 Pub	0	358.259	5.97099	Pregnenolone
1043	0	359.371	5.98952	GFP	0	358.962	5.9827	Set 1 Pub	0	359.069	5.98448	Set 2 Pub	265799	359.074	5.98457	Set 3 Pub	78835	359.123	5.98538	Set 4 Pub	0	358.788	5.97979	Set 5 Pub	0	358.602	5.9767	Pregnenolone
1044	0	359.714	5.99523	GFP	0	359.305	5.98842	Set 1 Pub	0	359.411	5.99019	Set 2 Pub	391950	359.419	5.99031	Set 3 Pub	127665	359.465	5.99109	Set 4 Pub	0	359.13	5.9855	Set 5 Pub	0	358.947	5.98244	Pregnenolone
1045	0	360.057	6.00094	GFP	74697.9	359.648	5.99413	Set 1 Pub	0	359.754	5.99591	Set 2 Pub	487928	359.761	5.99602	Set 3 Pub	263019	359.809	5.99682	Set 4 Pub	0	359.473	5.99122	Set 5 Pub	0	359.289	5.98816	Pregnenolone
1046	0	360.403	6.00672	GFP	0	359.992	5.99986	Set 1 Pub	0	360.097	6.00162	Set 2 Pub	467526	360.105	6.00175	Set 3 Pub	499205	360.156	6.0026	Set 4 Pub	0	359.816	5.99693	Set 5 Pub	0	359.632	5.99387	Pregnenolone
1047	0	360.855	6.01424	GFP	0	360.334	6.00557	Set 1 Pub	0	360.444	6.0074	Set 2 Pub	439434	360.448	6.00747	Set 3 Pub	700648	360.502	6.00837	Set 4 Pub	0	360.161	6.00268	Set 5 Pub	0	359.975	5.99959	Pregnenolone
1048	0	361.197	6.01996	GFP	0	360.709	6.01182	Set 1 Pub	0	360.91	6.01517	Set 2 Pub	522786	360.881	6.01468	Set 3 Pub	1.01854e+06	360.857	6.01429	Set 4 Pub	0	360.504	6.00839	Set 5 Pub	0	360.319	6.00531	Pregnenolone
1049	0	361.541	6.02568	GFP	0	361.053	6.01755	Set 1 Pub	0	361.253	6.02089	Set 2 Pub	784714	361.224	6.0204	Set 3 Pub	1.10123e+06	361.201	6.02002	Set 4 Pub	0	360.846	6.01411	Set 5 Pub	0	360.707	6.01178	Pregnenolone
1050	0	361.886	6.03143	GFP	58982.8	361.398	6.0233	Set 1 Pub	0	361.596	6.0266	Set 2 Pub	900910	361.567	6.02611	Set 3 Pub	1608992	361.55	6.02583	Set 4 Pub	0	361.189	6.01982	Set 5 Pub	0	361.054	6.01757	Pregnenolone
1051	0	362.229	6.03714	GFP	0	361.741	6.02902	Set 1 Pub	0	361.947	6.03245	Set 2 Pub	852126	361.909	6.03182	Set 3 Pub	1.5245e+06	361.893	6.03156	Set 4 Pub	0	361.534	6.02556	Set 5 Pub	0	361.397	6.02328	Pregnenolone
1052	0	362.571	6.04286	GFP	0	362.084	6.03474	Set 1 Pub	0	362.291	6.03819	Set 2 Pub	878906	362.254	6.03757	Set 3 Pub	2.222e+06	362.236	6.03727	Set 4 Pub	0	361.878	6.03129	Set 5 Pub	0	361.74	6.02899	Pregnenolone
1053	0	362.914	6.04857	GFP	0	362.427	6.04045	Set 1 Pub	0	362.634	6.0439	Set 2 Pub	969406	362.598	6.0433	Set 3 Pub	1.87709e+06	362.581	6.04302	Set 4 Pub	0	362.22	6.03701	Set 5 Pub	46079.4	362.083	6.03472	Pregnenolone
1054	0	363.26	6.05433	GFP	58096.6	362.775	6.04625	Set 1 Pub	0	362.979	6.04965	Set 2 Pub	1.00023e+06	362.949	6.04914	Set 3 Pub	2.00116e+06	362.924	6.04873	Set 4 Pub	0	362.563	6.04272	Set 5 Pub	0	362.426	6.04044	Pregnenolone
1055	0	363.603	6.06004	GFP	0	363.118	6.05196	Set 1 Pub	0	363.324	6.05539	Set 2 Pub	1.00275e+06	363.291	6.05485	Set 3 Pub	2.13561e+06	363.272	6.05454	Set 4 Pub	0	362.908	6.04846	Set 5 Pub	0	362.769	6.04615	Pregnenolone
1056	0	363.947	6.06579	GFP	0	363.461	6.05769	Set 1 Pub	0	363.666	6.06111	Set 2 Pub	1.03825e+06	363.635	6.06058	Set 3 Pub	1.93778e+06	363.618	6.0603	Set 4 Pub	0	363.26	6.05433	Set 5 Pub	0	363.112	6.05186	Pregnenolone
1057	0	364.29	6.07151	GFP	106679	363.807	6.06345	Set 1 Pub	0	364.009	6.06682	Set 2 Pub	948369	363.979	6.06631	Set 3 Pub	1.88521e+06	363.961	6.06602	Set 4 Pub	0	363.603	6.06004	Set 5 Pub	0	363.456	6.0576	Pregnenolone
1058	0	364.637	6.07728	GFP	0	364.175	6.06958	Set 1 Pub	0	364.355	6.07258	Set 2 Pub	780263	364.325	6.07208	Set 3 Pub	1.76098e+06	364.304	6.07173	Set 4 Pub	0	363.951	6.06586	Set 5 Pub	0	363.8	6.06332	Pregnenolone
1059	0	364.982	6.08303	GFP	0	364.522	6.07536	Set 1 Pub	0	364.698	6.0783	Set 2 Pub	620798	364.667	6.07779	Set 3 Pub	1.64254e+06	364.649	6.07749	Set 4 Pub	0	364.296	6.07161	Set 5 Pub	0	364.145	6.06909	Pregnenolone
1060	0	365.325	6.08874	GFP	0	364.866	6.08111	Set 1 Pub	0	365.041	6.08402	Set 2 Pub	678842	365.016	6.0836	Set 3 Pub	1420270	364.993	6.08322	Set 4 Pub	0	364.639	6.07732	Set 5 Pub	51032.3	364.49	6.07483	Pregnenolone
1061	0	365.787	6.09646	GFP	0	365.209	6.08682	Set 1 Pub	0	365.385	6.08975	Set 2 Pub	601443	365.359	6.08931	Set 3 Pub	1.13672e+06	365.344	6.08907	Set 4 Pub	0	364.987	6.08311	Set 5 Pub	0	364.833	6.08055	Pregnenolone
1062	0	366.135	6.10225	GFP	0	365.555	6.09258	Set 1 Pub	0	365.818	6.09697	Set 2 Pub	552717	365.781	6.09636	Set 3 Pub	1088804	365.689	6.09481	Set 4 Pub	0	365.33	6.08883	Set 5 Pub	0	365.184	6.08641	Pregnenolone
1063	0	366.478	6.10797	GFP	92222.3	365.929	6.09881	Set 1 Pub	0	366.162	6.1027	Set 2 Pub	426002	366.129	6.10215	Set 3 Pub	893771	366.031	6.10052	Set 4 Pub	0	365.675	6.09459	Set 5 Pub	0	365.532	6.0922	Pregnenolone
1064	0	366.822	6.11369	GFP	0	366.274	6.10457	Set 1 Pub	0	366.511	6.10851	Set 2 Pub	308222	366.473	6.10788	Set 3 Pub	846789	366.376	6.10627	Set 4 Pub	0	366.02	6.10034	Set 5 Pub	0	365.875	6.09792	Pregnenolone
1065	0	367.164	6.11941	GFP	0	366.625	6.11042	Set 1 Pub	0	366.858	6.11431	Set 2 Pub	259461	366.816	6.11359	Set 3 Pub	554135	366.724	6.11207	Set 4 Pub	0	366.366	6.1061	Set 5 Pub	0	366.219	6.10365	Pregnenolone
1066	0	367.507	6.12512	GFP	0	366.974	6.11623	Set 1 Pub	0	367.201	6.12002	Set 2 Pub	233197	367.161	6.11935	Set 3 Pub	384007	367.067	6.11779	Set 4 Pub	0	366.717	6.11194	Set 5 Pub	0	366.564	6.10939	Pregnenolone
1067	0	367.851	6.13085	GFP	80049	367.318	6.12197	Set 1 Pub	0	367.544	6.12574	Set 2 Pub	240448	367.508	6.12513	Set 3 Pub	243406	367.412	6.12353	Set 4 Pub	0	367.06	6.11767	Set 5 Pub	0	366.907	6.11512	Pregnenolone
1068	0	368.194	6.13656	GFP	57813.5	367.661	6.12769	Set 1 Pub	0	367.889	6.13148	Set 2 Pub	149277	367.851	6.13085	Set 3 Pub	277647	367.757	6.12929	Set 4 Pub	0	367.409	6.12348	Set 5 Pub	0	367.25	6.12083	Pregnenolone
1069	0	368.538	6.14229	GFP	0	368.004	6.1334	Set 1 Pub	0	368.234	6.13723	Set 2 Pub	141384	368.195	6.13658	Set 3 Pub	183500	368.1	6.135	Set 4 Pub	0	367.753	6.12921	Set 5 Pub	0	367.596	6.1266	Pregnenolone
1070	0	368.88	6.14801	GFP	0	368.348	6.13914	Set 1 Pub	0	368.577	6.14296	Set 2 Pub	109386	368.54	6.14234	Set 3 Pub	196025	368.443	6.14072	Set 4 Pub	0	368.099	6.13499	Set 5 Pub	0	367.945	6.13241	Pregnenolone
1071	0	369.231	6.15385	GFP	0	368.691	6.14485	Set 1 Pub	0	368.923	6.14872	Set 2 Pub	77014	368.885	6.14808	Set 3 Pub	95222.9	368.788	6.14647	Set 4 Pub	0	368.442	6.1407	Set 5 Pub	0	368.288	6.13814	Pregnenolone
1072	0	369.575	6.15958	GFP	0	369.036	6.1506	Set 1 Pub	0	369.266	6.15443	Set 2 Pub	0	369.228	6.1538	Set 3 Pub	114908	369.131	6.15218	Set 4 Pub	0	368.785	6.14642	Set 5 Pub	0	368.631	6.14385	Pregnenolone
1073	0	369.918	6.16529	GFP	0	369.379	6.15632	Set 1 Pub	0	369.61	6.16016	Set 2 Pub	0	369.572	6.15953	Set 3 Pub	0	369.474	6.15791	Set 4 Pub	0	369.136	6.15226	Set 5 Pub	0	368.974	6.14957	Pregnenolone
1074	0	370.26	6.17101	GFP	0	369.722	6.16204	Set 1 Pub	0	369.957	6.16594	Set 2 Pub	0	369.922	6.16537	Set 3 Pub	118793	369.821	6.16369	Set 4 Pub	0	369.479	6.15798	Set 5 Pub	0	369.317	6.15528	Pregnenolone
1075	0	370.708	6.17846	GFP	0	370.065	6.16775	Set 1 Pub	0	370.3	6.17167	Set 2 Pub	0	370.265	6.17108	Set 3 Pub	0	370.169	6.16949	Set 4 Pub	0	369.827	6.16379	Set 5 Pub	0	369.661	6.16101	Pregnenolone
1076	0	371.052	6.18421	GFP	0	370.409	6.17348	Set 1 Pub	0	370.643	6.17739	Set 2 Pub	0	370.664	6.17774	Set 3 Pub	0	370.514	6.17523	Set 4 Pub	0	370.17	6.1695	Set 5 Pub	0	370.003	6.16672	Pregnenolone
1077	0	371.397	6.18995	GFP	0	370.778	6.17964	Set 1 Pub	0	371.079	6.18466	Set 2 Pub	0	371.007	6.18345	Set 3 Pub	0	370.861	6.18102	Set 4 Pub	0	370.513	6.17521	Set 5 Pub	0	370.347	6.17245	Pregnenolone
1078	0	371.74	6.19567	GFP	0	371.129	6.18548	Set 1 Pub	46775.2	371.422	6.19037	Set 2 Pub	0	371.35	6.18916	Set 3 Pub	0	371.21	6.18683	Set 4 Pub	0	370.856	6.18093	Set 5 Pub	0	370.708	6.17846	Pregnenolone
1079	0	372.083	6.20138	GFP	0	371.472	6.1912	Set 1 Pub	0	371.767	6.19611	Set 2 Pub	0	371.695	6.19491	Set 3 Pub	0	371.553	6.19256	Set 4 Pub	0	371.2	6.18667	Set 5 Pub	0	371.052	6.18421	Pregnenolone
1080	0	372.427	6.20711	GFP	84881.6	371.815	6.19691	Set 1 Pub	0	372.119	6.20198	Set 2 Pub	0	372.039	6.20065	Set 3 Pub	0	371.896	6.19827	Set 4 Pub	0	371.545	6.19241	Set 5 Pub	0	371.395	6.18992	Pregnenolone
1081	0	372.777	6.21296	GFP	0	372.158	6.20263	Set 1 Pub	0	372.463	6.20772	Set 2 Pub	0	372.384	6.2064	Set 3 Pub	0	372.245	6.20409	Set 4 Pub	0	371.895	6.19825	Set 5 Pub	0	371.738	6.19563	Pregnenolone
1082	0	373.12	6.21867	GFP	0	372.509	6.20849	Set 1 Pub	0	372.806	6.21344	Set 2 Pub	0	372.728	6.21213	Set 3 Pub	109579	372.588	6.2098	Set 4 Pub	0	372.238	6.20397	Set 5 Pub	0	372.081	6.20135	Pregnenolone
1083	0	373.472	6.22453	GFP	0	372.853	6.21422	Set 1 Pub	0	373.149	6.21915	Set 2 Pub	0	373.07	6.21784	Set 3 Pub	0	372.94	6.21566	Set 4 Pub	0	372.583	6.20971	Set 5 Pub	0	372.426	6.20709	Pregnenolone
1084	0	373.815	6.23024	GFP	0	373.197	6.21995	Set 1 Pub	0	373.492	6.22486	Set 2 Pub	66000.9	373.414	6.22357	Set 3 Pub	0	373.283	6.22138	Set 4 Pub	0	372.926	6.21543	Set 5 Pub	0	372.768	6.21281	Pregnenolone
1085	0	374.161	6.23602	GFP	0	373.547	6.22579	Set 1 Pub	0	373.835	6.23058	Set 2 Pub	0	373.766	6.22944	Set 3 Pub	0	373.625	6.22709	Set 4 Pub	0	373.269	6.22114	Set 5 Pub	0	373.111	6.21852	Pregnenolone
1086	0	374.506	6.24177	GFP	0	373.894	6.23157	Set 1 Pub	0	374.177	6.23629	Set 2 Pub	0	374.109	6.23515	Set 3 Pub	0	373.976	6.23294	Set 4 Pub	0	373.62	6.227	Set 5 Pub	0	373.455	6.22425	Pregnenolone
1087	0	374.855	6.24758	GFP	0	374.237	6.23728	Set 1 Pub	0	374.521	6.24202	Set 2 Pub	67534.9	374.458	6.24096	Set 3 Pub	0	374.327	6.23878	Set 4 Pub	0	373.963	6.23272	Set 5 Pub	0	373.798	6.22996	Pregnenolone
1088	0	375.198	6.2533	GFP	0	374.582	6.24303	Set 1 Pub	0	374.864	6.24773	Set 2 Pub	0	374.801	6.24668	Set 3 Pub	0	374.67	6.24451	Set 4 Pub	0	374.306	6.23843	Set 5 Pub	0	374.141	6.23569	Pregnenolone
1089	0	375.541	6.25901	GFP	0	374.926	6.24877	Set 1 Pub	0	375.207	6.25345	Set 2 Pub	0	375.144	6.25239	Set 3 Pub	0	375.015	6.25025	Set 4 Pub	0	374.649	6.24414	Set 5 Pub	0	374.484	6.2414	Pregnenolone
1090	0	375.883	6.26472	GFP	0	375.27	6.2545	Set 1 Pub	0	375.551	6.25919	Set 2 Pub	0	375.486	6.2581	Set 3 Pub	0	375.359	6.25599	Set 4 Pub	0	374.991	6.24986	Set 5 Pub	0	374.836	6.24726	Pregnenolone
1091	0	376.227	6.27045	GFP	0	375.683	6.26138	Set 1 Pub	0	376.006	6.26677	Set 2 Pub	0	375.901	6.26501	Set 3 Pub	0	375.709	6.26181	Set 4 Pub	0	375.339	6.25565	Set 5 Pub	0	375.179	6.25298	Pregnenolone
1092	0	376.57	6.27617	GFP	0	376.027	6.26711	Set 1 Pub	0	376.35	6.2725	Set 2 Pub	0	376.244	6.27073	Set 3 Pub	0	376.052	6.26753	Set 4 Pub	0	375.684	6.2614	Set 5 Pub	0	375.522	6.25869	Pregnenolone
1093	0	376.913	6.28188	GFP	0	376.37	6.27283	Set 1 Pub	0	376.693	6.27821	Set 2 Pub	0	376.586	6.27644	Set 3 Pub	0	376.394	6.27324	Set 4 Pub	0	376.033	6.26721	Set 5 Pub	0	375.865	6.26442	Pregnenolone
1094	0	377.257	6.28761	GFP	0	376.714	6.27857	Set 1 Pub	0	377.035	6.28392	Set 2 Pub	0	376.933	6.28222	Set 3 Pub	0	376.737	6.27896	Set 4 Pub	0	376.376	6.27294	Set 5 Pub	0	376.21	6.27016	Pregnenolone
1095	0	377.6	6.29333	GFP	0	377.057	6.28429	Set 1 Pub	0	377.38	6.28967	Set 2 Pub	0	377.278	6.28796	Set 3 Pub	0	377.082	6.2847	Set 4 Pub	0	376.721	6.27869	Set 5 Pub	0	376.554	6.27589	Pregnenolone
1096	0	377.944	6.29907	GFP	0	377.4	6.29	Set 1 Pub	0	377.723	6.29538	Set 2 Pub	49118.8	377.621	6.29368	Set 3 Pub	54487	377.425	6.29041	Set 4 Pub	0	377.064	6.2844	Set 5 Pub	0	376.896	6.28161	Pregnenolone
1097	0	378.287	6.30479	GFP	0	377.744	6.29573	Set 1 Pub	0	378.066	6.3011	Set 2 Pub	0	377.964	6.2994	Set 3 Pub	0	377.768	6.29613	Set 4 Pub	0	377.408	6.29013	Set 5 Pub	0	377.241	6.28735	Pregnenolone
1098	0	378.638	6.31063	GFP	0	378.087	6.30144	Set 1 Pub	0	378.411	6.30686	Set 2 Pub	52987.9	378.308	6.30513	Set 3 Pub	60341.9	378.11	6.30184	Set 4 Pub	0	377.754	6.29591	Set 5 Pub	0	377.59	6.29316	Pregnenolone
1099	0	378.981	6.31635	GFP	41134.6	378.429	6.30716	Set 1 Pub	0	378.754	6.31257	Set 2 Pub	0	378.651	6.31085	Set 3 Pub	59860.3	378.455	6.30759	Set 4 Pub	0	378.097	6.30162	Set 5 Pub	0	377.934	6.2989	Pregnenolone
1100	0	379.324	6.32206	GFP	0	378.772	6.31287	Set 1 Pub	0	379.098	6.3183	Set 2 Pub	0	379	6.31666	Set 3 Pub	74674.9	378.798	6.3133	Set 4 Pub	0	378.44	6.30733	Set 5 Pub	0	378.277	6.30461	Pregnenolone
1101	0	379.666	6.32777	GFP	46160	379.115	6.31858	Set 1 Pub	0	379.447	6.32411	Set 2 Pub	0	379.343	6.32239	Set 3 Pub	0	379.144	6.31906	Set 4 Pub	0	378.784	6.31306	Set 5 Pub	0	378.62	6.31033	Pregnenolone
1102	0	380.009	6.33349	GFP	0	379.458	6.3243	Set 1 Pub	0	379.79	6.32984	Set 2 Pub	0	379.686	6.3281	Set 3 Pub	93483.8	379.49	6.32484	Set 4 Pub	0	379.127	6.31878	Set 5 Pub	0	378.962	6.31604	Pregnenolone
1103	0	380.353	6.33922	GFP	0	379.802	6.33003	Set 1 Pub	0	380.133	6.33555	Set 2 Pub	90485.2	380.029	6.33381	Set 3 Pub	83154.5	379.833	6.33055	Set 4 Pub	0	379.475	6.32459	Set 5 Pub	0	379.311	6.32185	Pregnenolone
1104	0	380.821	6.34701	GFP	0	380.147	6.33578	Set 1 Pub	0	380.476	6.34127	Set 2 Pub	36846.7	380.372	6.33953	Set 3 Pub	114550	380.178	6.3363	Set 4 Pub	0	379.818	6.3303	Set 5 Pub	0	379.655	6.32758	Pregnenolone
1105	0	381.165	6.35274	GFP	55080.7	380.49	6.3415	Set 1 Pub	0	380.819	6.34698	Set 2 Pub	0	380.846	6.34744	Set 3 Pub	65457.8	380.522	6.34203	Set 4 Pub	0	380.167	6.33611	Set 5 Pub	0	379.998	6.33331	Pregnenolone
1106	0	381.507	6.35846	GFP	0	380.892	6.3482	Set 1 Pub	0	381.163	6.35271	Set 2 Pub	0	381.191	6.35319	Set 3 Pub	0	380.925	6.34876	Set 4 Pub	0	380.51	6.34183	Set 5 Pub	0	380.341	6.33902	Pregnenolone
1107	0	381.85	6.36417	GFP	0	381.235	6.35391	Set 1 Pub	0	381.514	6.35857	Set 2 Pub	0	381.542	6.35903	Set 3 Pub	105055	381.269	6.35449	Set 4 Pub	0	380.854	6.34757	Set 5 Pub	0	380.684	6.34473	Pregnenolone
1108	0	382.201	6.37002	GFP	0	381.578	6.35964	Set 1 Pub	0	381.859	6.36432	Set 2 Pub	61498.1	381.885	6.36474	Set 3 Pub	110359	381.62	6.36033	Set 4 Pub	0	381.201	6.35335	Set 5 Pub	0	381.027	6.35045	Pregnenolone
1109	0	382.544	6.37573	GFP	0	381.93	6.3655	Set 1 Pub	0	382.202	6.37003	Set 2 Pub	54084	382.229	6.37049	Set 3 Pub	143615	381.963	6.36605	Set 4 Pub	0	381.552	6.35919	Set 5 Pub	0	381.37	6.35616	Pregnenolone
1110	0	382.896	6.38159	GFP	0	382.276	6.37126	Set 1 Pub	0	382.545	6.37575	Set 2 Pub	52193.5	382.573	6.37622	Set 3 Pub	113074	382.314	6.37191	Set 4 Pub	0	381.894	6.36491	Set 5 Pub	0	381.713	6.36188	Pregnenolone
1111	0	383.238	6.38731	GFP	0	382.619	6.37699	Set 1 Pub	0	382.89	6.38151	Set 2 Pub	0	382.917	6.38195	Set 3 Pub	116467	382.658	6.37764	Set 4 Pub	0	382.237	6.37062	Set 5 Pub	0	382.056	6.3676	Pregnenolone
1112	0	383.581	6.39302	GFP	0	382.97	6.38283	Set 1 Pub	0	383.233	6.38722	Set 2 Pub	47134	383.268	6.38781	Set 3 Pub	171584	383.001	6.38335	Set 4 Pub	0	382.583	6.37638	Set 5 Pub	0	382.401	6.37335	Pregnenolone
1113	0	383.924	6.39873	GFP	0	383.315	6.38858	Set 1 Pub	0	383.576	6.39294	Set 2 Pub	70834.1	383.613	6.39355	Set 3 Pub	92827.2	383.345	6.38908	Set 4 Pub	0	382.929	6.38214	Set 5 Pub	0	382.744	6.37906	Pregnenolone
1114	0	384.267	6.40445	GFP	0	383.658	6.39429	Set 1 Pub	0	383.921	6.39868	Set 2 Pub	108939	383.962	6.39937	Set 3 Pub	85857.2	383.695	6.39492	Set 4 Pub	0	383.28	6.38801	Set 5 Pub	0	383.09	6.38483	Pregnenolone
1115	0	384.613	6.41021	GFP	0	384.003	6.40006	Set 1 Pub	0	384.266	6.40444	Set 2 Pub	53998.2	384.305	6.40508	Set 3 Pub	193746	384.04	6.40067	Set 4 Pub	0	383.623	6.39372	Set 5 Pub	0	383.432	6.39054	Pregnenolone
1116	0	384.957	6.41595	GFP	0	384.348	6.40581	Set 1 Pub	0	384.609	6.41016	Set 2 Pub	113774	384.649	6.41081	Set 3 Pub	163188	384.387	6.40645	Set 4 Pub	0	383.966	6.39943	Set 5 Pub	0	383.777	6.39629	Pregnenolone
1117	0	385.3	6.42167	GFP	0	384.693	6.41155	Set 1 Pub	0	384.953	6.41589	Set 2 Pub	0	384.991	6.41652	Set 3 Pub	172819	384.73	6.41217	Set 4 Pub	0	384.309	6.40515	Set 5 Pub	0	384.12	6.402	Pregnenolone
1118	0	385.775	6.42959	GFP	0	385.042	6.41736	Set 1 Pub	0	385.296	6.4216	Set 2 Pub	62921.2	385.334	6.42224	Set 3 Pub	215730	385.098	6.4183	Set 4 Pub	0	384.654	6.41089	Set 5 Pub	0	384.472	6.40786	Pregnenolone
1119	0	386.118	6.4353	GFP	0	385.389	6.42314	Set 1 Pub	0	385.645	6.42741	Set 2 Pub	0	385.728	6.4288	Set 3 Pub	187239	385.441	6.42401	Set 4 Pub	0	384.996	6.41661	Set 5 Pub	0	384.815	6.41358	Pregnenolone
1120	0	386.461	6.44102	GFP	0	385.762	6.42936	Set 1 Pub	0	386.049	6.43415	Set 2 Pub	0	386.075	6.43458	Set 3 Pub	186089	385.789	6.42982	Set 4 Pub	0	385.343	6.42238	Set 5 Pub	0	385.157	6.41929	Pregnenolone
1121	0	386.808	6.44679	GFP	60323.8	386.109	6.43514	Set 1 Pub	0	386.391	6.43986	Set 2 Pub	62368.7	386.442	6.4407	Set 3 Pub	113130	386.135	6.43559	Set 4 Pub	0	385.69	6.42816	Set 5 Pub	0	385.5	6.425	Pregnenolone
1122	0	387.15	6.45251	GFP	0	386.452	6.44087	Set 1 Pub	0	386.734	6.44557	Set 2 Pub	98924.1	386.788	6.44647	Set 3 Pub	102881	386.48	6.44133	Set 4 Pub	0	386.033	6.43389	Set 5 Pub	0	385.844	6.43073	Pregnenolone
1123	0	387.493	6.45822	GFP	0	386.8	6.44667	Set 1 Pub	0	387.081	6.45135	Set 2 Pub	0	387.131	6.45218	Set 3 Pub	171985	386.823	6.44705	Set 4 Pub	0	386.378	6.43964	Set 5 Pub	0	386.188	6.43646	Pregnenolone
1124	0	387.836	6.46393	GFP	0	387.144	6.4524	Set 1 Pub	0	387.424	6.45707	Set 2 Pub	0	387.475	6.45791	Set 3 Pub	116350	387.166	6.45276	Set 4 Pub	0	386.721	6.44535	Set 5 Pub	0	386.531	6.44218	Pregnenolone
1125	0	388.179	6.46965	GFP	0	387.492	6.45821	Set 1 Pub	0	387.767	6.46278	Set 2 Pub	59357.6	387.819	6.46364	Set 3 Pub	120105	387.508	6.45847	Set 4 Pub	0	387.064	6.45107	Set 5 Pub	0	386.877	6.44796	Pregnenolone
1126	0	388.527	6.47544	GFP	0	387.835	6.46392	Set 1 Pub	0	388.11	6.4685	Set 2 Pub	61742.1	388.161	6.46935	Set 3 Pub	90123.5	387.854	6.46424	Set 4 Pub	0	387.412	6.45686	Set 5 Pub	0	387.225	6.45375	Pregnenolone
1127	0	388.869	6.48116	GFP	46982.2	388.182	6.4697	Set 1 Pub	0	388.452	6.47421	Set 2 Pub	57026.2	388.51	6.47517	Set 3 Pub	85710.1	388.197	6.46995	Set 4 Pub	0	387.755	6.46258	Set 5 Pub	0	387.572	6.45953	Pregnenolone
1128	0	389.212	6.48687	GFP	0	388.525	6.47541	Set 1 Pub	0	388.801	6.48002	Set 2 Pub	0	388.855	6.48091	Set 3 Pub	114135	388.545	6.47575	Set 4 Pub	0	388.097	6.46829	Set 5 Pub	0	387.915	6.46524	Pregnenolone
1129	0	389.555	6.49258	GFP	50149.9	388.867	6.48112	Set 1 Pub	0	389.145	6.48575	Set 2 Pub	0	389.198	6.48663	Set 3 Pub	0	388.888	6.48147	Set 4 Pub	0	388.445	6.47408	Set 5 Pub	0	388.257	6.47096	Pregnenolone
1130	0	389.905	6.49841	GFP	0	389.21	6.48684	Set 1 Pub	0	389.488	6.49146	Set 2 Pub	56532	389.54	6.49234	Set 3 Pub	76656.4	389.237	6.48729	Set 4 Pub	0	388.788	6.4798	Set 5 Pub	0	388.6	6.47667	Pregnenolone
1131	0	390.253	6.50422	GFP	0	389.553	6.49255	Set 1 Pub	0	389.835	6.49724	Set 2 Pub	41166.7	389.883	6.49805	Set 3 Pub	76639.1	389.58	6.493	Set 4 Pub	0	389.137	6.48561	Set 5 Pub	0	388.949	6.48248	Pregnenolone
1132	0	390.736	6.51227	GFP	0	389.896	6.49827	Set 1 Pub	0	390.18	6.503	Set 2 Pub	63798.9	390.228	6.5038	Set 3 Pub	0	389.923	6.49871	Set 4 Pub	0	389.479	6.49132	Set 5 Pub	0	389.292	6.4882	Pregnenolone
1133	0	391.079	6.51798	GFP	0	390.239	6.50398	Set 1 Pub	0	390.524	6.50874	Set 2 Pub	0	390.572	6.50953	Set 3 Pub	78436.3	390.268	6.50447	Set 4 Pub	0	389.828	6.49714	Set 5 Pub	0	389.636	6.49393	Pregnenolone
1134	0	391.422	6.52369	GFP	0	390.582	6.5097	Set 1 Pub	0	390.876	6.5146	Set 2 Pub	0	390.919	6.51532	Set 3 Pub	0	390.618	6.5103	Set 4 Pub	0	390.175	6.50291	Set 5 Pub	0	389.978	6.49964	Pregnenolone
1135	0	391.765	6.52942	GFP	0	390.925	6.51542	Set 1 Pub	0	391.221	6.52035	Set 2 Pub	0	391.271	6.52118	Set 3 Pub	0	390.965	6.51608	Set 4 Pub	0	390.521	6.50868	Set 5 Pub	0	390.321	6.50535	Pregnenolone
1136	0	392.117	6.53528	GFP	0	391.277	6.52129	Set 1 Pub	0	391.564	6.52606	Set 2 Pub	0	391.614	6.5269	Set 3 Pub	0	391.314	6.52191	Set 4 Pub	0	390.865	6.51442	Set 5 Pub	0	390.664	6.51106	Pregnenolone
1137	0	392.469	6.54115	GFP	0	391.622	6.52704	Set 1 Pub	0	391.906	6.53177	Set 2 Pub	0	391.964	6.53273	Set 3 Pub	0	391.666	6.52777	Set 4 Pub	0	391.213	6.52022	Set 5 Pub	0	391.007	6.51678	Pregnenolone
1138	0	392.82	6.54701	GFP	0	391.974	6.5329	Set 1 Pub	0	392.258	6.53764	Set 2 Pub	42120.3	392.307	6.53845	Set 3 Pub	0	392.009	6.53348	Set 4 Pub	0	391.563	6.52604	Set 5 Pub	0	391.35	6.52249	Pregnenolone
1139	0	393.163	6.55272	GFP	0	392.32	6.53866	Set 1 Pub	0	392.601	6.54335	Set 2 Pub	102656	392.659	6.54432	Set 3 Pub	0	392.352	6.5392	Set 4 Pub	0	391.906	6.53176	Set 5 Pub	0	391.695	6.52825	Pregnenolone
1140	0	393.506	6.55843	GFP	0	392.669	6.54449	Set 1 Pub	0	392.944	6.54906	Set 2 Pub	53593.1	393.003	6.55005	Set 3 Pub	0	392.695	6.54492	Set 4 Pub	0	392.248	6.53747	Set 5 Pub	0	392.04	6.534	Pregnenolone
1141	0	393.854	6.56423	GFP	0	393.015	6.55025	Set 1 Pub	0	393.288	6.55479	Set 2 Pub	91320.2	393.352	6.55586	Set 3 Pub	0	393.041	6.55068	Set 4 Pub	0	392.593	6.54322	Set 5 Pub	0	392.383	6.53971	Pregnenolone
1142	0	394.197	6.56994	GFP	0	393.363	6.55605	Set 1 Pub	0	393.633	6.56056	Set 2 Pub	109630	393.694	6.56157	Set 3 Pub	0	393.392	6.55654	Set 4 Pub	0	392.945	6.54908	Set 5 Pub	0	392.735	6.54558	Pregnenolone
1143	0	394.539	6.57566	GFP	0	393.706	6.56176	Set 1 Pub	0	393.976	6.56627	Set 2 Pub	77890	394.037	6.56729	Set 3 Pub	0	393.735	6.56225	Set 4 Pub	0	393.288	6.55479	Set 5 Pub	0	393.077	6.55129	Pregnenolone
1144	0	394.882	6.58137	GFP	0	394.049	6.56748	Set 1 Pub	0	394.321	6.57202	Set 2 Pub	83585.4	394.385	6.57308	Set 3 Pub	70161.1	394.079	6.56798	Set 4 Pub	0	393.639	6.56065	Set 5 Pub	0	393.423	6.55705	Pregnenolone
1145	0	395.225	6.58708	GFP	0	394.397	6.57329	Set 1 Pub	0	394.671	6.57785	Set 2 Pub	99089.1	394.728	6.57879	Set 3 Pub	0	394.422	6.57369	Set 4 Pub	0	393.982	6.56637	Set 5 Pub	0	393.766	6.56276	Pregnenolone
1146	0	395.568	6.5928	GFP	0	394.741	6.57902	Set 1 Pub	0	395.014	6.58356	Set 2 Pub	76947.6	395.071	6.58451	Set 3 Pub	0	394.764	6.57941	Set 4 Pub	0	394.328	6.57213	Set 5 Pub	0	394.118	6.56863	Pregnenolone
1147	0	395.912	6.59853	GFP	0	395.084	6.58473	Set 1 Pub	0	395.356	6.58927	Set 2 Pub	103780	395.413	6.59022	Set 3 Pub	0	395.108	6.58514	Set 4 Pub	0	394.672	6.57786	Set 5 Pub	0	394.461	6.57434	Pregnenolone
1148	0	396.255	6.60425	GFP	0	395.428	6.59047	Set 1 Pub	0	395.7	6.595	Set 2 Pub	59791.2	395.878	6.59797	Set 3 Pub	0	395.452	6.59086	Set 4 Pub	0	395.021	6.58369	Set 5 Pub	0	394.804	6.58006	Pregnenolone
1149	0	396.598	6.60996	GFP	0	395.846	6.59744	Set 1 Pub	0	396.043	6.60072	Set 2 Pub	133869	396.224	6.60373	Set 3 Pub	0	395.851	6.59752	Set 4 Pub	0	395.366	6.58943	Set 5 Pub	0	395.147	6.58579	Pregnenolone
1150	0	396.94	6.61567	GFP	0	396.19	6.60316	Set 1 Pub	0	396.386	6.60643	Set 2 Pub	71596.6	396.568	6.60946	Set 3 Pub	72187.6	396.194	6.60324	Set 4 Pub	0	395.718	6.5953	Set 5 Pub	0	395.496	6.5916	Pregnenolone
1151	0	397.283	6.62139	GFP	0	396.537	6.60896	Set 1 Pub	0	396.729	6.61216	Set 2 Pub	105758	396.911	6.61518	Set 3 Pub	207197	396.537	6.60895	Set 4 Pub	0	396.062	6.60103	Set 5 Pub	0	395.84	6.59733	Pregnenolone
1152	0	397.626	6.6271	GFP	0	396.905	6.61508	Set 1 Pub	0	397.072	6.61787	Set 2 Pub	108416	397.254	6.6209	Set 3 Pub	118768	396.88	6.61466	Set 4 Pub	0	396.404	6.60674	Set 5 Pub	0	396.182	6.60304	Pregnenolone
1153	0	397.974	6.6329	GFP	48415	397.249	6.62081	Set 1 Pub	0	397.421	6.62368	Set 2 Pub	125754	397.597	6.62662	Set 3 Pub	204946	397.223	6.62038	Set 4 Pub	0	396.747	6.61245	Set 5 Pub	0	396.525	6.60875	Pregnenolone
1154	0	398.317	6.63861	GFP	0	397.593	6.62655	Set 1 Pub	0	397.764	6.6294	Set 2 Pub	145820	397.941	6.63234	Set 3 Pub	311809	397.565	6.62609	Set 4 Pub	0	397.09	6.61817	Set 5 Pub	0	396.873	6.61455	Pregnenolone
1155	0	398.659	6.64432	GFP	0	397.937	6.63228	Set 1 Pub	0	398.11	6.63516	Set 2 Pub	159063	398.285	6.63809	Set 3 Pub	333711	397.91	6.63184	Set 4 Pub	0	397.433	6.62388	Set 5 Pub	0	397.216	6.62026	Pregnenolone
1156	0	399.002	6.65004	GFP	0	398.28	6.638	Set 1 Pub	0	398.455	6.64091	Set 2 Pub	134306	398.628	6.6438	Set 3 Pub	311189	398.254	6.63756	Set 4 Pub	71347.2	397.776	6.62959	Set 5 Pub	0	397.559	6.62598	Pregnenolone
1157	0	399.354	6.6559	GFP	0	398.623	6.64371	Set 1 Pub	0	398.798	6.64664	Set 2 Pub	124835	398.971	6.64952	Set 3 Pub	309943	398.598	6.64329	Set 4 Pub	0	398.119	6.63531	Set 5 Pub	0	397.901	6.63169	Pregnenolone
1158	0	399.697	6.66161	GFP	0	398.965	6.64942	Set 1 Pub	0	399.141	6.65235	Set 2 Pub	110670	399.314	6.65523	Set 3 Pub	303668	398.941	6.64902	Set 4 Pub	0	398.466	6.6411	Set 5 Pub	0	398.244	6.6374	Pregnenolone
1159	0	400.04	6.66733	GFP	0	399.308	6.65514	Set 1 Pub	0	399.491	6.65818	Set 2 Pub	91364.4	399.664	6.66106	Set 3 Pub	195906	399.284	6.65474	Set 4 Pub	0	398.818	6.64697	Set 5 Pub	0	398.587	6.64312	Pregnenolone
1160	0	400.382	6.67304	GFP	0	399.651	6.66085	Set 1 Pub	0	399.836	6.66392	Set 2 Pub	164969	400.007	6.66678	Set 3 Pub	299278	399.627	6.66045	Set 4 Pub	0	399.161	6.65268	Set 5 Pub	0	398.931	6.64884	Pregnenolone
1161	0	400.824	6.68041	GFP	0	399.994	6.66656	Set 1 Pub	0	400.179	6.66965	Set 2 Pub	125311	400.351	6.67252	Set 3 Pub	265811	399.973	6.66621	Set 4 Pub	0	399.506	6.65844	Set 5 Pub	0	399.274	6.65457	Pregnenolone
1162	0	401.168	6.68614	GFP	0	400.339	6.67231	Set 1 Pub	0	400.522	6.67537	Set 2 Pub	148234	400.809	6.68015	Set 3 Pub	276369	400.322	6.67204	Set 4 Pub	100734	399.851	6.66419	Set 5 Pub	0	399.617	6.66029	Pregnenolone
1163	0	401.511	6.69185	GFP	0	400.766	6.67943	Set 1 Pub	0	400.865	6.68108	Set 2 Pub	0	401.153	6.68588	Set 3 Pub	334627	400.674	6.6779	Set 4 Pub	0	400.194	6.6699	Set 5 Pub	0	399.96	6.666	Pregnenolone
1164	0	401.856	6.6976	GFP	0	401.11	6.68516	Set 1 Pub	0	401.208	6.68679	Set 2 Pub	83640.9	401.496	6.69159	Set 3 Pub	239433	401.017	6.68361	Set 4 Pub	0	400.539	6.67564	Set 5 Pub	0	400.303	6.67171	Pregnenolone
1165	0	402.201	6.70336	GFP	0	401.461	6.69102	Set 1 Pub	0	401.551	6.69251	Set 2 Pub	0	401.839	6.69732	Set 3 Pub	237041	401.363	6.68938	Set 4 Pub	0	400.886	6.68144	Set 5 Pub	0	400.648	6.67746	Pregnenolone
1166	0	402.546	6.7091	GFP	0	401.807	6.69678	Set 1 Pub	0	401.896	6.69826	Set 2 Pub	113079	402.184	6.70307	Set 3 Pub	151362	401.705	6.69509	Set 4 Pub	0	401.235	6.68725	Set 5 Pub	0	400.99	6.68317	Pregnenolone
1167	0	402.889	6.71481	GFP	0	402.152	6.70253	Set 1 Pub	0	402.238	6.70397	Set 2 Pub	71065.8	402.528	6.7088	Set 3 Pub	170892	402.05	6.70084	Set 4 Pub	0	401.578	6.69297	Set 5 Pub	0	401.335	6.68892	Pregnenolone
1168	0	403.232	6.72053	GFP	40144.1	402.497	6.70829	Set 1 Pub	0	402.581	6.70969	Set 2 Pub	0	402.876	6.71461	Set 3 Pub	0	402.396	6.7066	Set 4 Pub	0	401.921	6.69868	Set 5 Pub	0	401.68	6.69466	Pregnenolone
1169	0	403.574	6.72624	GFP	0	402.846	6.7141	Set 1 Pub	0	402.924	6.7154	Set 2 Pub	0	403.219	6.72032	Set 3 Pub	127407	402.741	6.71234	Set 4 Pub	0	402.266	6.70443	Set 5 Pub	0	402.031	6.70052	Pregnenolone
1170	0	403.919	6.73199	GFP	0	403.189	6.71981	Set 1 Pub	0	403.267	6.72111	Set 2 Pub	47034.4	403.562	6.72604	Set 3 Pub	105980	403.089	6.71815	Set 4 Pub	0	402.61	6.71017	Set 5 Pub	0	402.374	6.70624	Pregnenolone
1171	0	404.262	6.7377	GFP	43038.6	403.534	6.72556	Set 1 Pub	0	403.61	6.72683	Set 2 Pub	0	403.905	6.73175	Set 3 Pub	86145.6	403.434	6.7239	Set 4 Pub	0	402.953	6.71588	Set 5 Pub	0	402.717	6.71195	Pregnenolone
1172	0	404.606	6.74343	GFP	57585	403.877	6.73129	Set 1 Pub	0	403.954	6.73257	Set 2 Pub	0	404.25	6.7375	Set 3 Pub	102948	403.801	6.73002	Set 4 Pub	0	403.297	6.72161	Set 5 Pub	0	403.06	6.71766	Pregnenolone
1173	0	404.949	6.74914	GFP	0	404.22	6.737	Set 1 Pub	0	404.299	6.73832	Set 2 Pub	0	404.593	6.74321	Set 3 Pub	55529.5	404.145	6.73575	Set 4 Pub	0	403.64	6.72733	Set 5 Pub	0	403.403	6.72338	Pregnenolone
1174	0	405.297	6.75495	GFP	0	404.563	6.74272	Set 1 Pub	0	404.642	6.74403	Set 2 Pub	39700.6	404.936	6.74893	Set 3 Pub	0	404.488	6.74146	Set 4 Pub	0	403.982	6.73304	Set 5 Pub	0	403.746	6.72911	Pregnenolone
1175	0	405.762	6.76271	GFP	0	404.906	6.74843	Set 1 Pub	0	404.986	6.74976	Set 2 Pub	0	405.278	6.75464	Set 3 Pub	0	404.832	6.74719	Set 4 Pub	0	404.325	6.73875	Set 5 Pub	0	404.089	6.73482	Pregnenolone
1176	0	406.105	6.76842	GFP	0	405.249	6.75416	Set 1 Pub	0	405.33	6.7555	Set 2 Pub	40752.1	405.722	6.76203	Set 3 Pub	93839.5	405.174	6.7529	Set 4 Pub	0	404.675	6.74458	Set 5 Pub	0	404.432	6.74053	Pregnenolone
1177	0	406.448	6.77413	GFP	0	405.669	6.76115	Set 1 Pub	0	405.673	6.76121	Set 2 Pub	0	406.067	6.76778	Set 3 Pub	0	405.517	6.75862	Set 4 Pub	0	405.02	6.75033	Set 5 Pub	0	404.781	6.74635	Pregnenolone
1178	0	406.791	6.77985	GFP	0	406.014	6.7669	Set 1 Pub	0	406.016	6.76693	Set 2 Pub	0	406.41	6.77349	Set 3 Pub	0	405.861	6.76435	Set 4 Pub	0	405.371	6.75619	Set 5 Pub	0	405.129	6.75216	Pregnenolone
1179	0	407.134	6.78556	GFP	55418.6	406.357	6.77261	Set 1 Pub	0	406.36	6.77267	Set 2 Pub	0	406.753	6.77922	Set 3 Pub	0	406.204	6.77006	Set 4 Pub	0	405.715	6.76192	Set 5 Pub	0	405.473	6.75789	Pregnenolone
1180	0	407.482	6.79137	GFP	61367	406.701	6.77836	Set 1 Pub	0	406.703	6.77839	Set 2 Pub	0	407.096	6.78493	Set 3 Pub	0	406.547	6.77578	Set 4 Pub	0	406.058	6.76763	Set 5 Pub	0	405.882	6.76471	Pregnenolone
1181	0	407.825	6.79709	GFP	0	407.044	6.78407	Set 1 Pub	0	407.052	6.7842	Set 2 Pub	0	407.44	6.79066	Set 3 Pub	0	406.889	6.78149	Set 4 Pub	0	406.402	6.77336	Set 5 Pub	0	406.225	6.77042	Pregnenolone
1182	0	408.168	6.8028	GFP	81527.8	407.387	6.78979	Set 1 Pub	0	407.395	6.78991	Set 2 Pub	0	407.788	6.79647	Set 3 Pub	0	407.238	6.7873	Set 4 Pub	0	406.744	6.77907	Set 5 Pub	0	406.568	6.77613	Pregnenolone
1183	0	408.511	6.80851	GFP	59161	407.73	6.7955	Set 1 Pub	0	407.74	6.79567	Set 2 Pub	0	408.131	6.80219	Set 3 Pub	0	407.583	6.79304	Set 4 Pub	0	407.087	6.78479	Set 5 Pub	0	406.911	6.78185	Pregnenolone
1184	0	408.854	6.81423	GFP	0	408.074	6.80123	Set 1 Pub	0	408.094	6.80156	Set 2 Pub	0	408.474	6.80791	Set 3 Pub	0	407.926	6.79877	Set 4 Pub	0	407.43	6.7905	Set 5 Pub	0	407.254	6.78756	Pregnenolone
1185	0	409.198	6.81997	GFP	58427.4	408.417	6.80695	Set 1 Pub	0	408.437	6.80729	Set 2 Pub	0	408.817	6.81362	Set 3 Pub	0	408.269	6.80449	Set 4 Pub	0	407.773	6.79621	Set 5 Pub	0	407.597	6.79328	Pregnenolone
1186	0	409.542	6.82569	GFP	51399.7	408.76	6.81266	Set 1 Pub	0	408.78	6.813	Set 2 Pub	0	409.162	6.81937	Set 3 Pub	0	408.613	6.81021	Set 4 Pub	0	408.122	6.80203	Set 5 Pub	0	407.939	6.79899	Pregnenolone
1187	0	409.894	6.83157	GFP	64135.4	409.102	6.81837	Set 1 Pub	0	409.124	6.81873	Set 2 Pub	0	409.505	6.82508	Set 3 Pub	0	408.956	6.81593	Set 4 Pub	0	408.466	6.80777	Set 5 Pub	0	408.283	6.80472	Pregnenolone
1188	0	410.237	6.83729	GFP	69707.4	409.445	6.82409	Set 1 Pub	0	409.468	6.82446	Set 2 Pub	60945.3	409.857	6.83096	Set 3 Pub	0	409.299	6.82166	Set 4 Pub	0	408.809	6.81348	Set 5 Pub	0	408.627	6.81044	Pregnenolone
1189	0	410.58	6.843	GFP	86472.6	409.789	6.82982	Set 1 Pub	0	409.811	6.83018	Set 2 Pub	0	410.201	6.83669	Set 3 Pub	0	409.648	6.82747	Set 4 Pub	0	409.154	6.81923	Set 5 Pub	0	408.97	6.81617	Pregnenolone
1190	0	410.923	6.84871	GFP	55880.1	410.142	6.83569	Set 1 Pub	0	410.153	6.83589	Set 2 Pub	0	410.545	6.84242	Set 3 Pub	0	409.991	6.83318	Set 4 Pub	0	409.499	6.82498	Set 5 Pub	0	409.313	6.82189	Pregnenolone
1191	0	411.266	6.85443	GFP	46841	410.485	6.84142	Set 1 Pub	0	410.496	6.8416	Set 2 Pub	0	410.988	6.8498	Set 3 Pub	61951.2	410.334	6.83891	Set 4 Pub	0	409.852	6.83086	Set 5 Pub	0	409.656	6.8276	Pregnenolone
1192	0	411.608	6.86014	GFP	78751.2	410.829	6.84715	Set 1 Pub	0	410.839	6.84732	Set 2 Pub	0	411.331	6.85551	Set 3 Pub	79810.6	410.677	6.84462	Set 4 Pub	0	410.194	6.83657	Set 5 Pub	0	409.999	6.83331	Pregnenolone
1193	0	411.951	6.86586	GFP	86854.9	411.178	6.85296	Set 1 Pub	0	411.182	6.85303	Set 2 Pub	0	411.677	6.86129	Set 3 Pub	0	411.03	6.8505	Set 4 Pub	0	410.537	6.84229	Set 5 Pub	0	410.342	6.83903	Pregnenolone
1194	0	412.294	6.87157	GFP	79571.8	411.52	6.85867	Set 1 Pub	0	411.531	6.85884	Set 2 Pub	0	412.021	6.86702	Set 3 Pub	0	411.373	6.85621	Set 4 Pub	0	410.886	6.8481	Set 5 Pub	0	410.689	6.84482	Pregnenolone
1195	0	412.637	6.87728	GFP	60593.1	411.863	6.86439	Set 1 Pub	0	411.873	6.86456	Set 2 Pub	42272.5	412.37	6.87283	Set 3 Pub	0	411.716	6.86193	Set 4 Pub	0	411.229	6.85381	Set 5 Pub	0	411.032	6.85054	Pregnenolone
1196	0	412.982	6.88303	GFP	47148.7	412.212	6.8702	Set 1 Pub	0	412.216	6.87027	Set 2 Pub	0	412.713	6.87854	Set 3 Pub	0	412.061	6.86768	Set 4 Pub	0	411.572	6.85953	Set 5 Pub	0	411.377	6.85628	Pregnenolone
1197	0	413.324	6.88874	GFP	81423.6	412.555	6.87591	Set 1 Pub	0	412.56	6.876	Set 2 Pub	0	413.056	6.88427	Set 3 Pub	0	412.403	6.87339	Set 4 Pub	0	411.916	6.86527	Set 5 Pub	0	411.72	6.862	Pregnenolone
1198	0	413.667	6.89445	GFP	78279.4	412.905	6.88174	Set 1 Pub	0	412.903	6.88171	Set 2 Pub	0	413.406	6.89011	Set 3 Pub	0	412.752	6.8792	Set 4 Pub	0	412.269	6.87115	Set 5 Pub	0	412.063	6.86771	Pregnenolone
1199	0	414.01	6.90017	GFP	59702.8	413.247	6.88746	Set 1 Pub	0	413.246	6.88743	Set 2 Pub	0	413.749	6.89582	Set 3 Pub	0	413.101	6.88501	Set 4 Pub	0	412.612	6.87686	Set 5 Pub	0	412.407	6.87345	Pregnenolone
1200	0	414.353	6.90588	GFP	44902.9	413.59	6.89317	Set 1 Pub	31303.1	413.595	6.89326	Set 2 Pub	0	414.092	6.90153	Set 3 Pub	0	413.449	6.89082	Set 4 Pub	0	412.956	6.88259	Set 5 Pub	0	412.75	6.87917	Pregnenolone
1201	0	414.702	6.91169	GFP	91197.3	413.933	6.89889	Set 1 Pub	0	413.938	6.89897	Set 2 Pub	0	414.435	6.90725	Set 3 Pub	0	413.793	6.89655	Set 4 Pub	0	413.298	6.8883	Set 5 Pub	0	413.094	6.8849	Pregnenolone
1202	0	415.053	6.91756	GFP	50209.2	414.276	6.9046	Set 1 Pub	0	414.281	6.90468	Set 2 Pub	0	414.787	6.91311	Set 3 Pub	0	414.136	6.90226	Set 4 Pub	68074.1	413.641	6.89402	Set 5 Pub	0	413.437	6.89061	Pregnenolone
1203	0	415.396	6.92327	GFP	0	414.62	6.91033	Set 1 Pub	0	414.633	6.91054	Set 2 Pub	0	415.13	6.91884	Set 3 Pub	0	414.48	6.90799	Set 4 Pub	0	413.984	6.89973	Set 5 Pub	0	413.78	6.89633	Pregnenolone
1204	0	415.857	6.93096	GFP	0	414.963	6.91606	Set 1 Pub	0	414.976	6.91627	Set 2 Pub	0	415.473	6.92456	Set 3 Pub	0	414.829	6.91382	Set 4 Pub	0	414.334	6.90556	Set 5 Pub	0	414.128	6.90214	Pregnenolone
1205	0	416.2	6.93667	GFP	0	415.306	6.92177	Set 1 Pub	0	415.319	6.92199	Set 2 Pub	0	415.816	6.93027	Set 3 Pub	0	415.172	6.91954	Set 4 Pub	0	414.678	6.91129	Set 5 Pub	0	414.477	6.90795	Pregnenolone
1206	0	416.552	6.94254	GFP	0	415.75	6.92917	Set 1 Pub	0	415.662	6.9277	Set 2 Pub	0	416.159	6.93598	Set 3 Pub	0	415.517	6.92528	Set 4 Pub	0	415.029	6.91716	Set 5 Pub	0	414.82	6.91366	Pregnenolone
1207	0	416.895	6.94825	GFP	0	416.093	6.93488	Set 1 Pub	0	416.005	6.93341	Set 2 Pub	0	416.502	6.9417	Set 3 Pub	0	415.86	6.93099	Set 4 Pub	0	415.379	6.92298	Set 5 Pub	0	415.163	6.91938	Pregnenolone
1208	0	417.26	6.95433	GFP	0	416.436	6.9406	Set 1 Pub	0	416.348	6.93913	Set 2 Pub	0	416.853	6.94756	Set 3 Pub	0	416.203	6.93671	Set 4 Pub	0	415.731	6.92885	Set 5 Pub	0	415.514	6.92524	Pregnenolone
1209	0	417.603	6.96005	GFP	0	416.778	6.94631	Set 1 Pub	0	416.691	6.94484	Set 2 Pub	0	417.202	6.95337	Set 3 Pub	77259.8	416.555	6.94258	Set 4 Pub	0	416.074	6.93456	Set 5 Pub	0	415.904	6.93173	Pregnenolone
1210	0	417.946	6.96576	GFP	0	417.121	6.95202	Set 1 Pub	0	417.033	6.95055	Set 2 Pub	0	417.545	6.95908	Set 3 Pub	86496.7	416.897	6.94829	Set 4 Pub	0	416.416	6.94027	Set 5 Pub	0	416.247	6.93744	Pregnenolone
1211	0	418.297	6.97162	GFP	73702.3	417.473	6.95788	Set 1 Pub	0	417.385	6.95642	Set 2 Pub	0	417.888	6.9648	Set 3 Pub	0	417.24	6.954	Set 4 Pub	0	416.759	6.94599	Set 5 Pub	0	416.589	6.94316	Pregnenolone
1212	0	418.64	6.97733	GFP	0	417.816	6.9636	Set 1 Pub	0	417.737	6.96228	Set 2 Pub	49221.6	418.231	6.97051	Set 3 Pub	0	417.592	6.95986	Set 4 Pub	0	417.102	6.9517	Set 5 Pub	0	416.932	6.94887	Pregnenolone
1213	0	418.983	6.98305	GFP	0	418.159	6.96931	Set 1 Pub	0	418.08	6.96799	Set 2 Pub	0	418.58	6.97634	Set 3 Pub	0	417.935	6.96558	Set 4 Pub	86001	417.445	6.95742	Set 5 Pub	0	417.275	6.95458	Pregnenolone
1214	0	419.326	6.98876	GFP	0	418.501	6.97502	Set 1 Pub	0	418.422	6.97371	Set 2 Pub	0	418.932	6.9822	Set 3 Pub	0	418.278	6.97129	Set 4 Pub	0	417.797	6.96328	Set 5 Pub	0	417.618	6.9603	Pregnenolone
1215	0	419.669	6.99448	GFP	0	418.844	6.98074	Set 1 Pub	0	418.766	6.97943	Set 2 Pub	0	419.275	6.98791	Set 3 Pub	67030.9	418.62	6.97701	Set 4 Pub	0	418.146	6.9691	Set 5 Pub	0	417.962	6.96603	Pregnenolone
1216	0	420.018	7.0003	GFP	0	419.194	6.98657	Set 1 Pub	0	419.116	6.98526	Set 2 Pub	0	419.625	6.99374	Set 3 Pub	0	418.964	6.98274	Set 4 Pub	0	418.495	6.97492	Set 5 Pub	0	418.304	6.97174	Pregnenolone
1217	0	420.361	7.00602	GFP	0	419.539	6.99231	Set 1 Pub	0	419.46	6.99101	Set 2 Pub	0	419.972	6.99954	Set 3 Pub	71561.8	419.314	6.98856	Set 4 Pub	0	418.838	6.98063	Set 5 Pub	0	418.648	6.97747	Pregnenolone
1218	0	420.831	7.01385	GFP	81743.9	419.89	6.99817	Set 1 Pub	0	419.808	6.9968	Set 2 Pub	0	420.315	7.00525	Set 3 Pub	0	419.657	6.99428	Set 4 Pub	0	419.181	6.98634	Set 5 Pub	0	418.991	6.98318	Pregnenolone
1219	0	421.179	7.01965	GFP	71664.2	420.238	7.00397	Set 1 Pub	0	420.159	7.00265	Set 2 Pub	0	420.711	7.01185	Set 3 Pub	82151	420	6.99999	Set 4 Pub	0	419.528	6.99214	Set 5 Pub	0	419.334	6.98889	Pregnenolone
1220	0	421.53	7.02549	GFP	46943.8	420.587	7.00978	Set 1 Pub	0	420.502	7.00836	Set 2 Pub	0	421.062	7.01769	Set 3 Pub	0	420.343	7.00572	Set 4 Pub	0	419.871	6.99785	Set 5 Pub	0	419.677	6.99461	Pregnenolone
1221	0	421.872	7.03121	GFP	0	420.936	7.01561	Set 1 Pub	0	420.845	7.01408	Set 2 Pub	64175.9	421.405	7.02342	Set 3 Pub	0	420.686	7.01144	Set 4 Pub	0	420.22	7.00367	Set 5 Pub	0	420.019	7.00032	Pregnenolone
1222	0	422.216	7.03693	GFP	89517.5	421.28	7.02134	Set 1 Pub	0	421.195	7.01992	Set 2 Pub	0	421.755	7.02925	Set 3 Pub	0	421.029	7.01715	Set 4 Pub	98142.1	420.57	7.00949	Set 5 Pub	0	420.369	7.00615	Pregnenolone
1223	0	422.566	7.04277	GFP	0	421.623	7.02705	Set 1 Pub	0	421.545	7.02575	Set 2 Pub	0	422.098	7.03497	Set 3 Pub	106337	421.379	7.02298	Set 4 Pub	0	420.912	7.01521	Set 5 Pub	0	420.712	7.01187	Pregnenolone
1224	0	422.912	7.04853	GFP	0	421.974	7.0329	Set 1 Pub	0	421.888	7.03146	Set 2 Pub	0	422.442	7.04069	Set 3 Pub	77692.6	421.727	7.02878	Set 4 Pub	110673	421.255	7.02092	Set 5 Pub	0	421.057	7.01761	Pregnenolone
1225	0	423.255	7.05424	GFP	151874	422.317	7.03862	Set 1 Pub	58709.5	422.231	7.03719	Set 2 Pub	0	422.787	7.04646	Set 3 Pub	0	422.07	7.03449	Set 4 Pub	86489.6	421.599	7.02665	Set 5 Pub	0	421.404	7.02341	Pregnenolone
1226	0	423.602	7.06004	GFP	0	422.667	7.04445	Set 1 Pub	0	422.581	7.04302	Set 2 Pub	0	423.138	7.0523	Set 3 Pub	0	422.413	7.04021	Set 4 Pub	0	421.949	7.03248	Set 5 Pub	0	421.747	7.02912	Pregnenolone
1227	0	423.945	7.06575	GFP	104717	423.018	7.0503	Set 1 Pub	0	422.927	7.04878	Set 2 Pub	0	423.481	7.05801	Set 3 Pub	72626.5	422.756	7.04594	Set 4 Pub	0	422.294	7.03824	Set 5 Pub	0	422.098	7.03496	Pregnenolone
1228	0	424.295	7.07158	GFP	102595	423.365	7.05609	Set 1 Pub	0	423.27	7.05449	Set 2 Pub	0	423.83	7.06384	Set 3 Pub	116746	423.106	7.05176	Set 4 Pub	108605	422.644	7.04407	Set 5 Pub	0	422.441	7.04068	Pregnenolone
1229	0	424.638	7.0773	GFP	0	423.711	7.06185	Set 1 Pub	0	423.617	7.06029	Set 2 Pub	0	424.178	7.06964	Set 3 Pub	77977.7	423.452	7.05753	Set 4 Pub	0	422.987	7.04978	Set 5 Pub	0	422.784	7.04639	Pregnenolone
1230	0	424.981	7.08301	GFP	190564	424.061	7.06768	Set 1 Pub	0	423.96	7.066	Set 2 Pub	0	424.521	7.07535	Set 3 Pub	0	423.802	7.06337	Set 4 Pub	0	423.335	7.05558	Set 5 Pub	0	423.126	7.05211	Pregnenolone
1231	0	425.324	7.08874	GFP	77093.5	424.406	7.07343	Set 1 Pub	0	424.303	7.07171	Set 2 Pub	0	424.865	7.08108	Set 3 Pub	0	424.152	7.0692	Set 4 Pub	0	423.677	7.06129	Set 5 Pub	0	423.475	7.05792	Pregnenolone
1232	0	425.675	7.09458	GFP	0	424.748	7.07914	Set 1 Pub	0	424.647	7.07744	Set 2 Pub	0	425.208	7.08679	Set 3 Pub	59421.9	424.5	7.07499	Set 4 Pub	0	424.028	7.06713	Set 5 Pub	0	423.825	7.06375	Pregnenolone
1233	0	426.018	7.1003	GFP	0	425.091	7.08485	Set 1 Pub	0	424.989	7.08316	Set 2 Pub	57883.5	425.557	7.09262	Set 3 Pub	64419.9	424.85	7.08084	Set 4 Pub	0	424.371	7.07285	Set 5 Pub	0	424.169	7.06948	Pregnenolone
1234	0	426.361	7.10601	GFP	71539.9	425.434	7.09057	Set 1 Pub	0	425.332	7.08887	Set 2 Pub	0	425.9	7.09833	Set 3 Pub	0	425.193	7.08655	Set 4 Pub	130485	424.716	7.07859	Set 5 Pub	0	424.512	7.0752	Pregnenolone
1235	0	426.703	7.11172	GFP	66611.1	425.778	7.0963	Set 1 Pub	0	425.676	7.0946	Set 2 Pub	74748.7	426.244	7.10406	Set 3 Pub	0	425.536	7.09227	Set 4 Pub	0	425.059	7.08432	Set 5 Pub	0	424.855	7.08092	Pregnenolone
1236	0	427.046	7.11744	GFP	121983	426.122	7.10204	Set 1 Pub	0	426.026	7.10043	Set 2 Pub	60016.4	426.587	7.10978	Set 3 Pub	81955	425.879	7.09798	Set 4 Pub	0	425.409	7.09015	Set 5 Pub	0	425.206	7.08676	Pregnenolone
1237	0	427.389	7.12315	GFP	0	426.465	7.10776	Set 1 Pub	0	426.37	7.10616	Set 2 Pub	0	426.929	7.11549	Set 3 Pub	0	426.223	7.10371	Set 4 Pub	0	425.752	7.09587	Set 5 Pub	0	425.549	7.09248	Pregnenolone
1238	0	427.732	7.12886	GFP	71308.3	426.809	7.11349	Set 1 Pub	0	426.713	7.11188	Set 2 Pub	0	427.272	7.1212	Set 3 Pub	0	426.565	7.10942	Set 4 Pub	0	426.095	7.10158	Set 5 Pub	0	425.892	7.09819	Pregnenolone
1239	0	428.078	7.13463	GFP	87214.7	427.152	7.1192	Set 1 Pub	0	427.056	7.1176	Set 2 Pub	0	427.615	7.12692	Set 3 Pub	0	426.908	7.11514	Set 4 Pub	0	426.438	7.1073	Set 5 Pub	0	426.234	7.10391	Pregnenolone
1240	0	428.42	7.14034	GFP	99143.1	427.495	7.12491	Set 1 Pub	0	427.399	7.12332	Set 2 Pub	0	427.961	7.13268	Set 3 Pub	79001.9	427.251	7.12085	Set 4 Pub	0	426.781	7.11301	Set 5 Pub	0	426.577	7.10962	Pregnenolone
1241	0	428.763	7.14605	GFP	62647.5	427.837	7.13062	Set 1 Pub	0	427.742	7.12903	Set 2 Pub	88909.6	428.304	7.13839	Set 3 Pub	0	427.595	7.12658	Set 4 Pub	0	427.123	7.11872	Set 5 Pub	0	426.92	7.11533	Pregnenolone
1242	0	429.106	7.15177	GFP	60337.3	428.18	7.13634	Set 1 Pub	0	428.085	7.13474	Set 2 Pub	97576.4	428.646	7.14411	Set 3 Pub	0	427.945	7.13241	Set 4 Pub	0	427.468	7.12447	Set 5 Pub	53212.8	427.266	7.1211	Pregnenolone
1243	0	429.456	7.1576	GFP	0	428.523	7.14205	Set 1 Pub	0	428.429	7.14048	Set 2 Pub	74721	428.996	7.14993	Set 3 Pub	59491.3	428.287	7.13812	Set 4 Pub	0	427.819	7.13031	Set 5 Pub	0	427.61	7.12683	Pregnenolone
1244	0	429.799	7.16331	GFP	81334.7	428.866	7.14777	Set 1 Pub	0	428.779	7.14631	Set 2 Pub	149593	429.344	7.15573	Set 3 Pub	84033.7	428.632	7.14386	Set 4 Pub	0	428.164	7.13607	Set 5 Pub	0	427.952	7.13254	Pregnenolone
1245	0	430.149	7.16916	GFP	0	429.21	7.1535	Set 1 Pub	0	429.124	7.15207	Set 2 Pub	113494	429.687	7.16144	Set 3 Pub	0	428.974	7.14957	Set 4 Pub	0	428.507	7.14179	Set 5 Pub	0	428.296	7.13827	Pregnenolone
1246	0	430.492	7.17487	GFP	0	429.559	7.15932	Set 1 Pub	0	429.472	7.15787	Set 2 Pub	139302	430.039	7.16732	Set 3 Pub	61632.6	429.317	7.15529	Set 4 Pub	0	428.881	7.14801	Set 5 Pub	0	428.639	7.14398	Pregnenolone
1247	0	430.955	7.18259	GFP	66000	429.907	7.16512	Set 1 Pub	0	429.825	7.16374	Set 2 Pub	190929	430.385	7.17308	Set 3 Pub	97010.1	429.661	7.16101	Set 4 Pub	0	429.228	7.1538	Set 5 Pub	0	428.982	7.1497	Pregnenolone
1248	0	431.308	7.18846	GFP	0	430.253	7.17088	Set 1 Pub	0	430.176	7.1696	Set 2 Pub	157093	430.729	7.17881	Set 3 Pub	196572	430.004	7.16673	Set 4 Pub	0	429.571	7.15952	Set 5 Pub	0	429.325	7.15541	Pregnenolone
1249	0	431.651	7.19418	GFP	0	430.603	7.17671	Set 1 Pub	0	430.519	7.17531	Set 2 Pub	263071	431.071	7.18452	Set 3 Pub	299351	430.347	7.17246	Set 4 Pub	0	429.921	7.16535	Set 5 Pub	0	429.677	7.16129	Pregnenolone
1250	0	432	7.20001	GFP	40978.1	430.976	7.18294	Set 1 Pub	0	430.864	7.18107	Set 2 Pub	327400	431.424	7.1904	Set 3 Pub	534605	430.752	7.1792	Set 4 Pub	0	430.264	7.17106	Set 5 Pub	0	430.027	7.16712	Pregnenolone
1251	0	432.343	7.20572	GFP	46457.3	431.32	7.18866	Set 1 Pub	0	431.208	7.1868	Set 2 Pub	304767	431.767	7.19612	Set 3 Pub	831534	431.12	7.18533	Set 4 Pub	0	430.607	7.17678	Set 5 Pub	0	430.37	7.17283	Pregnenolone
1252	0	432.686	7.21143	GFP	51181.3	431.673	7.19454	Set 1 Pub	0	431.551	7.19252	Set 2 Pub	246078	432.117	7.20195	Set 3 Pub	1.02627e+06	431.462	7.19104	Set 4 Pub	0	430.95	7.1825	Set 5 Pub	0	430.723	7.17871	Pregnenolone
1253	0	433.039	7.21731	GFP	61736.8	432.018	7.2003	Set 1 Pub	0	431.897	7.19829	Set 2 Pub	204847	432.46	7.20766	Set 3 Pub	1.36668e+06	431.812	7.19687	Set 4 Pub	0	431.303	7.18838	Set 5 Pub	0	431.075	7.18459	Pregnenolone
1254	0	433.381	7.22302	GFP	74045.1	432.361	7.20602	Set 1 Pub	0	432.25	7.20416	Set 2 Pub	240903	432.804	7.21339	Set 3 Pub	1.63598e+06	432.156	7.2026	Set 4 Pub	0	431.649	7.19414	Set 5 Pub	0	431.418	7.1903	Pregnenolone
1255	0	433.734	7.2289	GFP	0	432.705	7.21175	Set 1 Pub	0	432.603	7.21004	Set 2 Pub	273782	433.147	7.21911	Set 3 Pub	1.66287e+06	432.499	7.20831	Set 4 Pub	105583	432.001	7.20002	Set 5 Pub	0	431.768	7.19613	Pregnenolone
1256	0	434.084	7.23473	GFP	0	433.058	7.21762	Set 1 Pub	0	432.945	7.21576	Set 2 Pub	162159	433.49	7.22484	Set 3 Pub	1.58162e+06	432.851	7.21419	Set 4 Pub	0	432.351	7.20585	Set 5 Pub	0	432.116	7.20193	Pregnenolone
1257	0	434.427	7.24045	GFP	0	433.407	7.22345	Set 1 Pub	0	433.298	7.22164	Set 2 Pub	151621	433.843	7.23072	Set 3 Pub	1.34204e+06	433.198	7.21997	Set 4 Pub	0	432.694	7.21157	Set 5 Pub	0	432.458	7.20764	Pregnenolone
1258	0	434.77	7.24617	GFP	101906	433.751	7.22918	Set 1 Pub	0	433.641	7.22735	Set 2 Pub	236255	434.187	7.23644	Set 3 Pub	1.64054e+06	433.551	7.22585	Set 4 Pub	0	433.037	7.21728	Set 5 Pub	0	432.811	7.21352	Pregnenolone
1259	0	435.113	7.25189	GFP	0	434.094	7.23489	Set 1 Pub	0	433.991	7.23318	Set 2 Pub	142738	434.53	7.24217	Set 3 Pub	1.35633e+06	433.897	7.23161	Set 4 Pub	0	433.38	7.22299	Set 5 Pub	0	433.154	7.21923	Pregnenolone
1260	0	435.463	7.25772	GFP	0	434.436	7.24061	Set 1 Pub	0	434.339	7.23899	Set 2 Pub	232516	434.873	7.24789	Set 3 Pub	1.3588e+06	434.246	7.23744	Set 4 Pub	0	433.724	7.22873	Set 5 Pub	0	433.504	7.22506	Pregnenolone
1261	0	435.806	7.26343	GFP	0	434.789	7.24649	Set 1 Pub	0	434.682	7.2447	Set 2 Pub	167453	435.223	7.25371	Set 3 Pub	1.00851e+06	434.594	7.24324	Set 4 Pub	0	434.07	7.2345	Set 5 Pub	0	433.847	7.23079	Pregnenolone
1262	29562.7	436.149	7.26914	GFP	0	435.133	7.25222	Set 1 Pub	0	435.025	7.25042	Set 2 Pub	129060	435.566	7.25943	Set 3 Pub	941711	434.937	7.24895	Set 4 Pub	0	434.414	7.24023	Set 5 Pub	0	434.19	7.2365	Pregnenolone
1263	0	436.491	7.27486	GFP	0	435.476	7.25794	Set 1 Pub	0	435.375	7.25625	Set 2 Pub	153621	435.909	7.26516	Set 3 Pub	898016	435.28	7.25466	Set 4 Pub	0	434.764	7.24606	Set 5 Pub	0	434.543	7.24238	Pregnenolone
1264	0	436.844	7.28073	GFP	0	435.819	7.26365	Set 1 Pub	0	435.727	7.26211	Set 2 Pub	86275.6	436.261	7.27102	Set 3 Pub	797688	435.624	7.26039	Set 4 Pub	0	435.131	7.25219	Set 5 Pub	0	434.887	7.24811	Pregnenolone
1265	0	437.188	7.28646	GFP	0	436.162	7.26936	Set 1 Pub	0	436.07	7.26783	Set 2 Pub	144558	436.61	7.27683	Set 3 Pub	706361	435.966	7.2661	Set 4 Pub	0	435.474	7.2579	Set 5 Pub	0	435.23	7.25383	Pregnenolone
1266	0	437.536	7.29227	GFP	0	436.506	7.27509	Set 1 Pub	0	436.413	7.27355	Set 2 Pub	146284	436.953	7.28256	Set 3 Pub	701554	436.309	7.27182	Set 4 Pub	0	435.817	7.26362	Set 5 Pub	0	435.573	7.25954	Pregnenolone
1267	0	437.888	7.29814	GFP	0	436.854	7.2809	Set 1 Pub	0	436.756	7.27927	Set 2 Pub	175292	437.296	7.28827	Set 3 Pub	620102	436.653	7.27755	Set 4 Pub	0	436.161	7.26934	Set 5 Pub	0	435.915	7.26525	Pregnenolone
1268	0	438.234	7.3039	GFP	0	437.222	7.28703	Set 1 Pub	0	437.108	7.28513	Set 2 Pub	108948	437.647	7.29412	Set 3 Pub	712622	436.996	7.28326	Set 4 Pub	0	436.503	7.27506	Set 5 Pub	0	436.258	7.27097	Pregnenolone
1269	0	438.577	7.30961	GFP	0	437.565	7.29274	Set 1 Pub	0	437.451	7.29084	Set 2 Pub	86916.5	437.999	7.29998	Set 3 Pub	502808	437.345	7.28909	Set 4 Pub	87473.1	436.846	7.28077	Set 5 Pub	88875	436.61	7.27683	Pregnenolone
1270	0	438.928	7.31547	GFP	0	437.907	7.29846	Set 1 Pub	0	437.801	7.29669	Set 2 Pub	140656	438.366	7.30611	Set 3 Pub	450981	437.689	7.29482	Set 4 Pub	0	437.195	7.28658	Set 5 Pub	0	436.961	7.28268	Pregnenolone
1271	0	439.28	7.32134	GFP	0	438.253	7.30422	Set 1 Pub	0	438.147	7.30245	Set 2 Pub	129520	438.714	7.3119	Set 3 Pub	328998	438.038	7.30063	Set 4 Pub	0	437.54	7.29233	Set 5 Pub	0	437.306	7.28844	Pregnenolone
1272	0	439.628	7.32713	GFP	0	438.605	7.31008	Set 1 Pub	0	438.499	7.30831	Set 2 Pub	139660	439.057	7.31761	Set 3 Pub	492068	438.387	7.30646	Set 4 Pub	0	437.883	7.29805	Set 5 Pub	0	437.658	7.2943	Pregnenolone
1273	0	439.979	7.33298	GFP	65867.9	438.948	7.31579	Set 1 Pub	0	438.846	7.3141	Set 2 Pub	150878	439.41	7.32349	Set 3 Pub	287518	438.734	7.31224	Set 4 Pub	0	438.226	7.30377	Set 5 Pub	97932.8	438.001	7.30002	Pregnenolone
1274	0	440.321	7.33869	GFP	0	439.295	7.32159	Set 1 Pub	0	439.199	7.31998	Set 2 Pub	132660	439.756	7.32926	Set 3 Pub	203772	439.086	7.3181	Set 4 Pub	0	438.578	7.30963	Set 5 Pub	0	438.352	7.30586	Pregnenolone
1275	0	440.665	7.34442	GFP	0	439.638	7.3273	Set 1 Pub	0	439.543	7.32571	Set 2 Pub	230903	440.106	7.3351	Set 3 Pub	239819	439.431	7.32385	Set 4 Pub	0	438.926	7.31543	Set 5 Pub	0	438.719	7.31199	Pregnenolone
1276	0	441.013	7.35021	GFP	0	439.989	7.33315	Set 1 Pub	0	439.894	7.33156	Set 2 Pub	156075	440.454	7.3409	Set 3 Pub	159276	439.782	7.32969	Set 4 Pub	0	439.268	7.32114	Set 5 Pub	0	439.072	7.31787	Pregnenolone
1277	0	441.364	7.35606	GFP	0	440.333	7.33889	Set 1 Pub	0	440.236	7.33727	Set 2 Pub	148591	440.8	7.34666	Set 3 Pub	284925	440.125	7.33541	Set 4 Pub	0	439.611	7.32685	Set 5 Pub	0	439.42	7.32366	Pregnenolone
1278	0	441.707	7.36179	GFP	0	440.677	7.34462	Set 1 Pub	0	440.58	7.343	Set 2 Pub	168409	441.142	7.35237	Set 3 Pub	296967	440.467	7.34112	Set 4 Pub	0	439.954	7.33257	Set 5 Pub	77082	439.771	7.32952	Pregnenolone
1279	0	442.052	7.36753	GFP	0	441.025	7.35041	Set 1 Pub	67617.9	440.923	7.34872	Set 2 Pub	0	441.494	7.35823	Set 3 Pub	331312	440.81	7.34684	Set 4 Pub	116191	440.305	7.33842	Set 5 Pub	0	440.114	7.33524	Pregnenolone
1280	0	442.398	7.37329	GFP	89090.3	441.375	7.35626	Set 1 Pub	0	441.271	7.35452	Set 2 Pub	245775	441.838	7.36397	Set 3 Pub	500621	441.178	7.35296	Set 4 Pub	0	440.649	7.34415	Set 5 Pub	0	440.458	7.34096	Pregnenolone
1281	0	442.74	7.37901	GFP	0	441.72	7.362	Set 1 Pub	0	441.617	7.36028	Set 2 Pub	175825	442.183	7.36971	Set 3 Pub	411274	441.521	7.35869	Set 4 Pub	0	441.016	7.35027	Set 5 Pub	0	440.825	7.34709	Pregnenolone
1282	0	443.083	7.38472	GFP	85929.2	442.072	7.36786	Set 1 Pub	0	441.96	7.36601	Set 2 Pub	123610	442.55	7.37584	Set 3 Pub	424010	441.867	7.36445	Set 4 Pub	87782.5	441.367	7.35611	Set 5 Pub	0	441.168	7.3528	Pregnenolone
1283	0	443.428	7.39047	GFP	0	442.418	7.37363	Set 1 Pub	0	442.305	7.37175	Set 2 Pub	234026	442.893	7.38155	Set 3 Pub	402458	442.218	7.3703	Set 4 Pub	0	441.713	7.36188	Set 5 Pub	0	441.516	7.3586	Pregnenolone
1284	0	443.771	7.39618	GFP	0	442.763	7.37939	Set 1 Pub	0	442.65	7.3775	Set 2 Pub	112587	443.238	7.3873	Set 3 Pub	463404	442.564	7.37606	Set 4 Pub	0	442.06	7.36767	Set 5 Pub	0	441.859	7.36431	Pregnenolone
1285	0	444.118	7.40196	GFP	0	443.11	7.38517	Set 1 Pub	0	442.995	7.38325	Set 2 Pub	149702	443.582	7.39303	Set 3 Pub	310039	442.908	7.38181	Set 4 Pub	106394	442.412	7.37353	Set 5 Pub	0	442.202	7.37003	Pregnenolone
1286	0	444.46	7.40767	GFP	0	443.453	7.39088	Set 1 Pub	0	443.338	7.38896	Set 2 Pub	106407	443.928	7.39881	Set 3 Pub	361234	443.256	7.3876	Set 4 Pub	0	442.758	7.37929	Set 5 Pub	0	442.544	7.37574	Pregnenolone
1287	0	444.806	7.41344	GFP	0	443.82	7.397	Set 1 Pub	0	443.68	7.39467	Set 2 Pub	0	444.271	7.40452	Set 3 Pub	309848	443.603	7.39339	Set 4 Pub	116643	443.1	7.38501	Set 5 Pub	86759.8	442.89	7.3815	Pregnenolone
1288	0	445.149	7.41915	GFP	0	444.163	7.40272	Set 1 Pub	0	444.023	7.40039	Set 2 Pub	144034	444.617	7.41028	Set 3 Pub	302060	443.951	7.39918	Set 4 Pub	106198	443.443	7.39072	Set 5 Pub	0	443.234	7.38723	Pregnenolone
1289	0	445.501	7.42501	GFP	0	444.506	7.40843	Set 1 Pub	0	444.37	7.40616	Set 2 Pub	70667	444.96	7.41599	Set 3 Pub	202567	444.294	7.40489	Set 4 Pub	0	443.79	7.3965	Set 5 Pub	0	443.583	7.39306	Pregnenolone
1290	0	445.896	7.4316	GFP	0	444.851	7.41418	Set 1 Pub	75080.9	444.713	7.41188	Set 2 Pub	123784	445.302	7.42171	Set 3 Pub	178217	444.637	7.41061	Set 4 Pub	0	444.135	7.40225	Set 5 Pub	0	443.929	7.39882	Pregnenolone
1291	0	446.242	7.43737	GFP	0	445.193	7.41989	Set 1 Pub	0	445.056	7.41759	Set 2 Pub	132491	445.654	7.42757	Set 3 Pub	104683	444.982	7.41637	Set 4 Pub	159600	444.487	7.40811	Set 5 Pub	81269.1	444.276	7.4046	Pregnenolone
1292	0	446.585	7.44308	GFP	85103.9	445.54	7.42567	Set 1 Pub	0	445.407	7.42345	Set 2 Pub	104798	445.997	7.43328	Set 3 Pub	152231	445.325	7.42208	Set 4 Pub	0	444.833	7.41389	Set 5 Pub	0	444.619	7.41031	Pregnenolone
1293	0	446.928	7.44879	GFP	0	445.883	7.43138	Set 1 Pub	0	445.75	7.42917	Set 2 Pub	156695	446.342	7.43903	Set 3 Pub	160791	445.67	7.42783	Set 4 Pub	0	445.176	7.4196	Set 5 Pub	0	444.961	7.41602	Pregnenolone
1294	0	447.279	7.45465	GFP	103487	446.226	7.43709	Set 1 Pub	0	446.093	7.43488	Set 2 Pub	132992	446.684	7.44474	Set 3 Pub	105499	446.015	7.43359	Set 4 Pub	103997	445.522	7.42537	Set 5 Pub	99388.8	445.304	7.42174	Pregnenolone
1295	0	447.626	7.46043	GFP	0	446.569	7.44281	Set 1 Pub	0	446.445	7.44074	Set 2 Pub	176384	447.035	7.45059	Set 3 Pub	131008	446.362	7.43937	Set 4 Pub	0	445.865	7.43108	Set 5 Pub	69320.3	445.647	7.42745	Pregnenolone
1296	0	447.969	7.46615	GFP	0	446.92	7.44867	Set 1 Pub	0	446.791	7.44651	Set 2 Pub	204354	447.387	7.45645	Set 3 Pub	104916	446.705	7.44508	Set 4 Pub	0	446.208	7.43679	Set 5 Pub	0	445.999	7.43331	Pregnenolone
1297	0	448.321	7.47201	GFP	107233	447.263	7.45438	Set 1 Pub	0	447.134	7.45223	Set 2 Pub	125474	447.73	7.46216	Set 3 Pub	228115	447.057	7.45094	Set 4 Pub	0	446.557	7.44262	Set 5 Pub	59083.8	446.35	7.43916	Pregnenolone
1298	0	448.665	7.47775	GFP	94382.9	447.606	7.4601	Set 1 Pub	0	447.484	7.45807	Set 2 Pub	248319	448.078	7.46796	Set 3 Pub	151793	447.424	7.45707	Set 4 Pub	0	446.9	7.44834	Set 5 Pub	0	446.695	7.44492	Pregnenolone
1299	0	449.012	7.48353	GFP	95044.1	447.958	7.46596	Set 1 Pub	0	447.827	7.46378	Set 2 Pub	226113	448.421	7.47368	Set 3 Pub	163026	447.767	7.46278	Set 4 Pub	0	447.268	7.45446	Set 5 Pub	0	447.047	7.45078	Pregnenolone
1300	0	449.362	7.48936	GFP	76338.3	448.304	7.47174	Set 1 Pub	0	448.179	7.46965	Set 2 Pub	159216	448.767	7.47946	Set 3 Pub	377806	448.11	7.46849	Set 4 Pub	0	447.612	7.4602	Set 5 Pub	0	447.39	7.4565	Pregnenolone
1301	0	449.704	7.49507	GFP	89755	448.652	7.47753	Set 1 Pub	0	448.526	7.47544	Set 2 Pub	223616	449.112	7.4852	Set 3 Pub	427076	448.461	7.47436	Set 4 Pub	0	447.964	7.46607	Set 5 Pub	0	447.733	7.46221	Pregnenolone
1302	0	450.054	7.5009	GFP	92053.6	448.997	7.48328	Set 1 Pub	0	448.871	7.48119	Set 2 Pub	334674	449.455	7.49091	Set 3 Pub	494303	448.808	7.48014	Set 4 Pub	0	448.312	7.47187	Set 5 Pub	0	448.075	7.46792	Pregnenolone
1303	0	450.397	7.50662	GFP	0	449.34	7.489	Set 1 Pub	0	449.218	7.48696	Set 2 Pub	262326	449.798	7.49663	Set 3 Pub	524716	449.159	7.48598	Set 4 Pub	0	448.655	7.47758	Set 5 Pub	0	448.42	7.47367	Pregnenolone
1304	0	450.886	7.51477	GFP	75550.6	449.687	7.49479	Set 1 Pub	0	449.561	7.49268	Set 2 Pub	247655	450.143	7.50239	Set 3 Pub	595042	449.504	7.49173	Set 4 Pub	0	448.998	7.48329	Set 5 Pub	0	448.771	7.47952	Pregnenolone
1305	0	451.231	7.52052	GFP	75883.3	450.038	7.50064	Set 1 Pub	0	449.904	7.49839	Set 2 Pub	304150	450.486	7.5081	Set 3 Pub	580304	449.846	7.49744	Set 4 Pub	0	449.34	7.48901	Set 5 Pub	0	449.123	7.48538	Pregnenolone
1306	0	451.582	7.52637	GFP	0	450.383	7.50638	Set 1 Pub	0	450.247	7.50412	Set 2 Pub	204804	450.831	7.51385	Set 3 Pub	789092	450.189	7.50315	Set 4 Pub	0	449.691	7.49485	Set 5 Pub	0	449.467	7.49112	Pregnenolone
1307	0	451.93	7.53216	GFP	53500.4	450.727	7.51211	Set 1 Pub	0	450.59	7.50983	Set 2 Pub	333062	451.174	7.51956	Set 3 Pub	1.02074e+06	450.537	7.50895	Set 4 Pub	0	450.036	7.5006	Set 5 Pub	0	449.81	7.49684	Pregnenolone
1308	0	452.272	7.53787	GFP	0	451.069	7.51782	Set 1 Pub	0	451.021	7.51702	Set 2 Pub	314155	451.525	7.52542	Set 3 Pub	892262	450.882	7.51469	Set 4 Pub	0	450.38	7.50633	Set 5 Pub	0	450.178	7.50296	Pregnenolone
1309	0	452.615	7.54359	GFP	131670	451.421	7.52369	Set 1 Pub	0	451.365	7.52274	Set 2 Pub	321363	451.869	7.53115	Set 3 Pub	928880	451.226	7.52044	Set 4 Pub	0	450.723	7.51204	Set 5 Pub	0	450.521	7.50868	Pregnenolone
1310	0	452.958	7.5493	GFP	0	451.764	7.5294	Set 1 Pub	0	451.709	7.52849	Set 2 Pub	197884	452.213	7.53688	Set 3 Pub	631914	451.569	7.52615	Set 4 Pub	0	451.068	7.51781	Set 5 Pub	0	450.868	7.51447	Pregnenolone
1311	0	453.302	7.55503	GFP	0	452.107	7.53511	Set 1 Pub	0	452.052	7.5342	Set 2 Pub	183643	452.556	7.5426	Set 3 Pub	913531	451.919	7.53199	Set 4 Pub	0	451.415	7.52358	Set 5 Pub	0	451.211	7.52018	Pregnenolone
1312	0	453.645	7.56075	GFP	0	452.451	7.54084	Set 1 Pub	0	452.395	7.53992	Set 2 Pub	195842	452.898	7.54831	Set 3 Pub	880402	452.287	7.53811	Set 4 Pub	0	451.758	7.5293	Set 5 Pub	0	451.554	7.5259	Pregnenolone
1313	0	453.988	7.56646	GFP	0	452.793	7.54656	Set 1 Pub	0	452.738	7.54563	Set 2 Pub	115278	453.241	7.55402	Set 3 Pub	588667	452.631	7.54384	Set 4 Pub	0	452.11	7.53516	Set 5 Pub	0	451.897	7.53161	Pregnenolone
1314	0	454.334	7.57224	GFP	0	453.14	7.55233	Set 1 Pub	0	453.081	7.55135	Set 2 Pub	115796	453.584	7.55973	Set 3 Pub	552492	452.974	7.54956	Set 4 Pub	0	452.452	7.54087	Set 5 Pub	0	452.24	7.53733	Pregnenolone
1315	0	454.677	7.57796	GFP	0	453.483	7.55805	Set 1 Pub	0	453.424	7.55706	Set 2 Pub	179854	453.927	7.56545	Set 3 Pub	359042	453.321	7.55535	Set 4 Pub	0	452.795	7.54659	Set 5 Pub	0	452.583	7.54305	Pregnenolone
1316	0	455.024	7.58373	GFP	0	453.826	7.56376	Set 1 Pub	0	453.766	7.56277	Set 2 Pub	118133	454.27	7.57116	Set 3 Pub	512123	453.664	7.56107	Set 4 Pub	108348	453.138	7.5523	Set 5 Pub	0	452.927	7.54878	Pregnenolone
1317	0	455.367	7.58945	GFP	0	454.169	7.56948	Set 1 Pub	0	454.109	7.56849	Set 2 Pub	173203	454.613	7.57688	Set 3 Pub	385546	454.007	7.56678	Set 4 Pub	0	453.481	7.55801	Set 5 Pub	89015.4	453.272	7.55453	Pregnenolone
1318	0	455.713	7.59522	GFP	0	454.536	7.5756	Set 1 Pub	0	454.452	7.5742	Set 2 Pub	0	454.956	7.5826	Set 3 Pub	362331	454.357	7.57261	Set 4 Pub	0	453.824	7.56373	Set 5 Pub	0	453.615	7.56026	Pregnenolone
1319	0	456.056	7.60094	GFP	0	454.879	7.58131	Set 1 Pub	0	454.795	7.57992	Set 2 Pub	53772.2	455.307	7.58846	Set 3 Pub	353780	454.699	7.57832	Set 4 Pub	0	454.17	7.56951	Set 5 Pub	0	453.958	7.56597	Pregnenolone
1320	0	456.399	7.60665	GFP	0	455.224	7.58706	Set 1 Pub	0	455.147	7.58578	Set 2 Pub	58338.5	455.65	7.59417	Set 3 Pub	224497	455.044	7.58407	Set 4 Pub	90863.9	454.513	7.57522	Set 5 Pub	0	454.301	7.57168	Pregnenolone
1321	0	456.751	7.61252	GFP	0	455.584	7.59306	Set 1 Pub	0	455.489	7.59149	Set 2 Pub	93759.6	455.995	7.59992	Set 3 Pub	370324	455.391	7.58985	Set 4 Pub	0	454.865	7.58109	Set 5 Pub	0	454.644	7.5774	Pregnenolone
1322	0	457.094	7.61823	GFP	0	455.927	7.59878	Set 1 Pub	0	455.841	7.59735	Set 2 Pub	0	456.338	7.60563	Set 3 Pub	196617	455.738	7.59563	Set 4 Pub	0	455.208	7.58681	Set 5 Pub	0	454.987	7.58311	Pregnenolone
1323	0	457.437	7.62395	GFP	0	456.273	7.60456	Set 1 Pub	0	456.184	7.60307	Set 2 Pub	53513.8	456.681	7.61134	Set 3 Pub	159076	456.084	7.6014	Set 4 Pub	0	455.551	7.59252	Set 5 Pub	0	455.338	7.58897	Pregnenolone
1324	0	457.78	7.62966	GFP	45702	456.616	7.61027	Set 1 Pub	0	456.527	7.60878	Set 2 Pub	0	457.023	7.61706	Set 3 Pub	168591	456.428	7.60713	Set 4 Pub	0	455.894	7.59823	Set 5 Pub	0	455.681	7.59469	Pregnenolone
1325	0	458.125	7.63542	GFP	0	456.959	7.61598	Set 1 Pub	0	456.87	7.61449	Set 2 Pub	0	457.367	7.62278	Set 3 Pub	231875	456.771	7.61285	Set 4 Pub	0	456.237	7.60395	Set 5 Pub	0	456.032	7.60053	Pregnenolone
1326	0	458.468	7.64114	GFP	0	457.311	7.62185	Set 1 Pub	0	457.212	7.62021	Set 2 Pub	0	457.714	7.62856	Set 3 Pub	90523.7	457.114	7.61856	Set 4 Pub	0	456.582	7.60969	Set 5 Pub	0	456.399	7.60666	Pregnenolone
1327	0	458.811	7.64685	GFP	0	457.654	7.62756	Set 1 Pub	0	457.555	7.62592	Set 2 Pub	58772.1	458.061	7.63435	Set 3 Pub	118971	457.456	7.62427	Set 4 Pub	0	456.931	7.61552	Set 5 Pub	0	456.752	7.61253	Pregnenolone
1328	0	459.154	7.65256	GFP	0	457.996	7.63327	Set 1 Pub	0	457.9	7.63167	Set 2 Pub	62582.3	458.404	7.64006	Set 3 Pub	86743.8	457.808	7.63013	Set 4 Pub	0	457.274	7.62123	Set 5 Pub	0	457.094	7.61824	Pregnenolone
1329	0	459.497	7.65829	GFP	0	458.34	7.639	Set 1 Pub	0	458.247	7.63745	Set 2 Pub	66179.9	458.748	7.64581	Set 3 Pub	71874.4	458.154	7.6359	Set 4 Pub	0	457.626	7.6271	Set 5 Pub	0	457.437	7.62395	Pregnenolone
1330	0	459.84	7.664	GFP	0	458.685	7.64475	Set 1 Pub	0	458.593	7.64321	Set 2 Pub	0	459.093	7.65155	Set 3 Pub	116425	458.5	7.64167	Set 4 Pub	0	457.974	7.6329	Set 5 Pub	0	457.784	7.62974	Pregnenolone
1331	0	460.185	7.66975	GFP	0	459.028	7.65046	Set 1 Pub	0	458.939	7.64899	Set 2 Pub	83218.1	459.44	7.65733	Set 3 Pub	86060.9	458.844	7.6474	Set 4 Pub	0	458.317	7.63861	Set 5 Pub	0	458.127	7.63545	Pregnenolone
1332	0	460.528	7.67547	GFP	0	459.372	7.65621	Set 1 Pub	0	459.282	7.6547	Set 2 Pub	0	459.783	7.66306	Set 3 Pub	177806	459.189	7.65315	Set 4 Pub	0	458.66	7.64433	Set 5 Pub	0	458.471	7.64118	Pregnenolone
1333	0	460.999	7.68332	GFP	0	459.717	7.66195	Set 1 Pub	0	459.626	7.66043	Set 2 Pub	74428.4	460.126	7.66877	Set 3 Pub	0	459.532	7.65886	Set 4 Pub	0	459.002	7.65004	Set 5 Pub	0	458.814	7.64689	Pregnenolone
1334	0	461.342	7.68904	GFP	0	460.064	7.66773	Set 1 Pub	0	459.969	7.66614	Set 2 Pub	60639.8	460.469	7.67448	Set 3 Pub	138036	459.875	7.66458	Set 4 Pub	0	459.347	7.65578	Set 5 Pub	56759.2	459.156	7.65261	Pregnenolone
1335	0	461.685	7.69475	GFP	0	460.407	7.67344	Set 1 Pub	0	460.312	7.67187	Set 2 Pub	63790.3	460.812	7.6802	Set 3 Pub	176756	460.219	7.67032	Set 4 Pub	0	459.69	7.6615	Set 5 Pub	0	459.499	7.65832	Pregnenolone
1336	0	462.028	7.70047	GFP	0	460.752	7.6792	Set 1 Pub	0	460.656	7.6776	Set 2 Pub	96611.5	461.155	7.68591	Set 3 Pub	156298	460.562	7.67603	Set 4 Pub	0	460.035	7.66724	Set 5 Pub	0	459.843	7.66405	Pregnenolone
1337	0	462.371	7.70618	GFP	0	461.095	7.68492	Set 1 Pub	0	461.102	7.68504	Set 2 Pub	86998.9	461.502	7.6917	Set 3 Pub	234179	460.909	7.68181	Set 4 Pub	0	460.377	7.67296	Set 5 Pub	0	460.187	7.66978	Pregnenolone
1338	0	462.717	7.71196	GFP	0	461.439	7.69065	Set 1 Pub	0	461.445	7.69075	Set 2 Pub	77553.4	461.851	7.69752	Set 3 Pub	200035	461.255	7.68759	Set 4 Pub	0	460.724	7.67874	Set 5 Pub	0	460.529	7.67549	Pregnenolone
1339	0	463.06	7.71767	GFP	55020.3	461.786	7.69643	Set 1 Pub	0	461.788	7.69646	Set 2 Pub	0	462.194	7.70324	Set 3 Pub	206208	461.623	7.69371	Set 4 Pub	0	461.067	7.68445	Set 5 Pub	0	460.876	7.68127	Pregnenolone
1340	0	463.403	7.72339	GFP	0	462.135	7.70225	Set 1 Pub	0	462.131	7.70218	Set 2 Pub	61388.4	462.541	7.70902	Set 3 Pub	205933	461.968	7.69946	Set 4 Pub	0	461.417	7.69028	Set 5 Pub	0	461.219	7.68698	Pregnenolone
1341	0	463.746	7.7291	GFP	0	462.478	7.70797	Set 1 Pub	0	462.473	7.70789	Set 2 Pub	127218	462.884	7.71473	Set 3 Pub	250627	462.311	7.70518	Set 4 Pub	0	461.766	7.69611	Set 5 Pub	0	461.562	7.6927	Pregnenolone
1342	0	464.089	7.73481	GFP	0	462.822	7.7137	Set 1 Pub	0	462.816	7.7136	Set 2 Pub	75789.7	463.227	7.72044	Set 3 Pub	274422	462.66	7.711	Set 4 Pub	0	462.109	7.70182	Set 5 Pub	0	461.905	7.69841	Pregnenolone
1343	0	464.442	7.74069	GFP	0	463.165	7.71941	Set 1 Pub	0	463.159	7.71932	Set 2 Pub	100905	463.57	7.72616	Set 3 Pub	226009	463.003	7.71672	Set 4 Pub	0	462.452	7.70753	Set 5 Pub	0	462.257	7.70429	Pregnenolone
1344	0	464.784	7.74641	GFP	0	463.508	7.72513	Set 1 Pub	0	463.502	7.72503	Set 2 Pub	89523.9	463.937	7.73228	Set 3 Pub	414801	463.346	7.72243	Set 4 Pub	0	462.795	7.71325	Set 5 Pub	0	462.601	7.71002	Pregnenolone
1345	0	465.127	7.75212	GFP	0	463.875	7.73125	Set 1 Pub	0	463.845	7.73075	Set 2 Pub	0	464.28	7.738	Set 3 Pub	341225	463.689	7.72815	Set 4 Pub	0	463.138	7.71896	Set 5 Pub	0	462.944	7.71574	Pregnenolone
1346	0	465.47	7.75783	GFP	0	464.228	7.73713	Set 1 Pub	0	464.212	7.73687	Set 2 Pub	101727	464.623	7.74371	Set 3 Pub	262858	464.039	7.73398	Set 4 Pub	0	463.481	7.72468	Set 5 Pub	0	463.291	7.72152	Pregnenolone
1347	0	465.813	7.76355	GFP	0	464.571	7.74285	Set 1 Pub	0	464.565	7.74275	Set 2 Pub	62395.5	464.976	7.7496	Set 3 Pub	340514	464.382	7.73969	Set 4 Pub	0	463.833	7.73055	Set 5 Pub	0	463.635	7.72724	Pregnenolone
1348	0	466.156	7.76926	GFP	0	464.914	7.74856	Set 1 Pub	0	464.908	7.74847	Set 2 Pub	79125.8	465.319	7.75531	Set 3 Pub	312591	464.728	7.74547	Set 4 Pub	0	464.176	7.73627	Set 5 Pub	0	463.978	7.73296	Pregnenolone
1349	0	466.498	7.77497	GFP	0	465.259	7.75432	Set 1 Pub	0	465.255	7.75425	Set 2 Pub	0	465.662	7.76104	Set 3 Pub	217065	465.081	7.75135	Set 4 Pub	0	464.519	7.74198	Set 5 Pub	50864.4	464.32	7.73867	Pregnenolone
1350	0	466.841	7.78069	GFP	0	465.602	7.76004	Set 1 Pub	0	465.598	7.75997	Set 2 Pub	55068.2	466.005	7.76675	Set 3 Pub	282149	465.424	7.75706	Set 4 Pub	0	464.863	7.74771	Set 5 Pub	0	464.663	7.74439	Pregnenolone
1351	0	467.184	7.7864	GFP	41931.3	465.952	7.76586	Set 1 Pub	0	465.941	7.76568	Set 2 Pub	0	466.348	7.77247	Set 3 Pub	191185	465.767	7.76278	Set 4 Pub	0	465.205	7.75342	Set 5 Pub	0	465.006	7.7501	Pregnenolone
1352	0	467.534	7.79223	GFP	0	466.295	7.77158	Set 1 Pub	0	466.284	7.77139	Set 2 Pub	0	466.691	7.77818	Set 3 Pub	233329	466.109	7.76849	Set 4 Pub	0	465.548	7.75914	Set 5 Pub	0	465.349	7.75581	Pregnenolone
1353	0	467.877	7.79795	GFP	0	466.638	7.77729	Set 1 Pub	0	466.628	7.77714	Set 2 Pub	0	467.034	7.78389	Set 3 Pub	315583	466.452	7.7742	Set 4 Pub	0	465.891	7.76485	Set 5 Pub	0	465.692	7.76153	Pregnenolone
1354	0	468.219	7.80366	GFP	0	466.981	7.78302	Set 1 Pub	0	466.971	7.78285	Set 2 Pub	63092	467.376	7.78961	Set 3 Pub	158279	466.799	7.77998	Set 4 Pub	0	466.237	7.77061	Set 5 Pub	57666.8	466.04	7.76734	Pregnenolone
1355	0	468.562	7.80937	GFP	0	467.324	7.78874	Set 1 Pub	0	467.316	7.7886	Set 2 Pub	76526.9	467.723	7.79539	Set 3 Pub	157709	467.142	7.7857	Set 4 Pub	0	466.581	7.77636	Set 5 Pub	0	466.383	7.77305	Pregnenolone
1356	0	468.906	7.8151	GFP	0	467.667	7.79445	Set 1 Pub	0	467.659	7.79432	Set 2 Pub	0	468.067	7.80112	Set 3 Pub	142972	467.486	7.79143	Set 4 Pub	83343.5	466.924	7.78207	Set 5 Pub	0	466.726	7.77877	Pregnenolone
1357	0	469.249	7.82082	GFP	38237	468.014	7.80023	Set 1 Pub	0	468.002	7.80004	Set 2 Pub	60647.9	468.414	7.8069	Set 3 Pub	124794	467.831	7.79718	Set 4 Pub	0	467.271	7.78785	Set 5 Pub	0	467.069	7.78448	Pregnenolone
1358	0	469.592	7.82653	GFP	0	468.357	7.80594	Set 1 Pub	0	468.345	7.80575	Set 2 Pub	0	468.757	7.81261	Set 3 Pub	180109	468.176	7.80293	Set 4 Pub	0	467.615	7.79358	Set 5 Pub	0	467.416	7.79026	Pregnenolone
1359	0	469.935	7.83224	GFP	0	468.699	7.81166	Set 1 Pub	0	468.688	7.81147	Set 2 Pub	40461.9	469.1	7.81834	Set 3 Pub	132792	468.518	7.80864	Set 4 Pub	0	467.961	7.79936	Set 5 Pub	67634	467.758	7.79597	Pregnenolone
1360	0	470.277	7.83796	GFP	0	469.044	7.8174	Set 1 Pub	0	469.032	7.81719	Set 2 Pub	0	469.443	7.82405	Set 3 Pub	144539	468.861	7.81435	Set 4 Pub	0	468.304	7.80507	Set 5 Pub	0	468.102	7.80171	Pregnenolone
1361	0	470.62	7.84367	GFP	0	469.387	7.82311	Set 1 Pub	0	469.375	7.82291	Set 2 Pub	56249.5	469.786	7.82977	Set 3 Pub	0	469.229	7.82048	Set 4 Pub	0	468.647	7.81078	Set 5 Pub	0	468.445	7.80742	Pregnenolone
1362	0	470.963	7.84939	GFP	0	469.732	7.82886	Set 1 Pub	0	469.718	7.82864	Set 2 Pub	91328	470.129	7.83548	Set 3 Pub	215741	469.575	7.82625	Set 4 Pub	0	468.992	7.81653	Set 5 Pub	0	468.788	7.81313	Pregnenolone
1363	0	471.306	7.8551	GFP	0	470.078	7.83464	Set 1 Pub	0	470.061	7.83435	Set 2 Pub	42819.1	470.475	7.84126	Set 3 Pub	76011.9	469.92	7.832	Set 4 Pub	0	469.34	7.82234	Set 5 Pub	0	469.131	7.81884	Pregnenolone
1364	0	471.649	7.86081	GFP	0	470.422	7.84037	Set 1 Pub	0	470.405	7.84008	Set 2 Pub	58806.4	470.819	7.84699	Set 3 Pub	141104	470.264	7.83773	Set 4 Pub	0	469.683	7.82806	Set 5 Pub	0	469.474	7.82456	Pregnenolone
1365	0	471.991	7.86652	GFP	0	470.765	7.84608	Set 1 Pub	0	470.749	7.84581	Set 2 Pub	57922.2	471.163	7.85271	Set 3 Pub	179439	470.608	7.84346	Set 4 Pub	0	470.026	7.83377	Set 5 Pub	0	469.817	7.83029	Pregnenolone
1366	0	472.334	7.87224	GFP	0	471.11	7.85183	Set 1 Pub	0	471.094	7.85157	Set 2 Pub	39655.6	471.509	7.85848	Set 3 Pub	102853	470.973	7.84954	Set 4 Pub	0	470.371	7.83951	Set 5 Pub	0	470.161	7.83602	Pregnenolone
1367	0	472.677	7.87795	GFP	0	471.453	7.85754	Set 1 Pub	0	471.437	7.85728	Set 2 Pub	58962.6	471.852	7.86419	Set 3 Pub	0	471.315	7.85525	Set 4 Pub	0	470.717	7.84528	Set 5 Pub	75183.2	470.505	7.84175	Pregnenolone
1368	0	473.02	7.88367	GFP	0	471.797	7.86328	Set 1 Pub	0	471.78	7.863	Set 2 Pub	37720.8	472.194	7.86991	Set 3 Pub	151348	471.658	7.86097	Set 4 Pub	0	471.059	7.85099	Set 5 Pub	0	470.874	7.8479	Pregnenolone
1369	0	473.364	7.8894	GFP	0	472.143	7.86905	Set 1 Pub	0	472.123	7.86871	Set 2 Pub	94731.3	472.537	7.87562	Set 3 Pub	103402	472.001	7.86668	Set 4 Pub	0	471.408	7.85681	Set 5 Pub	0	471.217	7.85362	Pregnenolone
1370	0	473.706	7.89511	GFP	0	472.489	7.87482	Set 1 Pub	0	472.465	7.87442	Set 2 Pub	90772.3	472.883	7.88138	Set 3 Pub	219688	472.347	7.87244	Set 4 Pub	0	471.751	7.86252	Set 5 Pub	0	471.56	7.85933	Pregnenolone
1371	0	474.059	7.90099	GFP	0	472.833	7.88055	Set 1 Pub	0	472.811	7.88019	Set 2 Pub	62304.2	473.226	7.8871	Set 3 Pub	158696	472.69	7.87816	Set 4 Pub	0	472.095	7.86825	Set 5 Pub	0	471.912	7.86521	Pregnenolone
1372	0	474.402	7.9067	GFP	0	473.176	7.88626	Set 1 Pub	0	473.154	7.8859	Set 2 Pub	102587	473.57	7.89284	Set 3 Pub	191662	473.032	7.88387	Set 4 Pub	0	472.438	7.87396	Set 5 Pub	0	472.256	7.87094	Pregnenolone
1373	0	474.748	7.91247	GFP	0	473.519	7.89198	Set 1 Pub	0	473.497	7.89161	Set 2 Pub	181269	473.913	7.89856	Set 3 Pub	267663	473.375	7.88959	Set 4 Pub	0	472.781	7.87969	Set 5 Pub	0	472.602	7.8767	Pregnenolone
1374	0	475.095	7.91825	GFP	0	473.872	7.89786	Set 1 Pub	0	473.864	7.89774	Set 2 Pub	139442	474.257	7.90428	Set 3 Pub	285027	473.725	7.89541	Set 4 Pub	0	473.124	7.8854	Set 5 Pub	0	472.949	7.88248	Pregnenolone
1375	0	475.437	7.92396	GFP	0	474.239	7.90398	Set 1 Pub	0	474.207	7.90345	Set 2 Pub	124014	474.61	7.91016	Set 3 Pub	247638	474.068	7.90113	Set 4 Pub	69024	473.477	7.89128	Set 5 Pub	0	473.292	7.88821	Pregnenolone
1376	0	475.781	7.92969	GFP	0	474.582	7.90969	Set 1 Pub	0	474.55	7.90917	Set 2 Pub	66612	474.977	7.91628	Set 3 Pub	302687	474.414	7.9069	Set 4 Pub	0	473.825	7.89708	Set 5 Pub	0	473.635	7.89392	Pregnenolone
1377	0	476.124	7.93541	GFP	0	474.93	7.91549	Set 1 Pub	0	474.897	7.91494	Set 2 Pub	80817.6	475.32	7.922	Set 3 Pub	438897	474.767	7.91278	Set 4 Pub	0	474.167	7.90279	Set 5 Pub	0	473.978	7.89963	Pregnenolone
1378	0	476.467	7.94112	GFP	0	475.273	7.92122	Set 1 Pub	0	475.249	7.92082	Set 2 Pub	88655.8	475.664	7.92773	Set 3 Pub	339645	475.142	7.91904	Set 4 Pub	0	474.511	7.90852	Set 5 Pub	0	474.321	7.90535	Pregnenolone
1379	0	476.81	7.94683	GFP	0	475.642	7.92736	Set 1 Pub	0	475.592	7.92653	Set 2 Pub	97503.6	476.006	7.93344	Set 3 Pub	420561	475.485	7.92475	Set 4 Pub	0	474.862	7.91436	Set 5 Pub	0	474.666	7.91111	Pregnenolone
1380	0	477.158	7.95263	GFP	0	475.984	7.93307	Set 1 Pub	0	475.936	7.93226	Set 2 Pub	95162.8	476.349	7.93915	Set 3 Pub	235533	475.829	7.93048	Set 4 Pub	0	475.205	7.92008	Set 5 Pub	0	475.009	7.91682	Pregnenolone
1381	0	477.506	7.95844	GFP	0	476.327	7.93879	Set 1 Pub	0	476.28	7.93801	Set 2 Pub	94250.8	476.692	7.94487	Set 3 Pub	415957	476.176	7.93626	Set 4 Pub	0	475.547	7.92579	Set 5 Pub	0	475.352	7.92253	Pregnenolone
1382	0	477.849	7.96415	GFP	0	476.67	7.9445	Set 1 Pub	0	476.623	7.94372	Set 2 Pub	95463.9	477.036	7.9506	Set 3 Pub	340694	476.519	7.94198	Set 4 Pub	0	475.89	7.93151	Set 5 Pub	60560.8	475.7	7.92833	Pregnenolone
1383	0	478.195	7.96991	GFP	0	477.016	7.95026	Set 1 Pub	0	476.967	7.94945	Set 2 Pub	0	477.379	7.95631	Set 3 Pub	401284	476.861	7.94769	Set 4 Pub	0	476.234	7.93723	Set 5 Pub	0	476.043	7.93404	Pregnenolone
1384	0	478.538	7.97563	GFP	0	477.359	7.95598	Set 1 Pub	0	477.311	7.95518	Set 2 Pub	111826	477.725	7.96209	Set 3 Pub	384223	477.207	7.95346	Set 4 Pub	0	476.577	7.94295	Set 5 Pub	0	476.385	7.93976	Pregnenolone
1385	0	478.88	7.98134	GFP	0	477.701	7.96169	Set 1 Pub	0	477.654	7.96089	Set 2 Pub	92489.1	478.069	7.96782	Set 3 Pub	326870	477.552	7.9592	Set 4 Pub	0	476.923	7.94872	Set 5 Pub	0	476.728	7.94547	Pregnenolone
1386	0	479.223	7.98706	GFP	0	478.044	7.9674	Set 1 Pub	0	477.996	7.96661	Set 2 Pub	0	478.412	7.97353	Set 3 Pub	389450	477.896	7.96493	Set 4 Pub	0	477.269	7.95449	Set 5 Pub	0	477.075	7.95125	Pregnenolone
1387	0	479.566	7.99277	GFP	0	478.387	7.97312	Set 1 Pub	0	478.339	7.97232	Set 2 Pub	53688.4	478.756	7.97927	Set 3 Pub	200910	478.239	7.97064	Set 4 Pub	0	477.616	7.96026	Set 5 Pub	0	477.424	7.95706	Pregnenolone
1388	0	479.909	7.99848	GFP	0	478.73	7.97883	Set 1 Pub	0	478.683	7.97805	Set 2 Pub	0	479.099	7.98499	Set 3 Pub	261066	478.581	7.97636	Set 4 Pub	0	477.959	7.96598	Set 5 Pub	0	477.773	7.96288	Pregnenolone
1389	0	480.252	8.0042	GFP	0	479.073	7.98454	Set 1 Pub	0	479.026	7.98376	Set 2 Pub	44614.1	479.442	7.9907	Set 3 Pub	204525	478.928	7.98214	Set 4 Pub	0	478.302	7.97169	Set 5 Pub	0	478.115	7.96859	Pregnenolone
1390	0	480.595	8.00991	GFP	0	479.42	7.99033	Set 1 Pub	0	479.369	7.98948	Set 2 Pub	0	479.785	7.99642	Set 3 Pub	225935	479.273	7.98789	Set 4 Pub	0	478.644	7.97741	Set 5 Pub	0	478.458	7.9743	Pregnenolone
1391	0	480.938	8.01563	GFP	0	479.764	7.99607	Set 1 Pub	0	479.711	7.99519	Set 2 Pub	0	480.129	8.00215	Set 3 Pub	126627	479.616	7.9936	Set 4 Pub	0	478.987	7.98312	Set 5 Pub	0	478.801	7.98002	Pregnenolone
1392	0	481.281	8.02134	GFP	82780.9	480.107	8.00178	Set 1 Pub	0	480.059	8.00098	Set 2 Pub	0	480.472	8.00786	Set 3 Pub	109608	479.96	7.99933	Set 4 Pub	0	479.33	7.98883	Set 5 Pub	0	479.152	7.98586	Pregnenolone
1393	0	481.623	8.02706	GFP	0	480.452	8.00753	Set 1 Pub	0	480.403	8.00671	Set 2 Pub	0	480.815	8.01358	Set 3 Pub	79787.4	480.305	8.00508	Set 4 Pub	0	479.698	7.99496	Set 5 Pub	0	479.498	7.99163	Pregnenolone
1394	0	481.966	8.03277	GFP	57227	480.795	8.01326	Set 1 Pub	0	480.748	8.01247	Set 2 Pub	0	481.16	8.01934	Set 3 Pub	0	480.648	8.01079	Set 4 Pub	0	480.042	8.0007	Set 5 Pub	0	479.841	7.99734	Pregnenolone
1395	0	482.315	8.03858	GFP	75131.6	481.139	8.01898	Set 1 Pub	0	481.093	8.01822	Set 2 Pub	0	481.503	8.02505	Set 3 Pub	0	480.99	8.0165	Set 4 Pub	0	480.385	8.00642	Set 5 Pub	0	480.184	8.00307	Pregnenolone
1396	0	482.659	8.04432	GFP	53158.7	481.482	8.0247	Set 1 Pub	0	481.436	8.02393	Set 2 Pub	0	481.854	8.03091	Set 3 Pub	68050.7	481.333	8.02222	Set 4 Pub	0	480.732	8.01219	Set 5 Pub	0	480.531	8.00885	Pregnenolone
1397	0	483.006	8.0501	GFP	0	481.829	8.03048	Set 1 Pub	0	481.779	8.02965	Set 2 Pub	0	482.197	8.03662	Set 3 Pub	0	481.701	8.02834	Set 4 Pub	0	481.08	8.01801	Set 5 Pub	0	480.874	8.01457	Pregnenolone
1398	0	483.349	8.05581	GFP	0	482.175	8.03625	Set 1 Pub	0	482.122	8.03536	Set 2 Pub	0	482.54	8.04233	Set 3 Pub	0	482.043	8.03406	Set 4 Pub	0	481.423	8.02372	Set 5 Pub	0	481.217	8.02028	Pregnenolone
1399	0	483.699	8.06165	GFP	0	482.519	8.04199	Set 1 Pub	0	482.466	8.0411	Set 2 Pub	0	482.883	8.04805	Set 3 Pub	49784.2	482.386	8.03977	Set 4 Pub	0	481.766	8.02943	Set 5 Pub	0	481.56	8.02599	Pregnenolone
1400	0	484.042	8.06737	GFP	85744.6	482.862	8.0477	Set 1 Pub	0	482.809	8.04682	Set 2 Pub	0	483.228	8.05379	Set 3 Pub	0	482.729	8.04548	Set 4 Pub	0	482.109	8.03515	Set 5 Pub	0	481.902	8.03171	Pregnenolone
1401	0	484.391	8.07318	GFP	98768.1	483.207	8.05345	Set 1 Pub	0	483.152	8.05253	Set 2 Pub	0	483.57	8.05951	Set 3 Pub	0	483.072	8.0512	Set 4 Pub	85070.1	482.46	8.04099	Set 5 Pub	0	482.248	8.03747	Pregnenolone
1402	0	484.735	8.07892	GFP	76388.7	483.551	8.05919	Set 1 Pub	0	483.519	8.05865	Set 2 Pub	0	483.915	8.06525	Set 3 Pub	0	483.419	8.05698	Set 4 Pub	0	482.802	8.04671	Set 5 Pub	0	482.592	8.0432	Pregnenolone
1403	0	485.078	8.08464	GFP	0	483.902	8.06504	Set 1 Pub	0	483.862	8.06437	Set 2 Pub	0	484.258	8.07097	Set 3 Pub	0	483.765	8.06275	Set 4 Pub	0	483.145	8.05242	Set 5 Pub	0	482.935	8.04892	Pregnenolone
1404	0	485.421	8.09035	GFP	78435.3	484.27	8.07116	Set 1 Pub	0	484.205	8.07008	Set 2 Pub	0	484.601	8.07669	Set 3 Pub	0	484.108	8.06847	Set 4 Pub	0	483.493	8.05822	Set 5 Pub	0	483.278	8.05464	Pregnenolone
1405	0	485.764	8.09607	GFP	0	484.613	8.07688	Set 1 Pub	0	484.552	8.07586	Set 2 Pub	0	484.944	8.0824	Set 3 Pub	0	484.457	8.07428	Set 4 Pub	0	483.836	8.06393	Set 5 Pub	0	483.621	8.06035	Pregnenolone
1406	0	486.107	8.10178	GFP	143462	484.956	8.08259	Set 1 Pub	0	484.895	8.08158	Set 2 Pub	0	485.288	8.08813	Set 3 Pub	0	484.808	8.08013	Set 4 Pub	0	484.179	8.06965	Set 5 Pub	0	483.964	8.06607	Pregnenolone
1407	0	486.45	8.10749	GFP	0	485.298	8.0883	Set 1 Pub	0	485.237	8.08729	Set 2 Pub	0	485.631	8.09385	Set 3 Pub	64411	485.15	8.08584	Set 4 Pub	0	484.522	8.07537	Set 5 Pub	0	484.307	8.07178	Pregnenolone
1408	0	486.792	8.11321	GFP	109296	485.641	8.09402	Set 1 Pub	0	485.588	8.09314	Set 2 Pub	0	485.974	8.09956	Set 3 Pub	0	485.493	8.09155	Set 4 Pub	0	484.865	8.08109	Set 5 Pub	0	484.65	8.07749	Pregnenolone
1409	0	487.135	8.11892	GFP	0	485.984	8.09973	Set 1 Pub	0	485.931	8.09885	Set 2 Pub	0	486.32	8.10534	Set 3 Pub	0	485.837	8.09729	Set 4 Pub	0	485.208	8.0868	Set 5 Pub	0	484.993	8.08322	Pregnenolone
1410	0	487.478	8.12464	GFP	142667	486.327	8.10545	Set 1 Pub	0	486.274	8.10456	Set 2 Pub	0	486.664	8.11107	Set 3 Pub	0	486.18	8.103	Set 4 Pub	0	485.551	8.09252	Set 5 Pub	0	485.338	8.08897	Pregnenolone
1411	0	487.821	8.13035	GFP	0	486.67	8.11116	Set 1 Pub	0	486.617	8.11028	Set 2 Pub	0	487.009	8.11681	Set 3 Pub	0	486.523	8.10872	Set 4 Pub	0	485.896	8.09826	Set 5 Pub	0	485.745	8.09575	Pregnenolone
1412	0	488.164	8.13606	GFP	0	487.012	8.11687	Set 1 Pub	0	486.961	8.11602	Set 2 Pub	0	487.376	8.12293	Set 3 Pub	67552.7	486.866	8.11443	Set 4 Pub	0	486.241	8.10401	Set 5 Pub	0	486.088	8.10147	Pregnenolone
1413	0	488.507	8.14178	GFP	0	487.357	8.12262	Set 1 Pub	0	487.304	8.12174	Set 2 Pub	0	487.719	8.12865	Set 3 Pub	0	487.209	8.12014	Set 4 Pub	0	486.583	8.10972	Set 5 Pub	0	486.431	8.10718	Pregnenolone
1414	0	488.849	8.14749	GFP	0	487.7	8.12833	Set 1 Pub	0	487.647	8.12745	Set 2 Pub	0	488.062	8.13436	Set 3 Pub	64247.4	487.553	8.12589	Set 4 Pub	0	486.926	8.11544	Set 5 Pub	0	486.779	8.11299	Pregnenolone
1415	0	489.194	8.15324	GFP	0	488.043	8.13405	Set 1 Pub	0	487.99	8.13316	Set 2 Pub	0	488.404	8.14007	Set 3 Pub	0	487.896	8.1316	Set 4 Pub	0	487.269	8.12115	Set 5 Pub	0	487.122	8.1187	Pregnenolone
1416	0	489.537	8.15895	GFP	0	488.386	8.13976	Set 1 Pub	0	488.333	8.13888	Set 2 Pub	57858	488.747	8.14579	Set 3 Pub	0	488.241	8.13735	Set 4 Pub	0	487.612	8.12686	Set 5 Pub	0	487.471	8.12452	Pregnenolone
1417	0	489.882	8.16469	GFP	0	488.728	8.14547	Set 1 Pub	0	488.675	8.14459	Set 2 Pub	66843.7	489.09	8.1515	Set 3 Pub	0	488.584	8.14306	Set 4 Pub	0	487.957	8.13261	Set 5 Pub	0	487.814	8.13023	Pregnenolone
1418	0	490.224	8.17041	GFP	84579.9	489.071	8.15119	Set 1 Pub	0	489.018	8.1503	Set 2 Pub	0	489.433	8.15722	Set 3 Pub	0	488.927	8.14878	Set 4 Pub	0	488.299	8.13832	Set 5 Pub	0	488.163	8.13604	Pregnenolone
1419	0	490.567	8.17612	GFP	0	489.414	8.1569	Set 1 Pub	0	489.362	8.15603	Set 2 Pub	67388.6	489.777	8.16295	Set 3 Pub	0	489.269	8.15449	Set 4 Pub	0	488.648	8.14413	Set 5 Pub	0	488.513	8.14189	Pregnenolone
1420	0	490.91	8.18184	GFP	0	489.757	8.16262	Set 1 Pub	0	489.71	8.16183	Set 2 Pub	93495.8	490.12	8.16866	Set 3 Pub	75719.4	489.614	8.16023	Set 4 Pub	0	488.991	8.14985	Set 5 Pub	0	488.856	8.1476	Pregnenolone
1421	0	491.254	8.18756	GFP	54426.8	490.1	8.16833	Set 1 Pub	0	490.053	8.16756	Set 2 Pub	0	490.462	8.17437	Set 3 Pub	110195	489.959	8.16598	Set 4 Pub	0	489.334	8.15556	Set 5 Pub	0	489.199	8.15332	Pregnenolone
1422	0	491.597	8.19328	GFP	66877.9	490.443	8.17406	Set 1 Pub	0	490.402	8.17337	Set 2 Pub	56608	490.805	8.18009	Set 3 Pub	121286	490.304	8.17173	Set 4 Pub	0	489.678	8.16131	Set 5 Pub	0	489.542	8.15903	Pregnenolone
1423	0	491.94	8.19899	GFP	0	490.867	8.18111	Set 1 Pub	0	490.747	8.17911	Set 2 Pub	78715.7	491.148	8.1858	Set 3 Pub	83320.6	490.646	8.17744	Set 4 Pub	0	490.021	8.16702	Set 5 Pub	0	489.887	8.16478	Pregnenolone
1424	0	492.282	8.2047	GFP	38772.6	491.21	8.18684	Set 1 Pub	0	491.09	8.18483	Set 2 Pub	0	491.497	8.19161	Set 3 Pub	214038	490.99	8.18317	Set 4 Pub	0	490.368	8.1728	Set 5 Pub	0	490.229	8.17049	Pregnenolone
1425	0	492.631	8.21052	GFP	73944	491.553	8.19255	Set 1 Pub	0	491.433	8.19054	Set 2 Pub	67328.5	491.841	8.19734	Set 3 Pub	351085	491.333	8.18888	Set 4 Pub	0	490.717	8.17861	Set 5 Pub	59396.1	490.572	8.1762	Pregnenolone
1426	0	492.974	8.21623	GFP	0	491.92	8.19866	Set 1 Pub	0	491.775	8.19625	Set 2 Pub	41203.8	492.188	8.20314	Set 3 Pub	248209	491.676	8.1946	Set 4 Pub	0	491.059	8.18432	Set 5 Pub	0	490.915	8.18192	Pregnenolone
1427	0	493.317	8.22194	GFP	68406	492.263	8.20439	Set 1 Pub	0	492.12	8.202	Set 2 Pub	77205.8	492.531	8.20885	Set 3 Pub	234765	492.019	8.20031	Set 4 Pub	0	491.406	8.1901	Set 5 Pub	0	491.258	8.18763	Pregnenolone
1428	0	493.659	8.22766	GFP	0	492.608	8.21014	Set 1 Pub	0	492.463	8.20771	Set 2 Pub	59516.7	492.876	8.2146	Set 3 Pub	217573	492.361	8.20602	Set 4 Pub	0	491.749	8.19582	Set 5 Pub	0	491.601	8.19334	Pregnenolone
1429	0	494.002	8.23337	GFP	0	492.953	8.21588	Set 1 Pub	0	492.807	8.21345	Set 2 Pub	55511.9	493.219	8.22031	Set 3 Pub	206322	492.704	8.21174	Set 4 Pub	0	492.1	8.20166	Set 5 Pub	0	491.943	8.19906	Pregnenolone
1430	0	494.345	8.23909	GFP	45527.4	493.3	8.22166	Set 1 Pub	0	493.174	8.21957	Set 2 Pub	99192.9	493.563	8.22605	Set 3 Pub	278858	493.053	8.21755	Set 4 Pub	0	492.443	8.20738	Set 5 Pub	0	492.287	8.20479	Pregnenolone
1431	0	494.694	8.2449	GFP	0	493.646	8.22743	Set 1 Pub	0	493.517	8.22529	Set 2 Pub	52700.3	493.906	8.23177	Set 3 Pub	204926	493.402	8.22336	Set 4 Pub	0	492.786	8.21311	Set 5 Pub	0	492.63	8.2105	Pregnenolone
1432	0	495.04	8.25066	GFP	43123.7	493.988	8.23314	Set 1 Pub	0	493.86	8.231	Set 2 Pub	81140.5	494.249	8.23748	Set 3 Pub	332630	493.75	8.22917	Set 4 Pub	0	493.129	8.21882	Set 5 Pub	0	492.973	8.21621	Pregnenolone
1433	0	495.382	8.25637	GFP	0	494.337	8.23895	Set 1 Pub	0	494.207	8.23678	Set 2 Pub	37391.4	494.595	8.24324	Set 3 Pub	155732	494.097	8.23494	Set 4 Pub	0	493.472	8.22453	Set 5 Pub	0	493.316	8.22193	Pregnenolone
1434	0	495.725	8.26209	GFP	0	494.68	8.24466	Set 1 Pub	0	494.553	8.24254	Set 2 Pub	63232.3	494.937	8.24896	Set 3 Pub	305391	494.445	8.24075	Set 4 Pub	0	493.821	8.23034	Set 5 Pub	0	493.658	8.22764	Pregnenolone
1435	0	496.068	8.2678	GFP	0	495.023	8.25038	Set 1 Pub	0	494.895	8.24826	Set 2 Pub	37738.7	495.28	8.25467	Set 3 Pub	133291	494.794	8.24657	Set 4 Pub	0	494.166	8.23611	Set 5 Pub	0	494.001	8.23336	Pregnenolone
1436	0	496.411	8.27351	GFP	0	495.365	8.25609	Set 1 Pub	0	495.244	8.25407	Set 2 Pub	0	495.623	8.26038	Set 3 Pub	164514	495.141	8.25234	Set 4 Pub	0	494.509	8.24182	Set 5 Pub	0	494.345	8.23908	Pregnenolone
1437	0	496.754	8.27923	GFP	0	495.708	8.2618	Set 1 Pub	0	495.587	8.25978	Set 2 Pub	67532.2	495.97	8.26616	Set 3 Pub	156306	495.484	8.25806	Set 4 Pub	0	494.852	8.24753	Set 5 Pub	0	494.69	8.24483	Pregnenolone
1438	0	497.1	8.285	GFP	0	496.051	8.26752	Set 1 Pub	0	495.93	8.26549	Set 2 Pub	0	496.313	8.27189	Set 3 Pub	140754	495.832	8.26387	Set 4 Pub	0	495.195	8.25325	Set 5 Pub	0	495.038	8.25064	Pregnenolone
1439	0	497.449	8.29082	GFP	0	496.394	8.27323	Set 1 Pub	0	496.273	8.27121	Set 2 Pub	60812.8	496.662	8.2777	Set 3 Pub	99273.5	496.175	8.26958	Set 4 Pub	0	495.544	8.25906	Set 5 Pub	0	495.384	8.2564	Pregnenolone
1440	0	497.792	8.29653	GFP	0	496.737	8.27895	Set 1 Pub	0	496.615	8.27692	Set 2 Pub	54870.6	497.005	8.28342	Set 3 Pub	71044.4	496.518	8.2753	Set 4 Pub	0	495.888	8.26481	Set 5 Pub	0	495.773	8.26289	Pregnenolone
1441	0	498.135	8.30224	GFP	0	497.086	8.28476	Set 1 Pub	0	496.982	8.28303	Set 2 Pub	0	497.348	8.28913	Set 3 Pub	103435	496.861	8.28101	Set 4 Pub	0	496.231	8.27052	Set 5 Pub	0	496.116	8.2686	Pregnenolone
1442	0	498.478	8.30796	GFP	0	497.429	8.29049	Set 1 Pub	0	497.325	8.28875	Set 2 Pub	0	497.691	8.29485	Set 3 Pub	0	497.205	8.28674	Set 4 Pub	0	496.577	8.27628	Set 5 Pub	0	496.465	8.27441	Pregnenolone
1443	0	498.82	8.31367	GFP	0	497.772	8.2962	Set 1 Pub	0	497.668	8.29446	Set 2 Pub	0	498.033	8.30056	Set 3 Pub	65325	497.547	8.29246	Set 4 Pub	0	496.92	8.282	Set 5 Pub	0	496.807	8.28012	Pregnenolone
1444	0	499.163	8.31939	GFP	0	498.115	8.30192	Set 1 Pub	0	498.01	8.30017	Set 2 Pub	42864.8	498.376	8.30627	Set 3 Pub	57072.2	497.892	8.2982	Set 4 Pub	0	497.262	8.28771	Set 5 Pub	0	497.156	8.28594	Pregnenolone
1445	0	499.506	8.3251	GFP	0	498.458	8.30763	Set 1 Pub	0	498.353	8.30589	Set 2 Pub	0	498.719	8.31199	Set 3 Pub	73474.8	498.235	8.30392	Set 4 Pub	0	497.607	8.29345	Set 5 Pub	0	497.499	8.29165	Pregnenolone
1446	0	499.849	8.33081	GFP	0	498.801	8.31334	Set 1 Pub	0	498.696	8.3116	Set 2 Pub	0	499.062	8.3177	Set 3 Pub	74898.7	498.584	8.30973	Set 4 Pub	0	497.95	8.29917	Set 5 Pub	0	497.848	8.29746	Pregnenolone
1447	0	500.192	8.33653	GFP	0	499.143	8.31906	Set 1 Pub	0	499.04	8.31733	Set 2 Pub	0	499.406	8.32343	Set 3 Pub	0	498.951	8.31586	Set 4 Pub	0	498.294	8.3049	Set 5 Pub	0	498.195	8.30324	Pregnenolone
1448	0	500.534	8.34224	GFP	0	499.486	8.32477	Set 1 Pub	0	499.388	8.32313	Set 2 Pub	50879.8	499.754	8.32924	Set 3 Pub	0	499.294	8.32157	Set 4 Pub	0	498.642	8.31071	Set 5 Pub	0	498.538	8.30897	Pregnenolone
1449	0	500.877	8.34795	GFP	0	499.83	8.3305	Set 1 Pub	0	499.731	8.32885	Set 2 Pub	0	500.097	8.33495	Set 3 Pub	84015	499.639	8.32732	Set 4 Pub	0	498.985	8.31642	Set 5 Pub	0	498.881	8.31469	Pregnenolone
1450	0	501.22	8.35367	GFP	0	500.176	8.33626	Set 1 Pub	0	500.08	8.33467	Set 2 Pub	0	500.465	8.34108	Set 3 Pub	0	499.982	8.33303	Set 4 Pub	0	499.33	8.32217	Set 5 Pub	0	499.224	8.3204	Pregnenolone
1451	0	501.563	8.35938	GFP	0	500.522	8.34203	Set 1 Pub	0	500.425	8.34041	Set 2 Pub	0	500.807	8.34679	Set 3 Pub	0	500.325	8.33874	Set 4 Pub	0	499.679	8.32798	Set 5 Pub	0	499.567	8.32611	Pregnenolone
1452	0	501.906	8.3651	GFP	0	501.004	8.35007	Set 1 Pub	0	500.776	8.34626	Set 2 Pub	0	501.156	8.3526	Set 3 Pub	110231	500.671	8.34452	Set 4 Pub	0	500.025	8.33376	Set 5 Pub	0	499.91	8.33183	Pregnenolone
1453	0	502.255	8.37091	GFP	0	501.347	8.35578	Set 1 Pub	0	501.119	8.35198	Set 2 Pub	48124	501.499	8.35832	Set 3 Pub	0	501.014	8.35023	Set 4 Pub	0	500.374	8.33957	Set 5 Pub	0	500.253	8.33754	Pregnenolone
1454	0	502.597	8.37662	GFP	0	501.691	8.36151	Set 1 Pub	0	501.461	8.35769	Set 2 Pub	47913.8	501.847	8.36411	Set 3 Pub	0	501.357	8.35595	Set 4 Pub	0	500.724	8.3454	Set 5 Pub	0	500.595	8.34326	Pregnenolone
1455	0	502.94	8.38234	GFP	0	502.037	8.36729	Set 1 Pub	0	501.804	8.3634	Set 2 Pub	50386.2	502.189	8.36982	Set 3 Pub	0	501.725	8.36208	Set 4 Pub	0	501.067	8.35111	Set 5 Pub	0	500.942	8.34904	Pregnenolone
1456	0	503.283	8.38805	GFP	0	502.38	8.373	Set 1 Pub	0	502.149	8.36915	Set 2 Pub	68253.9	502.538	8.37564	Set 3 Pub	65483.2	502.067	8.36779	Set 4 Pub	0	501.409	8.35682	Set 5 Pub	0	501.285	8.35476	Pregnenolone
1457	0	503.626	8.39376	GFP	0	502.727	8.37878	Set 1 Pub	0	502.498	8.37496	Set 2 Pub	109536	502.881	8.38135	Set 3 Pub	0	502.41	8.3735	Set 4 Pub	0	501.752	8.36254	Set 5 Pub	0	501.628	8.36047	Pregnenolone
1458	0	503.969	8.39948	GFP	0	503.072	8.38453	Set 1 Pub	0	502.866	8.3811	Set 2 Pub	94899.1	503.224	8.38706	Set 3 Pub	0	502.759	8.37932	Set 4 Pub	0	502.095	8.36825	Set 5 Pub	0	501.971	8.36618	Pregnenolone
1459	0	504.317	8.40529	GFP	0	503.415	8.39024	Set 1 Pub	0	503.209	8.38681	Set 2 Pub	208478	503.567	8.39278	Set 3 Pub	0	503.108	8.38513	Set 4 Pub	0	502.442	8.37403	Set 5 Pub	0	502.314	8.3719	Pregnenolone
1460	0	504.66	8.411	GFP	0	503.763	8.39605	Set 1 Pub	0	503.556	8.39259	Set 2 Pub	182128	503.91	8.39851	Set 3 Pub	0	503.456	8.39094	Set 4 Pub	0	502.809	8.38015	Set 5 Pub	0	502.657	8.37761	Pregnenolone
1461	0	505.003	8.41672	GFP	0	504.106	8.40177	Set 1 Pub	0	503.898	8.39831	Set 2 Pub	217704	504.253	8.40422	Set 3 Pub	0	503.803	8.39672	Set 4 Pub	0	503.152	8.38586	Set 5 Pub	0	502.999	8.38332	Pregnenolone
1462	0	505.346	8.42243	GFP	0	504.449	8.40748	Set 1 Pub	0	504.241	8.40402	Set 2 Pub	216817	504.596	8.40993	Set 3 Pub	0	504.152	8.40253	Set 4 Pub	0	503.501	8.39168	Set 5 Pub	0	503.342	8.38904	Pregnenolone
1463	0	505.689	8.42814	GFP	0	504.792	8.4132	Set 1 Pub	0	504.584	8.40973	Set 2 Pub	211553	504.939	8.41565	Set 3 Pub	0	504.499	8.40831	Set 4 Pub	0	503.843	8.39739	Set 5 Pub	0	503.686	8.39477	Pregnenolone
1464	0	506.032	8.43386	GFP	0	505.135	8.41891	Set 1 Pub	0	504.927	8.41545	Set 2 Pub	332716	505.282	8.42136	Set 3 Pub	93241	504.841	8.41402	Set 4 Pub	0	504.186	8.4031	Set 5 Pub	0	504.031	8.40051	Pregnenolone
1465	0	506.374	8.43957	GFP	0	505.477	8.42462	Set 1 Pub	0	505.27	8.42116	Set 2 Pub	316069	505.624	8.42707	Set 3 Pub	139057	505.19	8.41983	Set 4 Pub	0	504.529	8.40882	Set 5 Pub	0	504.376	8.40627	Pregnenolone
1466	0	506.717	8.44529	GFP	0	505.82	8.43034	Set 1 Pub	0	505.612	8.42687	Set 2 Pub	412537	505.967	8.43279	Set 3 Pub	331258	505.535	8.42559	Set 4 Pub	0	504.876	8.4146	Set 5 Pub	0	504.719	8.41199	Pregnenolone
1467	0	507.06	8.451	GFP	0	506.163	8.43605	Set 1 Pub	0	505.957	8.43262	Set 2 Pub	431881	506.31	8.4385	Set 3 Pub	397843	505.878	8.4313	Set 4 Pub	0	505.22	8.42033	Set 5 Pub	0	505.063	8.41772	Pregnenolone
1468	0	507.403	8.45671	GFP	0	506.507	8.44178	Set 1 Pub	0	506.301	8.43835	Set 2 Pub	631810	506.654	8.44423	Set 3 Pub	663757	506.222	8.43703	Set 4 Pub	0	505.563	8.42604	Set 5 Pub	0	505.406	8.42343	Pregnenolone
1469	0	507.746	8.46243	GFP	0	506.854	8.44756	Set 1 Pub	0	506.644	8.44406	Set 2 Pub	808772	506.997	8.44994	Set 3 Pub	1.05299e+06	506.565	8.44274	Set 4 Pub	0	505.911	8.43186	Set 5 Pub	0	505.749	8.42914	Pregnenolone
1470	0	508.089	8.46814	GFP	0	507.196	8.45327	Set 1 Pub	0	506.987	8.44978	Set 2 Pub	930891	507.341	8.45569	Set 3 Pub	1410028	506.907	8.44846	Set 4 Pub	0	506.254	8.43757	Set 5 Pub	0	506.097	8.43496	Pregnenolone
1471	0	508.431	8.47385	GFP	0	507.539	8.45899	Set 1 Pub	0	507.329	8.45549	Set 2 Pub	909752	507.69	8.4615	Set 3 Pub	1.83478e+06	507.255	8.45425	Set 4 Pub	0	506.597	8.44328	Set 5 Pub	0	506.44	8.44067	Pregnenolone
1472	0	508.774	8.47957	GFP	0	507.882	8.4647	Set 1 Pub	0	507.672	8.4612	Set 2 Pub	766203	508.033	8.46721	Set 3 Pub	2.20007e+06	507.604	8.46006	Set 4 Pub	0	506.94	8.449	Set 5 Pub	0	506.789	8.44648	Pregnenolone
1473	0	509.119	8.48531	GFP	0	508.225	8.47042	Set 1 Pub	0	508.015	8.46692	Set 2 Pub	791653	508.375	8.47292	Set 3 Pub	2.84624e+06	507.948	8.46579	Set 4 Pub	66649.9	507.284	8.45474	Set 5 Pub	0	507.132	8.45219	Pregnenolone
1474	0	509.462	8.49103	GFP	0	508.57	8.47616	Set 1 Pub	0	508.358	8.47263	Set 2 Pub	949650	508.718	8.47864	Set 3 Pub	3.13939e+06	508.291	8.47152	Set 4 Pub	70234.6	507.628	8.46047	Set 5 Pub	0	507.48	8.45801	Pregnenolone
1475	0	509.805	8.49674	GFP	0	508.912	8.48187	Set 1 Pub	0	508.701	8.47836	Set 2 Pub	842302	509.062	8.48437	Set 3 Pub	3.69324e+06	508.634	8.47724	Set 4 Pub	0	507.973	8.46622	Set 5 Pub	0	507.827	8.46378	Pregnenolone
1476	0	510.147	8.50245	GFP	0	509.255	8.48759	Set 1 Pub	0	509.049	8.48415	Set 2 Pub	843813	509.405	8.49009	Set 3 Pub	3.8482e+06	508.979	8.48298	Set 4 Pub	0	508.318	8.47196	Set 5 Pub	0	508.171	8.46951	Pregnenolone
1477	0	510.49	8.50817	GFP	0	509.6	8.49333	Set 1 Pub	0	509.393	8.48988	Set 2 Pub	807312	509.748	8.4958	Set 3 Pub	4.21184e+06	509.322	8.48869	Set 4 Pub	0	508.661	8.47768	Set 5 Pub	0	508.514	8.47523	Pregnenolone
1478	0	510.833	8.51388	GFP	0	509.943	8.49905	Set 1 Pub	0	509.736	8.4956	Set 2 Pub	788148	510.091	8.50152	Set 3 Pub	4.20084e+06	509.665	8.49441	Set 4 Pub	0	509.004	8.48339	Set 5 Pub	0	508.856	8.48094	Pregnenolone
1479	0	511.178	8.51963	GFP	0	510.286	8.50476	Set 1 Pub	0	510.079	8.50131	Set 2 Pub	941385	510.434	8.50723	Set 3 Pub	3.97725e+06	510.007	8.50012	Set 4 Pub	0	509.348	8.48914	Set 5 Pub	0	509.199	8.48665	Pregnenolone
1480	0	511.521	8.52534	GFP	0	510.628	8.51047	Set 1 Pub	0	510.424	8.50706	Set 2 Pub	623778	510.778	8.51297	Set 3 Pub	4.01313e+06	510.352	8.50587	Set 4 Pub	0	509.691	8.49485	Set 5 Pub	0	509.542	8.49237	Pregnenolone
1481	0	511.863	8.53105	GFP	47922.6	510.973	8.51622	Set 1 Pub	0	510.766	8.51277	Set 2 Pub	857349	511.121	8.51869	Set 3 Pub	3.80388e+06	510.695	8.51158	Set 4 Pub	0	510.04	8.50066	Set 5 Pub	0	509.885	8.49808	Pregnenolone
1482	0	512.206	8.53677	GFP	55114.7	511.316	8.52193	Set 1 Pub	0	511.109	8.51849	Set 2 Pub	704706	511.469	8.52448	Set 3 Pub	3.43769e+06	511.04	8.51733	Set 4 Pub	0	510.383	8.50638	Set 5 Pub	0	510.228	8.50379	Pregnenolone
1483	0	512.549	8.54248	GFP	0	511.659	8.52765	Set 1 Pub	0	511.452	8.5242	Set 2 Pub	654214	511.812	8.5302	Set 3 Pub	3760250	511.382	8.52304	Set 4 Pub	0	510.725	8.51209	Set 5 Pub	0	510.57	8.50951	Pregnenolone
1484	0	512.892	8.5482	GFP	0	512.002	8.53336	Set 1 Pub	0	511.797	8.52995	Set 2 Pub	667033	512.155	8.53591	Set 3 Pub	3.00244e+06	511.725	8.52875	Set 4 Pub	0	511.068	8.5178	Set 5 Pub	0	510.913	8.51522	Pregnenolone
1485	0	513.235	8.55391	GFP	0	512.37	8.5395	Set 1 Pub	0	512.14	8.53566	Set 2 Pub	482447	512.497	8.54162	Set 3 Pub	2582671	512.068	8.53447	Set 4 Pub	0	511.411	8.52352	Set 5 Pub	0	511.256	8.52094	Pregnenolone
1486	0	513.577	8.55962	GFP	0	512.715	8.54525	Set 1 Pub	0	512.483	8.54138	Set 2 Pub	298130	512.84	8.54734	Set 3 Pub	2.31253e+06	512.411	8.54018	Set 4 Pub	0	511.76	8.52933	Set 5 Pub	0	511.599	8.52665	Pregnenolone
1487	0	513.926	8.56544	GFP	0	513.058	8.55096	Set 1 Pub	0	512.825	8.54709	Set 2 Pub	391359	513.183	8.55305	Set 3 Pub	2103538	512.76	8.54599	Set 4 Pub	0	512.106	8.53511	Set 5 Pub	0	511.942	8.53236	Pregnenolone
1488	0	514.269	8.57115	GFP	0	513.407	8.55678	Set 1 Pub	0	513.168	8.5528	Set 2 Pub	295363	513.526	8.55877	Set 3 Pub	1.80651e+06	513.102	8.55171	Set 4 Pub	0	512.449	8.54082	Set 5 Pub	0	512.285	8.53808	Pregnenolone
1489	0	514.612	8.57686	GFP	0	513.749	8.56249	Set 1 Pub	0	513.511	8.55852	Set 2 Pub	245965	513.875	8.56458	Set 3 Pub	1.42953e+06	513.445	8.55742	Set 4 Pub	0	512.792	8.54653	Set 5 Pub	0	512.628	8.54379	Pregnenolone
1490	0	514.955	8.58258	GFP	73810.9	514.092	8.5682	Set 1 Pub	0	513.854	8.56423	Set 2 Pub	233619	514.217	8.57029	Set 3 Pub	1.10615e+06	513.788	8.56313	Set 4 Pub	0	513.141	8.55235	Set 5 Pub	0	512.97	8.54951	Pregnenolone
1491	0	515.297	8.58829	GFP	0	514.435	8.57392	Set 1 Pub	0	514.197	8.56994	Set 2 Pub	166996	514.566	8.5761	Set 3 Pub	1.09446e+06	514.131	8.56885	Set 4 Pub	0	513.484	8.55806	Set 5 Pub	0	513.313	8.55522	Pregnenolone
1492	0	515.644	8.59407	GFP	0	514.778	8.57963	Set 1 Pub	0	514.539	8.57566	Set 2 Pub	111453	514.909	8.58182	Set 3 Pub	723556	514.48	8.57466	Set 4 Pub	0	513.826	8.56377	Set 5 Pub	0	513.656	8.56093	Pregnenolone
1493	0	515.987	8.59978	GFP	66868.2	515.125	8.58541	Set 1 Pub	0	514.882	8.58137	Set 2 Pub	101306	515.252	8.58753	Set 3 Pub	812592	514.828	8.58047	Set 4 Pub	0	514.169	8.56949	Set 5 Pub	0	514	8.56666	Pregnenolone
1494	0	516.33	8.6055	GFP	0	515.469	8.59114	Set 1 Pub	0	515.225	8.58709	Set 2 Pub	81754.5	515.595	8.59325	Set 3 Pub	474712	515.173	8.58622	Set 4 Pub	145915	514.512	8.5752	Set 5 Pub	0	514.343	8.57238	Pregnenolone
1495	0	516.673	8.61121	GFP	55413.6	515.812	8.59687	Set 1 Pub	0	515.57	8.59283	Set 2 Pub	0	515.937	8.59896	Set 3 Pub	488779	515.522	8.59203	Set 4 Pub	0	514.855	8.58091	Set 5 Pub	0	514.685	8.57809	Pregnenolone
1496	0	517.015	8.61692	GFP	74029.8	516.155	8.60259	Set 1 Pub	0	515.913	8.59854	Set 2 Pub	0	516.28	8.60467	Set 3 Pub	375395	515.865	8.59774	Set 4 Pub	0	515.202	8.58669	Set 5 Pub	0	515.03	8.58383	Pregnenolone
1497	0	517.358	8.62264	GFP	0	516.498	8.6083	Set 1 Pub	0	516.255	8.60426	Set 2 Pub	57134.3	516.623	8.61039	Set 3 Pub	292663	516.207	8.60346	Set 4 Pub	0	515.544	8.59241	Set 5 Pub	0	515.373	8.58955	Pregnenolone
1498	0	517.701	8.62835	GFP	114116	516.841	8.61401	Set 1 Pub	0	516.604	8.61007	Set 2 Pub	0	516.968	8.61613	Set 3 Pub	225686	516.55	8.60917	Set 4 Pub	0	515.887	8.59812	Set 5 Pub	0	515.722	8.59536	Pregnenolone
1499	0	518.044	8.63406	GFP	115021	517.184	8.61973	Set 1 Pub	0	516.947	8.61578	Set 2 Pub	65749	517.312	8.62186	Set 3 Pub	188161	516.899	8.61498	Set 4 Pub	0	516.23	8.60383	Set 5 Pub	0	516.064	8.60107	Pregnenolone
1500	0	518.387	8.63978	GFP	65130.5	517.526	8.62544	Set 1 Pub	0	517.29	8.6215	Set 2 Pub	60500.8	517.654	8.62757	Set 3 Pub	215220	517.242	8.62069	Set 4 Pub	0	516.573	8.60955	Set 5 Pub	0	516.413	8.60688	Pregnenolone
1501	0	518.73	8.64549	GFP	58042.8	517.869	8.63115	Set 1 Pub	0	517.633	8.62721	Set 2 Pub	0	517.997	8.63329	Set 3 Pub	150856	517.588	8.62647	Set 4 Pub	0	516.918	8.61529	Set 5 Pub	0	516.756	8.6126	Pregnenolone
1502	0	519.072	8.65121	GFP	107368	518.214	8.6369	Set 1 Pub	0	517.975	8.63292	Set 2 Pub	52376.2	518.34	8.639	Set 3 Pub	194879	517.934	8.63224	Set 4 Pub	0	517.26	8.62101	Set 5 Pub	0	517.105	8.61841	Pregnenolone
1503	0	519.415	8.65692	GFP	51538.5	518.557	8.64261	Set 1 Pub	0	518.319	8.63865	Set 2 Pub	36549.1	518.684	8.64473	Set 3 Pub	193403	518.277	8.63795	Set 4 Pub	0	517.61	8.62684	Set 5 Pub	54264.8	517.451	8.62419	Pregnenolone
1504	0	519.758	8.66263	GFP	96968.6	518.9	8.64833	Set 1 Pub	0	518.667	8.64445	Set 2 Pub	83451.4	519.027	8.65044	Set 3 Pub	168929	518.622	8.64369	Set 4 Pub	0	517.954	8.63256	Set 5 Pub	0	517.796	8.62993	Pregnenolone
1505	0	520.101	8.66835	GFP	91916	519.242	8.65404	Set 1 Pub	0	519.011	8.65018	Set 2 Pub	0	519.369	8.65616	Set 3 Pub	112880	518.965	8.64941	Set 4 Pub	0	518.297	8.63828	Set 5 Pub	0	518.139	8.63565	Pregnenolone
1506	0	520.444	8.67406	GFP	73605.1	519.587	8.65979	Set 1 Pub	0	519.356	8.65594	Set 2 Pub	0	519.712	8.66187	Set 3 Pub	135368	519.313	8.65522	Set 4 Pub	0	518.64	8.64399	Set 5 Pub	0	518.482	8.64136	Pregnenolone
1507	0	520.787	8.67978	GFP	91566.4	519.93	8.6655	Set 1 Pub	0	519.699	8.66165	Set 2 Pub	0	520.055	8.66759	Set 3 Pub	123599	519.656	8.66093	Set 4 Pub	0	518.983	8.64972	Set 5 Pub	59131.5	518.824	8.64707	Pregnenolone
1508	0	521.129	8.68549	GFP	86368.1	520.276	8.67127	Set 1 Pub	0	520.045	8.66741	Set 2 Pub	42031.1	520.398	8.6733	Set 3 Pub	158140	519.999	8.66665	Set 4 Pub	0	519.328	8.65547	Set 5 Pub	0	519.167	8.65279	Pregnenolone
1509	0	521.472	8.6912	GFP	80293.5	520.632	8.67719	Set 1 Pub	0	520.388	8.67313	Set 2 Pub	0	520.741	8.67901	Set 3 Pub	90392.9	520.342	8.67236	Set 4 Pub	83249.1	519.677	8.66128	Set 5 Pub	0	519.511	8.65852	Pregnenolone
1510	0	521.815	8.69692	GFP	0	520.975	8.68291	Set 1 Pub	0	520.732	8.67887	Set 2 Pub	0	521.088	8.68481	Set 3 Pub	135518	520.685	8.67808	Set 4 Pub	0	520.019	8.66699	Set 5 Pub	0	519.854	8.66423	Pregnenolone
1511	0	522.158	8.70263	GFP	59335.4	521.32	8.68867	Set 1 Pub	0	521.075	8.68459	Set 2 Pub	0	521.431	8.69052	Set 3 Pub	118570	521.027	8.68379	Set 4 Pub	0	520.362	8.67271	Set 5 Pub	0	520.197	8.66994	Pregnenolone
1512	0	522.501	8.70834	GFP	60375.8	521.666	8.69443	Set 1 Pub	0	521.418	8.6903	Set 2 Pub	0	521.774	8.69624	Set 3 Pub	89716.9	521.37	8.6895	Set 4 Pub	0	520.743	8.67906	Set 5 Pub	68266.9	520.539	8.67566	Pregnenolone
1513	0	522.843	8.71406	GFP	47944.1	522.033	8.70056	Set 1 Pub	0	521.761	8.69602	Set 2 Pub	46741.1	522.125	8.70209	Set 3 Pub	125091	521.713	8.69522	Set 4 Pub	0	521.087	8.68478	Set 5 Pub	0	520.882	8.68137	Pregnenolone
1514	0	523.186	8.71977	GFP	55499.7	522.376	8.70627	Set 1 Pub	0	522.104	8.70173	Set 2 Pub	0	522.468	8.7078	Set 3 Pub	151116	522.056	8.70093	Set 4 Pub	0	521.43	8.69049	Set 5 Pub	0	521.225	8.68708	Pregnenolone
1515	0	523.529	8.72549	GFP	54833.1	522.719	8.71198	Set 1 Pub	0	522.447	8.70744	Set 2 Pub	0	522.811	8.71352	Set 3 Pub	132041	522.399	8.70664	Set 4 Pub	0	521.772	8.69621	Set 5 Pub	0	521.568	8.6928	Pregnenolone
1516	0	523.872	8.7312	GFP	53283.5	523.066	8.71776	Set 1 Pub	0	522.79	8.71316	Set 2 Pub	90163.2	523.157	8.71928	Set 3 Pub	106442	522.741	8.71236	Set 4 Pub	0	522.116	8.70193	Set 5 Pub	80099.9	521.911	8.69851	Pregnenolone
1517	0	524.215	8.73691	GFP	0	523.409	8.72348	Set 1 Pub	0	523.132	8.71887	Set 2 Pub	46442.9	523.499	8.72499	Set 3 Pub	0	523.084	8.71807	Set 4 Pub	0	522.458	8.70764	Set 5 Pub	72140.9	522.254	8.70423	Pregnenolone
1518	0	524.558	8.74263	GFP	0	523.751	8.72919	Set 1 Pub	0	523.475	8.72459	Set 2 Pub	0	523.842	8.73071	Set 3 Pub	0	523.427	8.72379	Set 4 Pub	0	522.805	8.71342	Set 5 Pub	0	522.6	8.71001	Pregnenolone
1519	0	524.9	8.74834	GFP	0	524.094	8.7349	Set 1 Pub	0	523.818	8.7303	Set 2 Pub	0	524.191	8.73652	Set 3 Pub	111588	523.774	8.72956	Set 4 Pub	78092.9	523.148	8.71913	Set 5 Pub	0	522.943	8.71572	Pregnenolone
1520	0	525.268	8.75446	GFP	57499.7	524.437	8.74062	Set 1 Pub	0	524.161	8.73601	Set 2 Pub	0	524.534	8.74223	Set 3 Pub	122256	524.117	8.73529	Set 4 Pub	0	523.491	8.72485	Set 5 Pub	71372.1	523.286	8.72143	Pregnenolone
1521	0	525.614	8.76023	GFP	0	524.78	8.74633	Set 1 Pub	0	524.504	8.74173	Set 2 Pub	135946	524.877	8.74795	Set 3 Pub	0	524.466	8.7411	Set 4 Pub	0	523.834	8.73056	Set 5 Pub	0	523.63	8.72716	Pregnenolone
1522	0	525.956	8.76594	GFP	0	525.125	8.75208	Set 1 Pub	0	524.846	8.74744	Set 2 Pub	123828	525.219	8.75366	Set 3 Pub	68491.5	524.809	8.74682	Set 4 Pub	0	524.176	8.73627	Set 5 Pub	0	523.973	8.73288	Pregnenolone
1523	0	526.301	8.77168	GFP	0	525.467	8.75779	Set 1 Pub	0	525.192	8.7532	Set 2 Pub	139141	525.562	8.75937	Set 3 Pub	62147	525.154	8.75256	Set 4 Pub	0	524.524	8.74207	Set 5 Pub	0	524.318	8.73864	Pregnenolone
1524	0	526.644	8.7774	GFP	0	525.812	8.76353	Set 1 Pub	0	525.535	8.75892	Set 2 Pub	109412	525.905	8.76509	Set 3 Pub	87729	525.497	8.75828	Set 4 Pub	0	524.87	8.74783	Set 5 Pub	0	524.661	8.74435	Pregnenolone
1525	0	526.987	8.78311	GFP	0	526.158	8.7693	Set 1 Pub	0	525.878	8.76463	Set 2 Pub	122033	526.248	8.7708	Set 3 Pub	0	525.839	8.76399	Set 4 Pub	0	525.213	8.75354	Set 5 Pub	0	525.004	8.75007	Pregnenolone
1526	0	527.33	8.78883	GFP	0	526.501	8.77501	Set 1 Pub	0	526.227	8.77044	Set 2 Pub	89901.9	526.594	8.77656	Set 3 Pub	0	526.182	8.7697	Set 4 Pub	0	525.555	8.75926	Set 5 Pub	58848	525.353	8.75588	Pregnenolone
1527	0	527.677	8.79462	GFP	48210.3	526.843	8.78072	Set 1 Pub	0	526.569	8.77616	Set 2 Pub	86516.8	526.942	8.78236	Set 3 Pub	319999	526.531	8.77552	Set 4 Pub	0	525.898	8.76497	Set 5 Pub	0	525.696	8.76159	Pregnenolone
1528	0	528.02	8.80033	GFP	68789.7	527.191	8.78652	Set 1 Pub	0	526.912	8.78187	Set 2 Pub	62456.4	527.289	8.78816	Set 3 Pub	313866	526.879	8.78131	Set 4 Pub	0	526.241	8.77068	Set 5 Pub	55741.5	526.044	8.7674	Pregnenolone
1529	0	528.366	8.80609	GFP	0	527.539	8.79231	Set 1 Pub	0	527.255	8.78758	Set 2 Pub	93215.2	527.632	8.79387	Set 3 Pub	422105	527.221	8.78702	Set 4 Pub	0	526.589	8.77648	Set 5 Pub	0	526.387	8.77312	Pregnenolone
1530	0	528.712	8.81187	GFP	59955.6	527.886	8.7981	Set 1 Pub	0	527.603	8.79338	Set 2 Pub	206936	527.979	8.79965	Set 3 Pub	518591	527.567	8.79278	Set 4 Pub	0	526.932	8.7822	Set 5 Pub	0	526.73	8.77883	Pregnenolone
1531	0	529.055	8.81759	GFP	111506	528.229	8.80381	Set 1 Pub	0	527.946	8.79911	Set 2 Pub	224963	528.323	8.80538	Set 3 Pub	849575	527.915	8.79858	Set 4 Pub	0	527.279	8.78799	Set 5 Pub	0	527.077	8.78461	Pregnenolone
1532	0	529.398	8.8233	GFP	60311.4	528.572	8.80953	Set 1 Pub	0	528.294	8.8049	Set 2 Pub	151145	528.669	8.81115	Set 3 Pub	1135466	528.26	8.80434	Set 4 Pub	0	527.624	8.79373	Set 5 Pub	0	527.422	8.79037	Pregnenolone
1533	0	529.741	8.82901	GFP	109546	528.916	8.81527	Set 1 Pub	0	528.641	8.81068	Set 2 Pub	244559	529.012	8.81687	Set 3 Pub	1.08243e+06	528.607	8.81012	Set 4 Pub	0	527.967	8.79945	Set 5 Pub	0	527.765	8.79608	Pregnenolone
1534	0	530.084	8.83473	GFP	118101	529.263	8.82105	Set 1 Pub	0	528.987	8.81645	Set 2 Pub	277452	529.355	8.82258	Set 3 Pub	1.06012e+06	528.95	8.81583	Set 4 Pub	0	528.314	8.80523	Set 5 Pub	0	528.109	8.80181	Pregnenolone
1535	0	530.43	8.84051	GFP	115063	529.606	8.82677	Set 1 Pub	0	529.33	8.82217	Set 2 Pub	297282	529.698	8.8283	Set 3 Pub	1.66012e+06	529.299	8.82164	Set 4 Pub	0	528.656	8.81094	Set 5 Pub	0	528.452	8.80753	Pregnenolone
1536	0	530.773	8.84622	GFP	0	529.952	8.83253	Set 1 Pub	0	529.677	8.82795	Set 2 Pub	242212	530.041	8.83401	Set 3 Pub	1.6034e+06	529.642	8.82736	Set 4 Pub	0	529.002	8.8167	Set 5 Pub	0	528.794	8.81324	Pregnenolone
1537	0	531.116	8.85193	GFP	81880.3	530.297	8.83829	Set 1 Pub	0	530.02	8.83367	Set 2 Pub	204951	530.383	8.83972	Set 3 Pub	1.557e+06	529.988	8.83314	Set 4 Pub	0	529.351	8.82252	Set 5 Pub	0	529.138	8.81897	Pregnenolone
1538	0	531.459	8.85765	GFP	0	530.643	8.84405	Set 1 Pub	0	530.363	8.83938	Set 2 Pub	227182	530.731	8.84552	Set 3 Pub	1.71303e+06	530.331	8.83885	Set 4 Pub	0	529.698	8.82829	Set 5 Pub	0	529.481	8.82468	Pregnenolone
1539	0	531.805	8.86341	GFP	0	530.989	8.84982	Set 1 Pub	0	530.723	8.84539	Set 2 Pub	239342	531.074	8.85123	Set 3 Pub	1.52479e+06	530.691	8.84485	Set 4 Pub	0	530.04	8.83401	Set 5 Pub	0	529.824	8.8304	Pregnenolone
1540	0	532.147	8.86912	GFP	64999.4	531.337	8.85561	Set 1 Pub	0	531.066	8.85111	Set 2 Pub	333555	531.418	8.85696	Set 3 Pub	1.58623e+06	531.034	8.85056	Set 4 Pub	0	530.383	8.83972	Set 5 Pub	0	530.167	8.83611	Pregnenolone
1541	0	532.49	8.87484	GFP	73572.6	531.704	8.86173	Set 1 Pub	0	531.409	8.85682	Set 2 Pub	175528	531.76	8.86267	Set 3 Pub	1.55324e+06	531.377	8.85628	Set 4 Pub	0	530.726	8.84543	Set 5 Pub	0	530.509	8.84182	Pregnenolone
1542	0	532.833	8.88055	GFP	0	532.047	8.86745	Set 1 Pub	0	531.752	8.86253	Set 2 Pub	237327	532.103	8.86839	Set 3 Pub	1428023	531.719	8.86199	Set 4 Pub	0	531.072	8.8512	Set 5 Pub	0	530.852	8.84754	Pregnenolone
1543	0	533.18	8.88633	GFP	0	532.39	8.87316	Set 1 Pub	0	532.095	8.86825	Set 2 Pub	149045	532.446	8.8741	Set 3 Pub	1.36686e+06	532.065	8.86776	Set 4 Pub	0	531.415	8.85691	Set 5 Pub	0	531.195	8.85325	Pregnenolone
1544	0	533.523	8.89204	GFP	0	532.736	8.87894	Set 1 Pub	0	532.44	8.87401	Set 2 Pub	176426	532.792	8.87986	Set 3 Pub	1.29324e+06	532.408	8.87347	Set 4 Pub	0	531.758	8.86264	Set 5 Pub	0	531.538	8.85897	Pregnenolone
1545	0	533.865	8.89776	GFP	0	533.079	8.88465	Set 1 Pub	0	532.787	8.87979	Set 2 Pub	191235	533.138	8.88564	Set 3 Pub	1206788	532.754	8.87923	Set 4 Pub	0	532.101	8.86835	Set 5 Pub	0	531.887	8.86478	Pregnenolone
1546	0	534.208	8.90347	GFP	84245.8	533.422	8.89037	Set 1 Pub	0	533.13	8.8855	Set 2 Pub	61344.5	533.484	8.89141	Set 3 Pub	919403	533.097	8.88494	Set 4 Pub	0	532.448	8.87413	Set 5 Pub	0	532.229	8.87049	Pregnenolone
1547	0	534.551	8.90918	GFP	0	533.765	8.89608	Set 1 Pub	0	533.473	8.89121	Set 2 Pub	54172.7	533.833	8.89722	Set 3 Pub	860243	533.439	8.89066	Set 4 Pub	0	532.791	8.87985	Set 5 Pub	0	532.572	8.87621	Pregnenolone
1548	0	534.894	8.9149	GFP	0	534.108	8.90179	Set 1 Pub	0	533.816	8.89693	Set 2 Pub	54015.6	534.176	8.90293	Set 3 Pub	917623	533.785	8.89642	Set 4 Pub	0	533.134	8.88556	Set 5 Pub	0	532.915	8.88192	Pregnenolone
1549	0	535.24	8.92066	GFP	0	534.453	8.90756	Set 1 Pub	0	534.159	8.90264	Set 2 Pub	106412	534.522	8.90869	Set 3 Pub	618032	534.134	8.90223	Set 4 Pub	0	533.476	8.89127	Set 5 Pub	0	533.259	8.88765	Pregnenolone
1550	0	535.582	8.92637	GFP	0	534.796	8.91327	Set 1 Pub	0	534.504	8.9084	Set 2 Pub	76145.4	534.864	8.91441	Set 3 Pub	516417	534.481	8.90801	Set 4 Pub	0	533.819	8.89699	Set 5 Pub	0	533.604	8.89339	Pregnenolone
1551	0	535.929	8.93215	GFP	0	535.139	8.91898	Set 1 Pub	0	534.847	8.91412	Set 2 Pub	0	535.21	8.92017	Set 3 Pub	463026	534.824	8.91374	Set 4 Pub	0	534.162	8.9027	Set 5 Pub	0	533.949	8.89915	Pregnenolone
1552	0	536.272	8.93786	GFP	0	535.483	8.92471	Set 1 Pub	0	535.193	8.91988	Set 2 Pub	0	535.553	8.92588	Set 3 Pub	201198	535.167	8.91945	Set 4 Pub	0	534.509	8.90848	Set 5 Pub	0	534.292	8.90487	Pregnenolone
1553	0	536.615	8.94358	GFP	0	535.829	8.93049	Set 1 Pub	0	535.536	8.92559	Set 2 Pub	0	535.896	8.9316	Set 3 Pub	208757	535.51	8.92517	Set 4 Pub	0	534.855	8.91425	Set 5 Pub	0	534.635	8.91058	Pregnenolone
1554	0	536.958	8.94929	GFP	0	536.172	8.9362	Set 1 Pub	0	535.884	8.93141	Set 2 Pub	0	536.239	8.93731	Set 3 Pub	212522	535.853	8.93088	Set 4 Pub	0	535.2	8.92001	Set 5 Pub	0	534.984	8.91639	Pregnenolone
1555	0	537.304	8.95507	GFP	0	536.515	8.94192	Set 1 Pub	0	536.227	8.93712	Set 2 Pub	0	536.581	8.94302	Set 3 Pub	183897	536.201	8.93669	Set 4 Pub	0	535.544	8.92573	Set 5 Pub	0	535.326	8.92211	Pregnenolone
1556	0	537.647	8.96078	GFP	0	536.862	8.94769	Set 1 Pub	0	536.57	8.94283	Set 2 Pub	0	536.928	8.9488	Set 3 Pub	118719	536.547	8.94245	Set 4 Pub	0	535.887	8.93145	Set 5 Pub	0	535.675	8.92792	Pregnenolone
1557	0	537.991	8.96651	GFP	0	537.205	8.95341	Set 1 Pub	0	536.913	8.94855	Set 2 Pub	0	537.271	8.95452	Set 3 Pub	75318.4	536.89	8.94817	Set 4 Pub	0	536.23	8.93716	Set 5 Pub	0	536.018	8.93363	Pregnenolone
1558	0	538.334	8.97223	GFP	0	537.547	8.95912	Set 1 Pub	0	537.256	8.95426	Set 2 Pub	0	537.614	8.96023	Set 3 Pub	139698	537.236	8.95393	Set 4 Pub	0	536.572	8.94287	Set 5 Pub	0	536.364	8.93939	Pregnenolone
1559	0	538.676	8.97794	GFP	0	537.89	8.96484	Set 1 Pub	0	537.599	8.95999	Set 2 Pub	0	537.957	8.96596	Set 3 Pub	0	537.58	8.95967	Set 4 Pub	0	536.918	8.94864	Set 5 Pub	0	536.71	8.94517	Pregnenolone
1560	0	539.019	8.98365	GFP	0	538.237	8.97062	Set 1 Pub	0	537.947	8.96578	Set 2 Pub	0	538.3	8.97167	Set 3 Pub	0	537.927	8.96545	Set 4 Pub	0	537.263	8.95438	Set 5 Pub	0	537.053	8.95088	Pregnenolone
1561	0	539.366	8.98943	GFP	0	538.58	8.97633	Set 1 Pub	0	538.293	8.97154	Set 2 Pub	0	538.643	8.97739	Set 3 Pub	0	538.27	8.97117	Set 4 Pub	0	537.606	8.9601	Set 5 Pub	0	537.396	8.9566	Pregnenolone
1562	0	539.709	8.99515	GFP	0	538.93	8.98216	Set 1 Pub	0	538.639	8.97731	Set 2 Pub	0	538.986	8.9831	Set 3 Pub	0	538.614	8.97689	Set 4 Pub	0	537.949	8.96581	Set 5 Pub	0	537.74	8.96233	Pregnenolone
1563	0	540.052	9.00086	GFP	0	539.272	8.98787	Set 1 Pub	0	538.982	8.98304	Set 2 Pub	0	539.329	8.98881	Set 3 Pub	0	538.962	8.98271	Set 4 Pub	0	538.298	8.97163	Set 5 Pub	0	538.082	8.96804	Pregnenolone
1564	0	540.394	9.00657	GFP	0	539.616	8.9936	Set 1 Pub	0	539.325	8.98875	Set 2 Pub	0	539.672	8.99453	Set 3 Pub	0	539.305	8.98842	Set 4 Pub	69590.7	538.641	8.97734	Set 5 Pub	0	538.425	8.97375	Pregnenolone
1565	0	540.737	9.01229	GFP	0	539.965	8.99941	Set 1 Pub	0	539.668	8.99447	Set 2 Pub	0	540.014	9.00024	Set 3 Pub	0	539.648	8.99414	Set 4 Pub	0	538.99	8.98316	Set 5 Pub	0	538.768	8.97947	Pregnenolone
1566	0	541.08	9.018	GFP	0	540.311	9.00518	Set 1 Pub	0	540.016	9.00026	Set 2 Pub	0	540.362	9.00604	Set 3 Pub	0	539.995	8.99992	Set 4 Pub	0	539.332	8.98887	Set 5 Pub	0	539.111	8.98518	Pregnenolone
1567	0	541.428	9.0238	GFP	0	540.658	9.01097	Set 1 Pub	0	540.358	9.00597	Set 2 Pub	69963.6	540.71	9.01183	Set 3 Pub	0	540.338	9.00563	Set 4 Pub	0	539.675	8.99459	Set 5 Pub	0	539.454	8.9909	Pregnenolone
1568	0	541.771	9.02951	GFP	0	541.001	9.01669	Set 1 Pub	0	540.706	9.01177	Set 2 Pub	0	541.054	9.01756	Set 3 Pub	0	540.681	9.01134	Set 4 Pub	0	540.018	9.0003	Set 5 Pub	0	539.799	8.99666	Pregnenolone
1569	0	542.119	9.03532	GFP	0	541.369	9.02281	Set 1 Pub	0	541.055	9.01758	Set 2 Pub	0	541.396	9.02327	Set 3 Pub	0	541.023	9.01706	Set 4 Pub	0	540.361	9.00601	Set 5 Pub	0	540.142	9.00237	Pregnenolone
1570	0	542.467	9.04111	GFP	0	541.712	9.02853	Set 1 Pub	0	541.398	9.0233	Set 2 Pub	0	541.739	9.02899	Set 3 Pub	0	541.366	9.02277	Set 4 Pub	0	540.71	9.01183	Set 5 Pub	0	540.485	9.00808	Pregnenolone
1571	0	542.816	9.04693	GFP	0	542.054	9.03424	Set 1 Pub	0	541.745	9.02908	Set 2 Pub	0	542.082	9.0347	Set 3 Pub	0	541.715	9.02858	Set 4 Pub	0	541.052	9.01754	Set 5 Pub	0	540.828	9.0138	Pregnenolone
1572	0	543.159	9.05264	GFP	0	542.402	9.04004	Set 1 Pub	0	542.088	9.03479	Set 2 Pub	88869.9	542.43	9.0405	Set 3 Pub	0	542.063	9.03438	Set 4 Pub	0	541.4	9.02333	Set 5 Pub	0	541.171	9.01951	Pregnenolone
1573	0	543.501	9.05835	GFP	0	542.751	9.04585	Set 1 Pub	0	542.43	9.04051	Set 2 Pub	0	542.778	9.04631	Set 3 Pub	0	542.411	9.04019	Set 4 Pub	0	541.743	9.02905	Set 5 Pub	0	541.514	9.02524	Pregnenolone
1574	0	543.844	9.06407	GFP	0	543.094	9.05157	Set 1 Pub	0	542.773	9.04622	Set 2 Pub	88621.9	543.125	9.05209	Set 3 Pub	89935.9	542.759	9.04598	Set 4 Pub	0	542.09	9.03483	Set 5 Pub	0	541.863	9.03106	Pregnenolone
1575	0	544.191	9.06985	GFP	0	543.437	9.05728	Set 1 Pub	0	543.116	9.05193	Set 2 Pub	87561.2	543.474	9.0579	Set 3 Pub	0	543.102	9.0517	Set 4 Pub	0	542.437	9.04062	Set 5 Pub	0	542.206	9.03677	Pregnenolone
1576	0	544.534	9.07556	GFP	0	543.783	9.06306	Set 1 Pub	0	543.459	9.05765	Set 2 Pub	136908	543.817	9.06362	Set 3 Pub	79071.6	543.445	9.05741	Set 4 Pub	0	542.78	9.04633	Set 5 Pub	0	542.552	9.04253	Pregnenolone
1577	0	544.876	9.08127	GFP	0	544.128	9.0688	Set 1 Pub	0	543.802	9.06336	Set 2 Pub	112016	544.161	9.06935	Set 3 Pub	129780	543.793	9.06322	Set 4 Pub	0	543.129	9.05215	Set 5 Pub	0	542.896	9.04826	Pregnenolone
1578	0	545.219	9.08699	GFP	0	544.471	9.07452	Set 1 Pub	0	544.148	9.06914	Set 2 Pub	74445.3	544.503	9.07506	Set 3 Pub	117649	544.14	9.069	Set 4 Pub	0	543.472	9.05786	Set 5 Pub	0	543.239	9.05398	Pregnenolone
1579	0	545.566	9.09277	GFP	0	544.814	9.08023	Set 1 Pub	0	544.491	9.07485	Set 2 Pub	69743.2	544.85	9.08084	Set 3 Pub	293198	544.483	9.07472	Set 4 Pub	0	543.818	9.06364	Set 5 Pub	0	543.586	9.05977	Pregnenolone
1580	0	545.909	9.09848	GFP	0	545.157	9.08594	Set 1 Pub	0	544.837	9.08061	Set 2 Pub	110252	545.193	9.08655	Set 3 Pub	205966	544.829	9.08048	Set 4 Pub	0	544.167	9.06945	Set 5 Pub	0	543.934	9.06557	Pregnenolone
1581	0	546.252	9.10419	GFP	0	545.503	9.09172	Set 1 Pub	0	545.18	9.08633	Set 2 Pub	214103	545.536	9.09226	Set 3 Pub	209104	545.175	9.08626	Set 4 Pub	0	544.511	9.07519	Set 5 Pub	0	544.277	9.07128	Pregnenolone
1582	0	546.594	9.10991	GFP	0	545.847	9.09745	Set 1 Pub	0	545.528	9.09214	Set 2 Pub	139282	545.879	9.09798	Set 3 Pub	216783	545.518	9.09197	Set 4 Pub	0	544.858	9.08097	Set 5 Pub	0	544.626	9.07709	Pregnenolone
1583	0	546.937	9.11562	GFP	0	546.19	9.10316	Set 1 Pub	0	545.874	9.0979	Set 2 Pub	139865	546.221	9.10369	Set 3 Pub	158036	545.867	9.09778	Set 4 Pub	0	545.201	9.08668	Set 5 Pub	0	544.968	9.08281	Pregnenolone
1584	0	547.28	9.12133	GFP	0	546.533	9.10889	Set 1 Pub	0	546.217	9.10361	Set 2 Pub	179284	546.567	9.10945	Set 3 Pub	230704	546.214	9.10356	Set 4 Pub	0	545.544	9.09239	Set 5 Pub	0	545.317	9.08862	Pregnenolone
1585	0	547.626	9.1271	GFP	0	546.879	9.11465	Set 1 Pub	0	546.56	9.10933	Set 2 Pub	200571	546.91	9.11517	Set 3 Pub	248789	546.556	9.10927	Set 4 Pub	0	545.886	9.09811	Set 5 Pub	0	545.66	9.09433	Pregnenolone
1586	0	547.969	9.13281	GFP	0	547.222	9.12037	Set 1 Pub	0	546.905	9.11509	Set 2 Pub	146934	547.253	9.12088	Set 3 Pub	322132	546.902	9.11503	Set 4 Pub	0	546.229	9.10382	Set 5 Pub	0	546.007	9.10011	Pregnenolone
1587	0	548.311	9.13852	GFP	0	547.565	9.12608	Set 1 Pub	0	547.248	9.1208	Set 2 Pub	110712	547.596	9.1266	Set 3 Pub	269233	547.245	9.12075	Set 4 Pub	0	546.572	9.10953	Set 5 Pub	0	546.353	9.10589	Pregnenolone
1588	0	548.654	9.14424	GFP	0	547.933	9.13221	Set 1 Pub	0	547.596	9.1266	Set 2 Pub	185464	547.939	9.13231	Set 3 Pub	195705	547.591	9.12651	Set 4 Pub	0	546.918	9.1153	Set 5 Pub	0	546.696	9.1116	Pregnenolone
1589	0	548.997	9.14995	GFP	0	548.275	9.13792	Set 1 Pub	0	547.94	9.13233	Set 2 Pub	63846.3	548.284	9.13808	Set 3 Pub	140188	547.933	9.13222	Set 4 Pub	0	547.261	9.12101	Set 5 Pub	0	547.039	9.11732	Pregnenolone
1590	0	549.343	9.15571	GFP	0	548.618	9.14364	Set 1 Pub	0	548.287	9.13812	Set 2 Pub	71124.4	548.627	9.14379	Set 3 Pub	147935	548.276	9.13794	Set 4 Pub	0	547.603	9.12672	Set 5 Pub	0	547.386	9.1231	Pregnenolone
1591	0	549.686	9.16143	GFP	0	548.968	9.14947	Set 1 Pub	0	548.63	9.14383	Set 2 Pub	121244	548.97	9.1495	Set 3 Pub	263251	548.625	9.14375	Set 4 Pub	0	547.952	9.13253	Set 5 Pub	0	547.728	9.12881	Pregnenolone
1592	0	550.028	9.16714	GFP	0	549.317	9.15528	Set 1 Pub	0	548.976	9.1496	Set 2 Pub	135403	549.314	9.15523	Set 3 Pub	244588	548.968	9.14946	Set 4 Pub	0	548.295	9.13825	Set 5 Pub	0	548.072	9.13454	Pregnenolone
1593	0	550.371	9.17285	GFP	0	549.662	9.16104	Set 1 Pub	0	549.319	9.15531	Set 2 Pub	122156	549.657	9.16094	Set 3 Pub	297150	549.311	9.15518	Set 4 Pub	0	548.644	9.14406	Set 5 Pub	0	548.415	9.14025	Pregnenolone
1594	0	550.714	9.17857	GFP	0	550.01	9.16683	Set 1 Pub	0	549.666	9.16111	Set 2 Pub	69099	550.005	9.16674	Set 3 Pub	255755	549.656	9.16094	Set 4 Pub	0	548.986	9.14977	Set 5 Pub	0	548.761	9.14601	Pregnenolone
1595	0	551.062	9.18436	GFP	0	550.36	9.17266	Set 1 Pub	0	550.011	9.16685	Set 2 Pub	0	550.352	9.17254	Set 3 Pub	157905	549.999	9.16665	Set 4 Pub	0	549.332	9.15554	Set 5 Pub	0	549.104	9.15173	Pregnenolone
1596	0	551.405	9.19008	GFP	0	550.702	9.17837	Set 1 Pub	0	550.359	9.17264	Set 2 Pub	84860.6	550.697	9.17829	Set 3 Pub	218379	550.342	9.17237	Set 4 Pub	0	549.675	9.16125	Set 5 Pub	0	549.446	9.15744	Pregnenolone
1597	0	551.748	9.1958	GFP	0	551.045	9.18409	Set 1 Pub	0	550.701	9.17836	Set 2 Pub	60560	551.065	9.18441	Set 3 Pub	234348	550.685	9.17808	Set 4 Pub	0	550.018	9.16696	Set 5 Pub	0	549.789	9.16316	Pregnenolone
1598	0	552.096	9.2016	GFP	0	551.388	9.1898	Set 1 Pub	0	551.044	9.18407	Set 2 Pub	0	551.407	9.19012	Set 3 Pub	190545	551.028	9.18379	Set 4 Pub	0	550.361	9.17268	Set 5 Pub	0	550.132	9.16887	Pregnenolone
1599	0	552.441	9.20734	GFP	0	551.731	9.19552	Set 1 Pub	0	551.387	9.18979	Set 2 Pub	78900.1	551.75	9.19584	Set 3 Pub	257316	551.37	9.18951	Set 4 Pub	0	550.703	9.17839	Set 5 Pub	0	550.475	9.17458	Pregnenolone
1600	0	552.783	9.21306	GFP	0	552.079	9.20131	Set 1 Pub	0	551.734	9.19556	Set 2 Pub	0	552.098	9.20164	Set 3 Pub	236044	551.718	9.1953	Set 4 Pub	0	551.051	9.18419	Set 5 Pub	0	550.818	9.1803	Pregnenolone
1601	0	553.126	9.21877	GFP	0	552.422	9.20704	Set 1 Pub	0	552.077	9.20128	Set 2 Pub	0	552.442	9.20737	Set 3 Pub	197673	552.061	9.20102	Set 4 Pub	0	551.394	9.1899	Set 5 Pub	0	551.161	9.18601	Pregnenolone
1602	0	553.469	9.22449	GFP	0	552.767	9.21278	Set 1 Pub	0	552.419	9.20699	Set 2 Pub	66989.8	552.789	9.21315	Set 3 Pub	325942	552.409	9.20681	Set 4 Pub	0	551.741	9.19568	Set 5 Pub	0	551.504	9.19173	Pregnenolone
1603	0	553.816	9.23026	GFP	0	553.11	9.2185	Set 1 Pub	0	552.762	9.21271	Set 2 Pub	0	553.138	9.21896	Set 3 Pub	188576	552.752	9.21253	Set 4 Pub	0	552.088	9.20147	Set 5 Pub	0	551.846	9.19744	Pregnenolone
1604	0	554.159	9.23598	GFP	0	553.457	9.22428	Set 1 Pub	0	553.105	9.21842	Set 2 Pub	0	553.48	9.22467	Set 3 Pub	85021.1	553.096	9.21827	Set 4 Pub	0	552.431	9.20719	Set 5 Pub	0	552.192	9.2032	Pregnenolone
1605	0	554.501	9.24169	GFP	0	553.799	9.22999	Set 1 Pub	0	553.448	9.22413	Set 2 Pub	0	553.823	9.23039	Set 3 Pub	119836	553.445	9.22408	Set 4 Pub	0	552.776	9.21293	Set 5 Pub	0	552.538	9.20896	Pregnenolone
1606	0	554.845	9.24742	GFP	0	554.143	9.23572	Set 1 Pub	0	553.795	9.22991	Set 2 Pub	0	554.167	9.23611	Set 3 Pub	177243	553.792	9.22986	Set 4 Pub	0	553.119	9.21865	Set 5 Pub	0	552.882	9.2147	Pregnenolone
1607	0	555.192	9.2532	GFP	0	554.488	9.24146	Set 1 Pub	0	554.138	9.23564	Set 2 Pub	0	554.514	9.24189	Set 3 Pub	104254	554.136	9.23559	Set 4 Pub	0	553.465	9.22442	Set 5 Pub	0	553.23	9.22051	Pregnenolone
1608	0	555.538	9.25896	GFP	0	554.833	9.24722	Set 1 Pub	0	554.484	9.2414	Set 2 Pub	0	554.857	9.24761	Set 3 Pub	128565	554.478	9.24131	Set 4 Pub	0	553.809	9.23015	Set 5 Pub	0	553.573	9.22622	Pregnenolone
1609	0	555.882	9.26471	GFP	0	555.18	9.25301	Set 1 Pub	0	554.827	9.24712	Set 2 Pub	0	555.199	9.25332	Set 3 Pub	0	554.825	9.24708	Set 4 Pub	0	554.152	9.23587	Set 5 Pub	0	553.916	9.23193	Pregnenolone
1610	0	556.225	9.27042	GFP	0	555.523	9.25872	Set 1 Pub	0	555.172	9.25286	Set 2 Pub	0	555.542	9.25904	Set 3 Pub	147632	555.168	9.2528	Set 4 Pub	0	554.499	9.24165	Set 5 Pub	0	554.265	9.23775	Pregnenolone
1611	0	556.568	9.27613	GFP	0	555.875	9.26458	Set 1 Pub	0	555.517	9.25862	Set 2 Pub	0	555.887	9.26478	Set 3 Pub	104992	555.512	9.25853	Set 4 Pub	0	554.842	9.24737	Set 5 Pub	0	554.608	9.24346	Pregnenolone
1612	0	556.911	9.28185	GFP	0	556.243	9.27071	Set 1 Pub	0	555.866	9.26443	Set 2 Pub	0	556.233	9.27054	Set 3 Pub	0	555.854	9.26424	Set 4 Pub	0	555.185	9.25309	Set 5 Pub	0	554.956	9.24927	Pregnenolone
1613	0	557.257	9.28761	GFP	0	556.588	9.27647	Set 1 Pub	0	556.209	9.27015	Set 2 Pub	0	556.579	9.27631	Set 3 Pub	0	556.199	9.26998	Set 4 Pub	0	555.528	9.2588	Set 5 Pub	0	555.299	9.25498	Pregnenolone
1614	0	557.599	9.29332	GFP	0	556.931	9.28219	Set 1 Pub	0	556.555	9.27591	Set 2 Pub	0	556.922	9.28203	Set 3 Pub	112865	556.548	9.2758	Set 4 Pub	0	555.873	9.26455	Set 5 Pub	0	555.645	9.26075	Pregnenolone
1615	0	557.942	9.29904	GFP	0	557.274	9.2879	Set 1 Pub	0	556.898	9.28163	Set 2 Pub	0	557.264	9.28774	Set 3 Pub	0	556.893	9.28156	Set 4 Pub	0	556.218	9.27031	Set 5 Pub	0	555.992	9.26653	Pregnenolone
1616	0	558.285	9.30475	GFP	0	557.62	9.29367	Set 1 Pub	0	557.245	9.28742	Set 2 Pub	0	557.607	9.29345	Set 3 Pub	0	557.239	9.28732	Set 4 Pub	0	556.564	9.27607	Set 5 Pub	0	556.337	9.27228	Pregnenolone
1617	0	558.631	9.31051	GFP	0	557.963	9.29938	Set 1 Pub	0	557.588	9.29313	Set 2 Pub	0	557.953	9.29921	Set 3 Pub	0	557.582	9.29303	Set 4 Pub	0	556.907	9.28178	Set 5 Pub	0	556.679	9.27799	Pregnenolone
1618	0	558.976	9.31627	GFP	0	558.313	9.30521	Set 1 Pub	0	557.934	9.2989	Set 2 Pub	0	558.296	9.30493	Set 3 Pub	92808.5	557.925	9.29875	Set 4 Pub	0	557.25	9.2875	Set 5 Pub	0	557.022	9.2837	Pregnenolone
1619	26890.3	559.319	9.32199	GFP	0	558.655	9.31092	Set 1 Pub	0	558.277	9.30461	Set 2 Pub	0	558.639	9.31064	Set 3 Pub	0	558.274	9.30456	Set 4 Pub	0	557.593	9.29321	Set 5 Pub	0	557.365	9.28942	Pregnenolone
1620	0	559.663	9.32771	GFP	0	558.999	9.31665	Set 1 Pub	0	558.624	9.3104	Set 2 Pub	0	558.984	9.3164	Set 3 Pub	0	558.616	9.31027	Set 4 Pub	0	557.935	9.29892	Set 5 Pub	0	557.708	9.29513	Pregnenolone
1621	0	560.012	9.33353	GFP	0	559.345	9.32241	Set 1 Pub	0	558.967	9.31611	Set 2 Pub	0	559.327	9.32212	Set 3 Pub	0	558.962	9.31603	Set 4 Pub	0	558.284	9.30474	Set 5 Pub	0	558.053	9.30088	Pregnenolone
1622	0	560.354	9.33924	GFP	0	559.688	9.32813	Set 1 Pub	0	559.31	9.32184	Set 2 Pub	0	559.675	9.32791	Set 3 Pub	0	559.33	9.32216	Set 4 Pub	0	558.627	9.31045	Set 5 Pub	0	558.398	9.30664	Pregnenolone
1623	0	560.714	9.34523	GFP	0	560.032	9.33387	Set 1 Pub	0	559.655	9.32759	Set 2 Pub	0	560.018	9.33363	Set 3 Pub	0	559.672	9.32787	Set 4 Pub	0	558.973	9.31621	Set 5 Pub	0	558.744	9.3124	Pregnenolone
1624	0	561.056	9.35094	GFP	0	560.375	9.33959	Set 1 Pub	0	559.998	9.33331	Set 2 Pub	0	560.363	9.33938	Set 3 Pub	0	560.015	9.33359	Set 4 Pub	0	559.319	9.32198	Set 5 Pub	0	559.088	9.31813	Pregnenolone
1625	0	561.399	9.35665	GFP	0	560.722	9.34537	Set 1 Pub	0	560.342	9.33903	Set 2 Pub	0	560.722	9.34537	Set 3 Pub	0	560.358	9.3393	Set 4 Pub	0	559.661	9.32769	Set 5 Pub	0	559.431	9.32385	Pregnenolone
1626	0	561.742	9.36237	GFP	0	561.065	9.35108	Set 1 Pub	0	560.702	9.34503	Set 2 Pub	0	561.065	9.35109	Set 3 Pub	0	560.704	9.34506	Set 4 Pub	0	560.004	9.3334	Set 5 Pub	0	559.774	9.32956	Pregnenolone
1627	0	562.087	9.36811	GFP	0	561.408	9.35679	Set 1 Pub	0	561.045	9.35075	Set 2 Pub	0	561.408	9.3568	Set 3 Pub	0	561.047	9.35078	Set 4 Pub	0	560.347	9.33912	Set 5 Pub	0	560.116	9.33527	Pregnenolone
1628	0	562.43	9.37383	GFP	0	561.75	9.36251	Set 1 Pub	0	561.393	9.35654	Set 2 Pub	0	561.755	9.36258	Set 3 Pub	0	561.393	9.35655	Set 4 Pub	0	560.691	9.34485	Set 5 Pub	0	560.459	9.34099	Pregnenolone
1629	0	562.772	9.37954	GFP	43358.1	562.095	9.36825	Set 1 Pub	0	561.735	9.36226	Set 2 Pub	0	562.103	9.36839	Set 3 Pub	0	561.737	9.36228	Set 4 Pub	0	561.034	9.35056	Set 5 Pub	0	560.825	9.34708	Pregnenolone
1630	0	563.115	9.38525	GFP	54421.1	562.44	9.374	Set 1 Pub	0	562.078	9.36797	Set 2 Pub	0	562.446	9.3741	Set 3 Pub	56167.5	562.08	9.368	Set 4 Pub	0	561.38	9.35634	Set 5 Pub	0	561.168	9.3528	Pregnenolone
1631	0	563.458	9.39097	GFP	0	562.783	9.37972	Set 1 Pub	0	562.421	9.37368	Set 2 Pub	0	562.795	9.37991	Set 3 Pub	0	562.423	9.37371	Set 4 Pub	0	561.723	9.36205	Set 5 Pub	0	561.511	9.35851	Pregnenolone
1632	0	563.801	9.39668	GFP	0	563.136	9.38559	Set 1 Pub	0	562.764	9.3794	Set 2 Pub	0	563.138	9.38563	Set 3 Pub	0	562.768	9.37946	Set 4 Pub	0	562.066	9.36777	Set 5 Pub	0	561.856	9.36427	Pregnenolone
1633	0	564.144	9.4024	GFP	0	563.479	9.39132	Set 1 Pub	0	563.107	9.38511	Set 2 Pub	0	563.481	9.39136	Set 3 Pub	0	563.116	9.38527	Set 4 Pub	0	562.411	9.37351	Set 5 Pub	0	562.199	9.36998	Pregnenolone
1634	0	564.487	9.40811	GFP	0	563.822	9.39704	Set 1 Pub	0	563.449	9.39082	Set 2 Pub	0	563.825	9.39709	Set 3 Pub	0	563.459	9.39098	Set 4 Pub	0	562.753	9.37922	Set 5 Pub	0	562.543	9.37571	Pregnenolone
1635	0	564.833	9.41389	GFP	0	564.167	9.40278	Set 1 Pub	0	563.793	9.39655	Set 2 Pub	0	564.169	9.40281	Set 3 Pub	0	563.802	9.3967	Set 4 Pub	0	563.1	9.385	Set 5 Pub	0	562.889	9.38149	Pregnenolone
1636	0	565.179	9.41965	GFP	0	564.513	9.40855	Set 1 Pub	0	564.136	9.40227	Set 2 Pub	0	564.512	9.40853	Set 3 Pub	0	564.149	9.40248	Set 4 Pub	0	563.443	9.39072	Set 5 Pub	0	563.238	9.38731	Pregnenolone
1637	0	565.524	9.42539	GFP	0	564.857	9.41428	Set 1 Pub	0	564.479	9.40798	Set 2 Pub	0	564.855	9.41424	Set 3 Pub	0	564.501	9.40835	Set 4 Pub	0	563.786	9.39643	Set 5 Pub	0	563.581	9.39302	Pregnenolone
1638	0	565.867	9.43111	GFP	0	565.199	9.41999	Set 1 Pub	0	564.823	9.41372	Set 2 Pub	0	565.197	9.41996	Set 3 Pub	0	564.844	9.41407	Set 4 Pub	0	564.134	9.40224	Set 5 Pub	0	563.93	9.39883	Pregnenolone
1639	0	566.209	9.43682	GFP	0	565.542	9.4257	Set 1 Pub	0	565.169	9.41949	Set 2 Pub	0	565.545	9.42575	Set 3 Pub	0	565.187	9.41978	Set 4 Pub	0	564.483	9.40806	Set 5 Pub	0	564.274	9.40456	Pregnenolone
1640	0	566.552	9.44254	GFP	0	565.991	9.43318	Set 1 Pub	0	565.518	9.4253	Set 2 Pub	0	565.888	9.43146	Set 3 Pub	0	565.532	9.42553	Set 4 Pub	0	564.826	9.41377	Set 5 Pub	0	564.622	9.41037	Pregnenolone
1641	0	566.895	9.44825	GFP	0	566.358	9.4393	Set 1 Pub	0	565.861	9.43102	Set 2 Pub	0	566.234	9.43723	Set 3 Pub	0	565.879	9.43132	Set 4 Pub	0	565.175	9.41958	Set 5 Pub	0	564.965	9.41609	Pregnenolone
1642	0	567.238	9.45397	GFP	0	566.701	9.44501	Set 1 Pub	0	566.204	9.43673	Set 2 Pub	0	566.576	9.44294	Set 3 Pub	0	566.228	9.43713	Set 4 Pub	0	565.523	9.42539	Set 5 Pub	0	565.311	9.42185	Pregnenolone
1643	0	567.581	9.45968	GFP	0	567.046	9.45077	Set 1 Pub	0	566.547	9.44245	Set 2 Pub	0	566.92	9.44867	Set 3 Pub	0	566.574	9.4429	Set 4 Pub	0	565.87	9.43116	Set 5 Pub	0	565.658	9.42763	Pregnenolone
1644	0	567.924	9.46539	GFP	0	567.389	9.45649	Set 1 Pub	0	566.894	9.44824	Set 2 Pub	0	567.263	9.45438	Set 3 Pub	0	566.92	9.44867	Set 4 Pub	0	566.219	9.43698	Set 5 Pub	0	566	9.43334	Pregnenolone
1645	0	568.269	9.47115	GFP	0	567.732	9.4622	Set 1 Pub	0	567.237	9.45396	Set 2 Pub	0	567.606	9.4601	Set 3 Pub	0	567.264	9.4544	Set 4 Pub	0	566.561	9.44269	Set 5 Pub	0	566.343	9.43905	Pregnenolone
1646	0	568.612	9.47687	GFP	0	568.082	9.46803	Set 1 Pub	0	567.583	9.45972	Set 2 Pub	0	567.949	9.46581	Set 3 Pub	0	567.607	9.46012	Set 4 Pub	0	566.904	9.4484	Set 5 Pub	0	566.686	9.44477	Pregnenolone
1647	0	568.959	9.48264	GFP	0	568.425	9.47374	Set 1 Pub	0	567.926	9.46543	Set 2 Pub	0	568.291	9.47152	Set 3 Pub	0	567.956	9.46593	Set 4 Pub	0	567.247	9.45412	Set 5 Pub	0	567.029	9.45048	Pregnenolone
1648	0	569.302	9.48836	GFP	0	568.775	9.47958	Set 1 Pub	0	568.272	9.47121	Set 2 Pub	0	568.637	9.47728	Set 3 Pub	0	568.298	9.47164	Set 4 Pub	0	567.596	9.45993	Set 5 Pub	0	567.372	9.4562	Pregnenolone
1649	0	569.65	9.49417	GFP	0	569.117	9.48529	Set 1 Pub	0	568.615	9.47692	Set 2 Pub	0	568.98	9.483	Set 3 Pub	0	568.644	9.4774	Set 4 Pub	0	567.944	9.46574	Set 5 Pub	0	567.715	9.46191	Pregnenolone
1650	0	570	9.5	GFP	0	569.464	9.49107	Set 1 Pub	0	568.962	9.48271	Set 2 Pub	0	569.328	9.48879	Set 3 Pub	0	568.99	9.48316	Set 4 Pub	0	568.287	9.47146	Set 5 Pub	0	568.06	9.46767	Pregnenolone
1651	0	570.343	9.50571	GFP	0	569.815	9.49691	Set 1 Pub	0	569.308	9.48847	Set 2 Pub	0	569.674	9.49457	Set 3 Pub	0	569.333	9.48888	Set 4 Pub	0	568.63	9.47717	Set 5 Pub	0	568.403	9.47339	Pregnenolone
1652	0	570.686	9.51143	GFP	0	570.162	9.50269	Set 1 Pub	0	569.651	9.49418	Set 2 Pub	0	570.017	9.50029	Set 3 Pub	0	569.675	9.49459	Set 4 Pub	0	568.974	9.4829	Set 5 Pub	0	568.746	9.4791	Pregnenolone
1653	0	571.034	9.51724	GFP	0	570.504	9.50841	Set 1 Pub	0	569.994	9.4999	Set 2 Pub	0	570.36	9.506	Set 3 Pub	0	570.018	9.50031	Set 4 Pub	0	569.317	9.48861	Set 5 Pub	0	569.089	9.48481	Pregnenolone
1654	0	571.38	9.523	GFP	0	570.853	9.51422	Set 1 Pub	0	570.337	9.50561	Set 2 Pub	0	570.703	9.51171	Set 3 Pub	0	570.365	9.50608	Set 4 Pub	0	569.663	9.49439	Set 5 Pub	0	569.432	9.49053	Pregnenolone
1655	0	571.727	9.52878	GFP	0	571.196	9.51993	Set 1 Pub	0	570.701	9.51169	Set 2 Pub	0	571.046	9.51743	Set 3 Pub	0	570.708	9.5118	Set 4 Pub	0	570.006	9.50011	Set 5 Pub	0	569.774	9.49624	Pregnenolone
1656	0	572.07	9.53449	GFP	0	571.542	9.52569	Set 1 Pub	0	571.049	9.51748	Set 2 Pub	0	571.392	9.52321	Set 3 Pub	0	571.055	9.51758	Set 4 Pub	0	570.349	9.50582	Set 5 Pub	0	570.117	9.50195	Pregnenolone
1657	0	572.418	9.5403	GFP	0	571.89	9.53151	Set 1 Pub	0	571.392	9.5232	Set 2 Pub	0	571.735	9.52892	Set 3 Pub	0	571.404	9.5234	Set 4 Pub	0	570.692	9.51153	Set 5 Pub	0	570.464	9.50773	Pregnenolone
1658	0	572.761	9.54602	GFP	0	572.233	9.53722	Set 1 Pub	0	571.735	9.52891	Set 2 Pub	0	572.084	9.53473	Set 3 Pub	61201.5	571.753	9.52922	Set 4 Pub	0	571.039	9.51731	Set 5 Pub	0	570.807	9.51345	Pregnenolone
1659	0	573.108	9.55179	GFP	0	572.578	9.54297	Set 1 Pub	0	572.079	9.53464	Set 2 Pub	0	572.433	9.54055	Set 3 Pub	0	572.1	9.53499	Set 4 Pub	0	571.389	9.52314	Set 5 Pub	0	571.15	9.51916	Pregnenolone
1660	0	573.451	9.55751	GFP	0	572.925	9.54874	Set 1 Pub	0	572.427	9.54046	Set 2 Pub	0	572.776	9.54626	Set 3 Pub	0	572.448	9.54081	Set 4 Pub	0	571.731	9.52886	Set 5 Pub	0	571.495	9.52492	Pregnenolone
1661	0	573.793	9.56322	GFP	0	573.271	9.55452	Set 1 Pub	0	572.77	9.54617	Set 2 Pub	0	573.124	9.55207	Set 3 Pub	0	572.797	9.54662	Set 4 Pub	0	572.08	9.53467	Set 5 Pub	0	571.839	9.53065	Pregnenolone
1662	0	574.136	9.56894	GFP	0	573.617	9.56028	Set 1 Pub	0	573.119	9.55198	Set 2 Pub	0	573.472	9.55786	Set 3 Pub	0	573.14	9.55233	Set 4 Pub	0	572.423	9.54038	Set 5 Pub	0	572.183	9.53638	Pregnenolone
1663	0	574.504	9.57506	GFP	0	573.965	9.56608	Set 1 Pub	0	573.462	9.5577	Set 2 Pub	0	573.815	9.56359	Set 3 Pub	0	573.488	9.55814	Set 4 Pub	0	572.77	9.54616	Set 5 Pub	0	572.529	9.54216	Pregnenolone
1664	0	574.851	9.58085	GFP	0	574.308	9.57181	Set 1 Pub	0	573.805	9.56342	Set 2 Pub	0	574.159	9.56931	Set 3 Pub	0	573.831	9.56386	Set 4 Pub	0	573.112	9.55187	Set 5 Pub	0	572.878	9.54797	Pregnenolone
1665	0	575.194	9.58657	GFP	0	574.651	9.57752	Set 1 Pub	0	574.152	9.5692	Set 2 Pub	0	574.506	9.57509	Set 3 Pub	0	574.174	9.56957	Set 4 Pub	0	573.461	9.55769	Set 5 Pub	0	573.221	9.55368	Pregnenolone
1666	0	575.537	9.59228	GFP	0	574.995	9.58325	Set 1 Pub	0	574.499	9.57498	Set 2 Pub	0	574.853	9.58089	Set 3 Pub	0	574.521	9.57535	Set 4 Pub	0	573.81	9.5635	Set 5 Pub	0	573.57	9.5595	Pregnenolone
1667	0	575.88	9.59799	GFP	0	575.341	9.58901	Set 1 Pub	0	574.847	9.58078	Set 2 Pub	0	575.199	9.58665	Set 3 Pub	0	574.868	9.58113	Set 4 Pub	0	574.153	9.56921	Set 5 Pub	0	573.912	9.56521	Pregnenolone
1668	0	576.227	9.60379	GFP	0	575.688	9.59481	Set 1 Pub	0	575.196	9.58659	Set 2 Pub	0	575.547	9.59244	Set 3 Pub	105731	575.215	9.58692	Set 4 Pub	0	574.495	9.57492	Set 5 Pub	0	574.261	9.57102	Pregnenolone
1669	0	576.57	9.6095	GFP	0	576.036	9.6006	Set 1 Pub	0	575.538	9.59231	Set 2 Pub	0	575.89	9.59817	Set 3 Pub	0	575.563	9.59272	Set 4 Pub	0	574.844	9.58074	Set 5 Pub	0	574.604	9.57673	Pregnenolone
1670	0	576.917	9.61528	GFP	0	576.379	9.60632	Set 1 Pub	0	575.881	9.59802	Set 2 Pub	0	576.233	9.60389	Set 3 Pub	69282.4	575.906	9.59843	Set 4 Pub	0	575.192	9.58653	Set 5 Pub	0	574.947	9.58245	Pregnenolone
1671	0	577.26	9.621	GFP	0	576.722	9.61203	Set 1 Pub	0	576.229	9.60382	Set 2 Pub	0	576.581	9.60968	Set 3 Pub	0	576.249	9.60415	Set 4 Pub	0	575.535	9.59225	Set 5 Pub	0	575.293	9.58822	Pregnenolone
1672	0	577.603	9.62671	GFP	0	577.069	9.61782	Set 1 Pub	0	576.577	9.60962	Set 2 Pub	0	576.924	9.6154	Set 3 Pub	0	576.592	9.60986	Set 4 Pub	0	575.883	9.59806	Set 5 Pub	0	575.683	9.59471	Pregnenolone
1673	0	577.946	9.63243	GFP	0	577.412	9.62354	Set 1 Pub	0	576.92	9.61533	Set 2 Pub	0	577.267	9.62111	Set 3 Pub	0	576.934	9.61557	Set 4 Pub	0	576.226	9.60377	Set 5 Pub	0	576.029	9.60049	Pregnenolone
1674	0	578.292	9.6382	GFP	0	577.78	9.62966	Set 1 Pub	0	577.263	9.62104	Set 2 Pub	0	577.609	9.62682	Set 3 Pub	0	577.277	9.62129	Set 4 Pub	0	576.569	9.60949	Set 5 Pub	0	576.372	9.6062	Pregnenolone
1675	0	578.639	9.64398	GFP	0	578.122	9.63537	Set 1 Pub	0	577.605	9.62676	Set 2 Pub	0	577.952	9.63254	Set 3 Pub	0	577.626	9.6271	Set 4 Pub	0	576.912	9.6152	Set 5 Pub	0	576.715	9.61192	Pregnenolone
1676	0	578.987	9.64978	GFP	0	578.465	9.64109	Set 1 Pub	0	577.948	9.63247	Set 2 Pub	0	578.299	9.63831	Set 3 Pub	0	577.974	9.6329	Set 4 Pub	0	577.255	9.62091	Set 5 Pub	0	577.058	9.61763	Pregnenolone
1677	0	579.33	9.65549	GFP	0	578.812	9.64687	Set 1 Pub	0	578.295	9.63825	Set 2 Pub	0	578.642	9.64403	Set 3 Pub	0	578.319	9.63866	Set 4 Pub	0	577.603	9.62672	Set 5 Pub	0	577.402	9.62336	Pregnenolone
1678	0	579.672	9.66121	GFP	0	579.159	9.65264	Set 1 Pub	0	578.642	9.64403	Set 2 Pub	51654.9	578.989	9.64982	Set 3 Pub	0	578.662	9.64437	Set 4 Pub	0	577.949	9.63249	Set 5 Pub	0	577.744	9.62907	Pregnenolone
1679	0	580.015	9.66692	GFP	0	579.506	9.65843	Set 1 Pub	0	578.988	9.64981	Set 2 Pub	0	579.336	9.6556	Set 3 Pub	0	579.005	9.65008	Set 4 Pub	0	578.292	9.6382	Set 5 Pub	0	578.093	9.63489	Pregnenolone
1680	0	580.358	9.67263	GFP	0	579.849	9.66414	Set 1 Pub	0	579.331	9.65552	Set 2 Pub	0	579.683	9.66138	Set 3 Pub	0	579.348	9.6558	Set 4 Pub	0	578.64	9.644	Set 5 Pub	0	578.436	9.6406	Pregnenolone
1681	0	580.705	9.67841	GFP	0	580.193	9.66989	Set 1 Pub	0	579.674	9.66123	Set 2 Pub	0	580.026	9.66709	Set 3 Pub	0	579.691	9.66151	Set 4 Pub	0	578.983	9.64971	Set 5 Pub	0	578.779	9.64631	Pregnenolone
1682	0	581.05	9.68417	GFP	0	580.536	9.6756	Set 1 Pub	0	580.017	9.66695	Set 2 Pub	0	580.368	9.67281	Set 3 Pub	0	580.037	9.66729	Set 4 Pub	0	579.329	9.65549	Set 5 Pub	0	579.122	9.65203	Pregnenolone
1683	0	581.396	9.68994	GFP	0	580.882	9.68137	Set 1 Pub	0	580.36	9.67266	Set 2 Pub	0	580.711	9.67852	Set 3 Pub	0	580.38	9.673	Set 4 Pub	0	579.676	9.66127	Set 5 Pub	0	579.464	9.65774	Pregnenolone
1684	0	581.739	9.69565	GFP	0	581.225	9.68708	Set 1 Pub	0	580.707	9.67846	Set 2 Pub	0	581.054	9.68423	Set 3 Pub	0	580.727	9.67878	Set 4 Pub	0	580.023	9.66705	Set 5 Pub	0	579.811	9.66352	Pregnenolone
1685	0	582.085	9.70141	GFP	0	581.592	9.6932	Set 1 Pub	0	581.05	9.68417	Set 2 Pub	0	581.397	9.68995	Set 3 Pub	0	581.074	9.68456	Set 4 Pub	0	580.365	9.67276	Set 5 Pub	0	580.154	9.66924	Pregnenolone
1686	0	582.428	9.70713	GFP	0	581.935	9.69892	Set 1 Pub	0	581.393	9.68988	Set 2 Pub	0	581.74	9.69566	Set 3 Pub	0	581.42	9.69034	Set 4 Pub	0	580.712	9.67854	Set 5 Pub	0	580.497	9.67495	Pregnenolone
1687	0	582.774	9.7129	GFP	0	582.282	9.70469	Set 1 Pub	0	581.736	9.6956	Set 2 Pub	0	582.089	9.70148	Set 3 Pub	0	581.765	9.69608	Set 4 Pub	0	581.055	9.68425	Set 5 Pub	0	580.843	9.68071	Pregnenolone
1688	0	583.117	9.71862	GFP	0	582.628	9.71047	Set 1 Pub	0	582.083	9.70138	Set 2 Pub	0	582.431	9.70719	Set 3 Pub	0	582.114	9.7019	Set 4 Pub	0	581.398	9.68996	Set 5 Pub	0	581.187	9.68644	Pregnenolone
1689	0	583.46	9.72433	GFP	0	582.974	9.71624	Set 1 Pub	0	582.425	9.70709	Set 2 Pub	0	582.778	9.71297	Set 3 Pub	0	582.463	9.70771	Set 4 Pub	0	581.741	9.69568	Set 5 Pub	0	581.529	9.69216	Pregnenolone
1690	0	583.803	9.73005	GFP	0	583.317	9.72195	Set 1 Pub	0	582.768	9.71281	Set 2 Pub	0	583.125	9.71875	Set 3 Pub	0	582.806	9.71343	Set 4 Pub	0	582.083	9.70139	Set 5 Pub	0	581.873	9.69789	Pregnenolone
1691	0	584.146	9.73576	GFP	0	583.662	9.7277	Set 1 Pub	0	583.111	9.71852	Set 2 Pub	0	583.468	9.72446	Set 3 Pub	0	583.152	9.71921	Set 4 Pub	0	582.428	9.70714	Set 5 Pub	0	582.222	9.7037	Pregnenolone
1692	0	584.491	9.74152	GFP	0	584.007	9.73346	Set 1 Pub	0	583.454	9.72423	Set 2 Pub	0	583.811	9.73018	Set 3 Pub	0	583.498	9.72497	Set 4 Pub	0	582.775	9.71292	Set 5 Pub	0	582.568	9.70946	Pregnenolone
1693	0	584.837	9.74728	GFP	0	584.35	9.73917	Set 1 Pub	0	583.798	9.72996	Set 2 Pub	0	584.156	9.73594	Set 3 Pub	0	583.841	9.73068	Set 4 Pub	0	583.121	9.71868	Set 5 Pub	0	582.916	9.71527	Pregnenolone
1694	0	585.183	9.75304	GFP	0	584.696	9.74493	Set 1 Pub	0	584.145	9.73575	Set 2 Pub	0	584.5	9.74166	Set 3 Pub	0	584.188	9.73646	Set 4 Pub	0	583.469	9.72449	Set 5 Pub	0	583.259	9.72099	Pregnenolone
1695	0	585.526	9.75876	GFP	0	585.042	9.75069	Set 1 Pub	0	584.492	9.74153	Set 2 Pub	0	584.843	9.74738	Set 3 Pub	0	584.534	9.74224	Set 4 Pub	0	583.812	9.7302	Set 5 Pub	0	583.608	9.7268	Pregnenolone
1696	0	585.87	9.7645	GFP	0	585.385	9.75641	Set 1 Pub	0	584.84	9.74734	Set 2 Pub	0	585.19	9.75317	Set 3 Pub	0	584.877	9.74795	Set 4 Pub	0	584.155	9.73592	Set 5 Pub	0	583.951	9.73251	Pregnenolone
1697	0	586.216	9.77027	GFP	0	585.727	9.76212	Set 1 Pub	0	585.183	9.75305	Set 2 Pub	0	585.536	9.75893	Set 3 Pub	0	585.223	9.75371	Set 4 Pub	0	584.498	9.74163	Set 5 Pub	0	584.293	9.73822	Pregnenolone
1698	0	586.559	9.77598	GFP	0	586.07	9.76784	Set 1 Pub	0	585.529	9.75881	Set 2 Pub	0	585.882	9.7647	Set 3 Pub	0	585.569	9.75949	Set 4 Pub	0	584.841	9.74734	Set 5 Pub	0	584.64	9.744	Pregnenolone
1699	0	586.902	9.78169	GFP	0	586.415	9.77358	Set 1 Pub	0	585.872	9.76454	Set 2 Pub	0	586.226	9.77043	Set 3 Pub	0	585.915	9.76525	Set 4 Pub	0	585.189	9.75316	Set 5 Pub	0	584.987	9.74978	Pregnenolone
1700	0	587.244	9.78741	GFP	0	586.763	9.77938	Set 1 Pub	0	586.22	9.77034	Set 2 Pub	0	586.57	9.77616	Set 3 Pub	0	586.258	9.77097	Set 4 Pub	0	585.538	9.75897	Set 5 Pub	0	585.33	9.7555	Pregnenolone
1701	0	587.589	9.79315	GFP	0	587.107	9.78512	Set 1 Pub	0	586.563	9.77605	Set 2 Pub	0	586.912	9.78187	Set 3 Pub	72208.6	586.606	9.77676	Set 4 Pub	0	585.881	9.76468	Set 5 Pub	0	585.713	9.76189	Pregnenolone
1702	0	587.932	9.79887	GFP	0	587.455	9.79092	Set 1 Pub	0	586.906	9.78177	Set 2 Pub	0	587.255	9.78759	Set 3 Pub	0	586.948	9.78247	Set 4 Pub	0	586.227	9.77044	Set 5 Pub	0	586.056	9.7676	Pregnenolone
1703	0	588.278	9.80463	GFP	0	587.798	9.79663	Set 1 Pub	0	587.252	9.78753	Set 2 Pub	0	587.6	9.79333	Set 3 Pub	0	587.297	9.78829	Set 4 Pub	0	586.569	9.77616	Set 5 Pub	0	586.399	9.77331	Pregnenolone
1704	0	588.62	9.81034	GFP	0	588.144	9.80239	Set 1 Pub	0	587.594	9.79324	Set 2 Pub	0	587.943	9.79905	Set 3 Pub	0	587.642	9.79403	Set 4 Pub	0	586.915	9.78192	Set 5 Pub	0	586.747	9.77911	Pregnenolone
1705	0	588.963	9.81606	GFP	0	588.489	9.80815	Set 1 Pub	0	587.939	9.79899	Set 2 Pub	0	588.286	9.80476	Set 3 Pub	0	587.99	9.79983	Set 4 Pub	0	587.264	9.78774	Set 5 Pub	0	587.089	9.78482	Pregnenolone
1706	0	589.308	9.8218	GFP	0	588.834	9.8139	Set 1 Pub	0	588.287	9.80478	Set 2 Pub	0	588.633	9.81055	Set 3 Pub	0	588.332	9.80554	Set 4 Pub	0	587.61	9.7935	Set 5 Pub	0	587.432	9.79054	Pregnenolone
1707	0	589.654	9.82756	GFP	0	589.181	9.81968	Set 1 Pub	0	588.63	9.8105	Set 2 Pub	0	588.977	9.81628	Set 3 Pub	0	588.675	9.81125	Set 4 Pub	0	587.953	9.79921	Set 5 Pub	0	587.781	9.79635	Pregnenolone
1708	0	589.997	9.83328	GFP	0	589.523	9.82539	Set 1 Pub	0	588.973	9.81621	Set 2 Pub	0	589.32	9.822	Set 3 Pub	0	589.018	9.81697	Set 4 Pub	0	588.298	9.80496	Set 5 Pub	0	588.124	9.80206	Pregnenolone
1709	0	590.343	9.83906	GFP	0	589.866	9.8311	Set 1 Pub	0	589.319	9.82199	Set 2 Pub	0	589.663	9.82771	Set 3 Pub	0	589.361	9.82268	Set 4 Pub	0	588.64	9.81067	Set 5 Pub	0	588.467	9.80778	Pregnenolone
1710	0	590.688	9.8448	GFP	0	590.212	9.83687	Set 1 Pub	0	589.662	9.8277	Set 2 Pub	0	590.005	9.83342	Set 3 Pub	0	589.704	9.8284	Set 4 Pub	0	588.988	9.81647	Set 5 Pub	0	588.809	9.81349	Pregnenolone
1711	0	591.035	9.85058	GFP	0	590.558	9.84263	Set 1 Pub	0	590.005	9.83341	Set 2 Pub	0	590.348	9.83914	Set 3 Pub	0	590.047	9.83411	Set 4 Pub	0	589.335	9.82225	Set 5 Pub	0	589.153	9.81922	Pregnenolone
1712	0	591.378	9.85629	GFP	0	590.904	9.84841	Set 1 Pub	0	590.353	9.83921	Set 2 Pub	0	590.695	9.84491	Set 3 Pub	0	590.391	9.83986	Set 4 Pub	0	589.678	9.82796	Set 5 Pub	0	589.496	9.82494	Pregnenolone
1713	0	591.722	9.86204	GFP	0	591.248	9.85414	Set 1 Pub	0	590.695	9.84492	Set 2 Pub	0	591.038	9.85063	Set 3 Pub	0	590.738	9.84563	Set 4 Pub	0	590.02	9.83367	Set 5 Pub	0	589.839	9.83065	Pregnenolone
1714	0	592.065	9.86775	GFP	0	591.593	9.85988	Set 1 Pub	0	591.038	9.85064	Set 2 Pub	0	591.381	9.85634	Set 3 Pub	0	591.081	9.85135	Set 4 Pub	0	590.367	9.83945	Set 5 Pub	0	590.185	9.83641	Pregnenolone
1715	0	592.412	9.87353	GFP	0	591.936	9.8656	Set 1 Pub	0	591.381	9.85635	Set 2 Pub	0	591.729	9.86215	Set 3 Pub	0	591.426	9.85709	Set 4 Pub	0	590.71	9.84517	Set 5 Pub	0	590.531	9.84219	Pregnenolone
1716	0	592.755	9.87924	GFP	0	592.283	9.87138	Set 1 Pub	0	591.727	9.86211	Set 2 Pub	0	592.072	9.86787	Set 3 Pub	0	591.772	9.86287	Set 4 Pub	0	591.053	9.85088	Set 5 Pub	0	590.874	9.8479	Pregnenolone
1717	0	593.099	9.88499	GFP	0	592.629	9.87716	Set 1 Pub	0	592.076	9.86794	Set 2 Pub	0	592.418	9.87363	Set 3 Pub	0	592.121	9.86869	Set 4 Pub	0	591.396	9.85659	Set 5 Pub	0	591.218	9.85363	Pregnenolone
1718	0	593.446	9.89077	GFP	0	592.972	9.88287	Set 1 Pub	0	592.419	9.87365	Set 2 Pub	0	592.765	9.87941	Set 3 Pub	0	592.471	9.87451	Set 4 Pub	0	591.742	9.86237	Set 5 Pub	0	591.562	9.85936	Pregnenolone
1719	0	593.792	9.89654	GFP	0	593.318	9.88863	Set 1 Pub	0	592.763	9.87938	Set 2 Pub	0	593.114	9.88524	Set 3 Pub	0	592.815	9.88024	Set 4 Pub	0	592.089	9.86815	Set 5 Pub	0	591.91	9.86517	Pregnenolone
1720	0	594.14	9.90233	GFP	0	593.664	9.89439	Set 1 Pub	0	593.106	9.8851	Set 2 Pub	0	593.46	9.891	Set 3 Pub	0	593.161	9.88602	Set 4 Pub	0	592.432	9.87386	Set 5 Pub	0	592.256	9.87094	Pregnenolone
1721	0	594.488	9.90813	GFP	0	594.007	9.90011	Set 1 Pub	0	593.451	9.89086	Set 2 Pub	0	593.806	9.89676	Set 3 Pub	0	593.504	9.89173	Set 4 Pub	0	592.778	9.87964	Set 5 Pub	0	592.605	9.87675	Pregnenolone
1722	0	594.833	9.91389	GFP	0	594.354	9.90591	Set 1 Pub	0	593.797	9.89662	Set 2 Pub	0	594.15	9.90249	Set 3 Pub	0	593.85	9.8975	Set 4 Pub	0	593.122	9.88537	Set 5 Pub	0	592.954	9.88256	Pregnenolone
1723	0	595.178	9.91963	GFP	0	594.697	9.91162	Set 1 Pub	0	594.144	9.9024	Set 2 Pub	0	594.492	9.90821	Set 3 Pub	0	594.196	9.90327	Set 4 Pub	0	593.465	9.89109	Set 5 Pub	0	593.296	9.88827	Pregnenolone
1724	0	595.521	9.92534	GFP	0	595.04	9.91733	Set 1 Pub	0	594.492	9.90821	Set 2 Pub	0	594.835	9.91392	Set 3 Pub	0	594.539	9.90899	Set 4 Pub	0	593.808	9.8968	Set 5 Pub	0	593.642	9.89404	Pregnenolone
1725	0	595.868	9.93114	GFP	0	595.383	9.92305	Set 1 Pub	0	594.835	9.91392	Set 2 Pub	0	595.183	9.91971	Set 3 Pub	0	594.882	9.9147	Set 4 Pub	0	594.154	9.90256	Set 5 Pub	0	593.989	9.89981	Pregnenolone
1726	0	596.214	9.9369	GFP	0	595.743	9.92906	Set 1 Pub	0	595.178	9.91964	Set 2 Pub	0	595.526	9.92543	Set 3 Pub	0	595.228	9.92046	Set 4 Pub	0	594.496	9.90827	Set 5 Pub	0	594.336	9.90559	Pregnenolone
1727	0	596.562	9.9427	GFP	0	596.091	9.93485	Set 1 Pub	0	595.522	9.92537	Set 2 Pub	0	595.885	9.93142	Set 3 Pub	0	595.575	9.92626	Set 4 Pub	0	594.839	9.91399	Set 5 Pub	0	594.678	9.91131	Pregnenolone
1728	0	596.905	9.94841	GFP	0	596.437	9.94061	Set 1 Pub	0	595.87	9.93117	Set 2 Pub	0	596.229	9.93715	Set 3 Pub	0	595.918	9.93197	Set 4 Pub	0	595.188	9.9198	Set 5 Pub	0	595.025	9.91709	Pregnenolone
1729	0	597.248	9.95413	GFP	0	596.78	9.94634	Set 1 Pub	0	596.218	9.93696	Set 2 Pub	0	596.572	9.94287	Set 3 Pub	0	596.266	9.93777	Set 4 Pub	0	595.531	9.92551	Set 5 Pub	0	595.368	9.9228	Pregnenolone
1730	0	597.59	9.95984	GFP	0	597.123	9.95205	Set 1 Pub	0	596.561	9.94268	Set 2 Pub	0	596.915	9.94858	Set 3 Pub	0	596.612	9.94353	Set 4 Pub	0	595.877	9.93128	Set 5 Pub	0	595.714	9.92856	Pregnenolone
1731	0	597.935	9.96558	GFP	0	597.468	9.9578	Set 1 Pub	0	596.909	9.94849	Set 2 Pub	0	597.264	9.95439	Set 3 Pub	0	596.96	9.94934	Set 4 Pub	0	596.226	9.93709	Set 5 Pub	0	596.057	9.93428	Pregnenolone
1732	0	598.282	9.97136	GFP	0	597.816	9.96359	Set 1 Pub	0	597.252	9.9542	Set 2 Pub	0	597.608	9.96014	Set 3 Pub	0	597.309	9.95515	Set 4 Pub	0	596.573	9.94289	Set 5 Pub	0	596.399	9.93999	Pregnenolone
1733	0	598.625	9.97708	GFP	0	598.158	9.96931	Set 1 Pub	0	597.597	9.95995	Set 2 Pub	0	597.951	9.96585	Set 3 Pub	0	597.652	9.96087	Set 4 Pub	0	596.922	9.9487	Set 5 Pub	0	596.743	9.94572	Pregnenolone
1734	0	598.967	9.98279	GFP	0	598.505	9.97509	Set 1 Pub	0	597.945	9.96574	Set 2 Pub	0	598.299	9.97165	Set 3 Pub	0	598.001	9.96668	Set 4 Pub	0	597.268	9.95446	Set 5 Pub	0	597.093	9.95155	Pregnenolone
1735	0	599.319	9.98865	GFP	0	598.85	9.98083	Set 1 Pub	0	598.287	9.97146	Set 2 Pub	0	598.647	9.97744	Set 3 Pub	0	598.344	9.9724	Set 4 Pub	0	597.61	9.96017	Set 5 Pub	0	597.436	9.95726	Pregnenolone
1736	0	599.662	9.99437	GFP	0	599.193	9.98655	Set 1 Pub	0	598.63	9.97717	Set 2 Pub	0	598.989	9.98315	Set 3 Pub	0	598.691	9.97819	Set 4 Pub	0	597.959	9.96599	Set 5 Pub	0	597.779	9.96298	Pregnenolone
1737	0	600.009	10.0001	GFP	0	599.535	9.99226	Set 1 Pub	0	598.977	9.98295	Set 2 Pub	0	599.332	9.98887	Set 3 Pub	0	599.034	9.98391	Set 4 Pub	0	598.302	9.9717	Set 5 Pub	0	598.121	9.96869	Pregnenolone
1738	0	600.355	10.0059	GFP	0	599.887	9.99812	Set 1 Pub	0	599.32	9.98866	Set 2 Pub	0	599.701	9.99501	Set 3 Pub	0	599.377	9.98962	Set 4 Pub	0	598.651	9.97751	Set 5 Pub	0	598.464	9.9744	Pregnenolone
1739	0	600.7	10.0117	GFP	0	600.234	10.0039	Set 1 Pub	0	599.664	9.99441	Set 2 Pub	0	600.043	10.0007	Set 3 Pub	0	599.72	9.99533	Set 4 Pub	0	598.994	9.98322	Set 5 Pub	0	598.807	9.98012	Pregnenolone
1740	0	601.047	10.0174	GFP	0	600.581	10.0097	Set 1 Pub	0	600.007	10.0001	Set 2 Pub	0	600.388	10.0065	Set 3 Pub	0	600.067	10.0011	Set 4 Pub	0	599.338	9.98897	Set 5 Pub	0	599.153	9.98588	Pregnenolone
1741	0	601.394	10.0232	GFP	0	600.923	10.0154	Set 1 Pub	0	600.359	10.006	Set 2 Pub	0	600.731	10.0122	Set 3 Pub	0	600.41	10.0068	Set 4 Pub	0	599.681	9.99468	Set 5 Pub	0	599.5	9.99167	Pregnenolone
1742	0	601.736	10.0289	GFP	0	601.27	10.0212	Set 1 Pub	0	600.706	10.0118	Set 2 Pub	0	601.08	10.018	Set 3 Pub	0	600.752	10.0125	Set 4 Pub	0	600.028	10.0005	Set 5 Pub	0	599.845	9.99742	Pregnenolone
1743	0	602.083	10.0347	GFP	0	601.617	10.0269	Set 1 Pub	0	601.048	10.0175	Set 2 Pub	0	601.423	10.0237	Set 3 Pub	0	601.097	10.0183	Set 4 Pub	0	600.37	10.0062	Set 5 Pub	0	600.192	10.0032	Pregnenolone
1744	0	602.43	10.0405	GFP	0	601.964	10.0327	Set 1 Pub	0	601.395	10.0233	Set 2 Pub	0	601.765	10.0294	Set 3 Pub	0	601.442	10.024	Set 4 Pub	0	600.713	10.0119	Set 5 Pub	0	600.535	10.0089	Pregnenolone
1745	0	602.773	10.0462	GFP	0	602.307	10.0384	Set 1 Pub	0	601.74	10.029	Set 2 Pub	0	602.112	10.0352	Set 3 Pub	0	601.791	10.0298	Set 4 Pub	0	601.058	10.0176	Set 5 Pub	0	600.878	10.0146	Pregnenolone
1746	0	603.115	10.0519	GFP	0	602.654	10.0442	Set 1 Pub	0	602.087	10.0348	Set 2 Pub	0	602.459	10.041	Set 3 Pub	0	602.137	10.0356	Set 4 Pub	0	601.405	10.0234	Set 5 Pub	0	601.222	10.0204	Pregnenolone
1747	0	603.461	10.0577	GFP	0	602.998	10.05	Set 1 Pub	0	602.43	10.0405	Set 2 Pub	0	602.802	10.0467	Set 3 Pub	0	602.484	10.0414	Set 4 Pub	0	601.748	10.0291	Set 5 Pub	0	601.571	10.0262	Pregnenolone
1748	0	603.808	10.0635	GFP	0	603.345	10.0558	Set 1 Pub	0	602.778	10.0463	Set 2 Pub	0	603.153	10.0526	Set 3 Pub	0	602.833	10.0472	Set 4 Pub	0	602.094	10.0349	Set 5 Pub	0	601.917	10.0319	Pregnenolone
1749	0	604.155	10.0693	GFP	0	603.688	10.0615	Set 1 Pub	0	603.124	10.0521	Set 2 Pub	0	603.498	10.0583	Set 3 Pub	0	603.176	10.0529	Set 4 Pub	0	602.441	10.0407	Set 5 Pub	0	602.265	10.0378	Pregnenolone
1750	0	604.503	10.0751	GFP	0	604.034	10.0672	Set 1 Pub	0	603.471	10.0579	Set 2 Pub	0	603.846	10.0641	Set 3 Pub	0	603.524	10.0587	Set 4 Pub	0	602.784	10.0464	Set 5 Pub	0	602.614	10.0436	Pregnenolone
1751	0	604.85	10.0808	GFP	0	604.381	10.073	Set 1 Pub	0	603.818	10.0636	Set 2 Pub	0	604.192	10.0699	Set 3 Pub	0	603.87	10.0645	Set 4 Pub	0	603.127	10.0521	Set 5 Pub	0	602.957	10.0493	Pregnenolone
1752	0	605.193	10.0865	GFP	0	604.729	10.0788	Set 1 Pub	0	604.167	10.0694	Set 2 Pub	0	604.535	10.0756	Set 3 Pub	0	604.213	10.0702	Set 4 Pub	0	603.47	10.0578	Set 5 Pub	0	603.303	10.055	Pregnenolone
1753	0	605.539	10.0923	GFP	0	605.097	10.085	Set 1 Pub	0	604.514	10.0752	Set 2 Pub	0	604.882	10.0814	Set 3 Pub	0	604.56	10.076	Set 4 Pub	0	603.816	10.0636	Set 5 Pub	0	603.649	10.0608	Pregnenolone
1754	0	605.911	10.0985	GFP	0	605.444	10.0907	Set 1 Pub	0	604.861	10.081	Set 2 Pub	0	605.225	10.0871	Set 3 Pub	0	604.907	10.0818	Set 4 Pub	0	604.163	10.0694	Set 5 Pub	0	603.996	10.0666	Pregnenolone
1755	0	606.259	10.1043	GFP	0	605.791	10.0965	Set 1 Pub	0	605.209	10.0868	Set 2 Pub	0	605.572	10.0929	Set 3 Pub	0	605.254	10.0876	Set 4 Pub	0	604.51	10.0752	Set 5 Pub	0	604.339	10.0723	Pregnenolone
1756	0	606.605	10.1101	GFP	0	606.137	10.1023	Set 1 Pub	0	605.556	10.0926	Set 2 Pub	0	605.919	10.0987	Set 3 Pub	0	605.597	10.0933	Set 4 Pub	0	604.858	10.081	Set 5 Pub	0	604.686	10.0781	Pregnenolone
1757	0	606.947	10.1158	GFP	0	606.48	10.108	Set 1 Pub	0	605.908	10.0985	Set 2 Pub	0	606.262	10.1044	Set 3 Pub	0	605.943	10.0991	Set 4 Pub	0	605.201	10.0867	Set 5 Pub	0	605.032	10.0839	Pregnenolone
1758	0	607.293	10.1215	GFP	0	606.825	10.1137	Set 1 Pub	0	606.255	10.1042	Set 2 Pub	0	606.609	10.1102	Set 3 Pub	0	606.29	10.1048	Set 4 Pub	0	605.549	10.0925	Set 5 Pub	0	605.375	10.0896	Pregnenolone
1759	0	607.639	10.1273	GFP	0	607.168	10.1195	Set 1 Pub	0	606.597	10.11	Set 2 Pub	0	606.954	10.1159	Set 3 Pub	0	606.637	10.1106	Set 4 Pub	0	605.896	10.0983	Set 5 Pub	0	605.718	10.0953	Pregnenolone
1760	0	607.986	10.1331	GFP	0	607.514	10.1252	Set 1 Pub	0	606.942	10.1157	Set 2 Pub	0	607.297	10.1216	Set 3 Pub	0	606.983	10.1164	Set 4 Pub	0	606.242	10.104	Set 5 Pub	0	606.064	10.1011	Pregnenolone
1761	0	608.332	10.1389	GFP	0	607.86	10.131	Set 1 Pub	0	607.285	10.1214	Set 2 Pub	0	607.644	10.1274	Set 3 Pub	0	607.351	10.1225	Set 4 Pub	0	606.591	10.1099	Set 5 Pub	0	606.407	10.1068	Pregnenolone
1762	0	608.677	10.1446	GFP	0	608.206	10.1368	Set 1 Pub	0	607.628	10.1271	Set 2 Pub	0	607.99	10.1332	Set 3 Pub	0	607.697	10.1283	Set 4 Pub	0	606.938	10.1156	Set 5 Pub	0	606.75	10.1125	Pregnenolone
1763	0	609.02	10.1503	GFP	0	608.549	10.1425	Set 1 Pub	0	607.973	10.1329	Set 2 Pub	0	608.333	10.1389	Set 3 Pub	0	608.04	10.134	Set 4 Pub	0	607.281	10.1213	Set 5 Pub	0	607.099	10.1183	Pregnenolone
1764	0	609.366	10.1561	GFP	0	608.892	10.1482	Set 1 Pub	0	608.317	10.1386	Set 2 Pub	0	608.676	10.1446	Set 3 Pub	0	608.386	10.1398	Set 4 Pub	0	607.627	10.1271	Set 5 Pub	0	607.442	10.124	Pregnenolone
1765	0	609.713	10.1619	GFP	0	609.235	10.1539	Set 1 Pub	0	608.66	10.1443	Set 2 Pub	0	609.019	10.1503	Set 3 Pub	0	608.729	10.1455	Set 4 Pub	0	607.974	10.1329	Set 5 Pub	0	607.784	10.1297	Pregnenolone
1766	0	610.058	10.1676	GFP	0	609.58	10.1597	Set 1 Pub	0	609.003	10.15	Set 2 Pub	0	609.362	10.156	Set 3 Pub	0	609.072	10.1512	Set 4 Pub	0	608.32	10.1387	Set 5 Pub	0	608.127	10.1355	Pregnenolone
1767	0	610.426	10.1738	GFP	0	609.926	10.1654	Set 1 Pub	0	609.35	10.1558	Set 2 Pub	0	609.705	10.1617	Set 3 Pub	0	609.418	10.157	Set 4 Pub	0	608.665	10.1444	Set 5 Pub	0	608.47	10.1412	Pregnenolone
1768	0	610.769	10.1795	GFP	0	610.273	10.1712	Set 1 Pub	0	609.695	10.1616	Set 2 Pub	0	610.05	10.1675	Set 3 Pub	0	609.764	10.1627	Set 4 Pub	0	609.008	10.1501	Set 5 Pub	0	608.817	10.1469	Pregnenolone
1769	0	611.115	10.1853	GFP	0	610.619	10.177	Set 1 Pub	0	610.041	10.1673	Set 2 Pub	0	610.418	10.1736	Set 3 Pub	0	610.107	10.1684	Set 4 Pub	0	609.351	10.1559	Set 5 Pub	0	609.16	10.1527	Pregnenolone
1770	0	611.462	10.191	GFP	0	610.966	10.1828	Set 1 Pub	0	610.384	10.1731	Set 2 Pub	0	610.763	10.1794	Set 3 Pub	0	610.45	10.1742	Set 4 Pub	0	609.698	10.1616	Set 5 Pub	0	609.503	10.1584	Pregnenolone
1771	0	611.809	10.1968	GFP	0	611.309	10.1885	Set 1 Pub	0	610.727	10.1788	Set 2 Pub	0	611.112	10.1852	Set 3 Pub	0	610.795	10.1799	Set 4 Pub	0	610.041	10.1673	Set 5 Pub	0	609.849	10.1642	Pregnenolone
1772	0	612.154	10.2026	GFP	0	611.652	10.1942	Set 1 Pub	0	611.073	10.1846	Set 2 Pub	0	611.459	10.191	Set 3 Pub	0	611.144	10.1857	Set 4 Pub	0	610.384	10.1731	Set 5 Pub	0	610.192	10.1699	Pregnenolone
1773	0	612.499	10.2083	GFP	0	611.998	10.2	Set 1 Pub	0	611.416	10.1903	Set 2 Pub	0	611.802	10.1967	Set 3 Pub	0	611.49	10.1915	Set 4 Pub	0	610.729	10.1788	Set 5 Pub	0	610.536	10.1756	Pregnenolone
1774	0	612.844	10.2141	GFP	0	612.343	10.2057	Set 1 Pub	0	611.763	10.196	Set 2 Pub	0	612.149	10.2025	Set 3 Pub	0	611.837	10.1973	Set 4 Pub	0	611.075	10.1846	Set 5 Pub	0	610.88	10.1813	Pregnenolone
1775	0	613.19	10.2198	GFP	0	612.689	10.2115	Set 1 Pub	0	612.11	10.2018	Set 2 Pub	0	612.493	10.2082	Set 3 Pub	0	612.183	10.2031	Set 4 Pub	0	611.418	10.1903	Set 5 Pub	0	611.225	10.1871	Pregnenolone
1776	0	613.536	10.2256	GFP	0	613.035	10.2172	Set 1 Pub	0	612.455	10.2076	Set 2 Pub	0	612.84	10.214	Set 3 Pub	0	612.526	10.2088	Set 4 Pub	0	611.764	10.1961	Set 5 Pub	0	611.569	10.1928	Pregnenolone
1777	0	613.882	10.2314	GFP	0	613.38	10.223	Set 1 Pub	0	612.8	10.2133	Set 2 Pub	0	613.183	10.2197	Set 3 Pub	0	612.869	10.2145	Set 4 Pub	0	612.107	10.2018	Set 5 Pub	0	611.918	10.1986	Pregnenolone
1778	0	614.229	10.2371	GFP	0	613.727	10.2288	Set 1 Pub	0	613.145	10.2191	Set 2 Pub	0	613.529	10.2255	Set 3 Pub	0	613.215	10.2202	Set 4 Pub	0	612.454	10.2076	Set 5 Pub	0	612.266	10.2044	Pregnenolone
1779	0	614.575	10.2429	GFP	0	614.073	10.2345	Set 1 Pub	0	613.491	10.2248	Set 2 Pub	0	613.873	10.2312	Set 3 Pub	0	613.557	10.226	Set 4 Pub	0	612.8	10.2133	Set 5 Pub	0	612.609	10.2102	Pregnenolone
1780	0	614.923	10.2487	GFP	0	614.421	10.2403	Set 1 Pub	0	613.839	10.2307	Set 2 Pub	0	614.219	10.237	Set 3 Pub	0	613.903	10.2317	Set 4 Pub	0	613.143	10.219	Set 5 Pub	0	612.958	10.216	Pregnenolone
1781	0	615.27	10.2545	GFP	0	614.766	10.2461	Set 1 Pub	0	614.182	10.2364	Set 2 Pub	0	614.567	10.2428	Set 3 Pub	0	614.248	10.2375	Set 4 Pub	0	613.487	10.2248	Set 5 Pub	0	613.305	10.2217	Pregnenolone
1782	0	615.618	10.2603	GFP	0	615.114	10.2519	Set 1 Pub	0	614.53	10.2422	Set 2 Pub	0	614.909	10.2485	Set 3 Pub	0	614.594	10.2432	Set 4 Pub	0	613.833	10.2306	Set 5 Pub	0	613.65	10.2275	Pregnenolone
1783	0	615.963	10.2661	GFP	0	615.457	10.2576	Set 1 Pub	0	614.877	10.248	Set 2 Pub	0	615.255	10.2543	Set 3 Pub	0	614.938	10.249	Set 4 Pub	0	614.179	10.2363	Set 5 Pub	0	613.993	10.2332	Pregnenolone
1784	0	616.309	10.2718	GFP	0	615.804	10.2634	Set 1 Pub	0	615.225	10.2538	Set 2 Pub	0	615.598	10.26	Set 3 Pub	0	615.285	10.2548	Set 4 Pub	0	614.528	10.2421	Set 5 Pub	0	614.342	10.239	Pregnenolone
1785	0	616.655	10.2776	GFP	0	616.147	10.2691	Set 1 Pub	0	615.571	10.2595	Set 2 Pub	0	615.941	10.2657	Set 3 Pub	0	615.631	10.2605	Set 4 Pub	0	614.871	10.2478	Set 5 Pub	0	614.687	10.2448	Pregnenolone
1786	0	617.002	10.2834	GFP	0	616.489	10.2748	Set 1 Pub	0	615.918	10.2653	Set 2 Pub	0	616.287	10.2715	Set 3 Pub	0	615.974	10.2662	Set 4 Pub	0	615.214	10.2536	Set 5 Pub	0	615.03	10.2505	Pregnenolone
1787	0	617.347	10.2891	GFP	0	616.835	10.2806	Set 1 Pub	0	616.26	10.271	Set 2 Pub	0	616.633	10.2772	Set 3 Pub	0	616.32	10.272	Set 4 Pub	0	615.56	10.2593	Set 5 Pub	0	615.373	10.2562	Pregnenolone
1788	0	617.701	10.295	GFP	0	617.181	10.2863	Set 1 Pub	0	616.607	10.2768	Set 2 Pub	0	616.979	10.283	Set 3 Pub	0	616.666	10.2778	Set 4 Pub	0	615.905	10.2651	Set 5 Pub	0	615.72	10.262	Pregnenolone
1789	0	618.047	10.3008	GFP	0	617.526	10.2921	Set 1 Pub	0	616.953	10.2825	Set 2 Pub	0	617.327	10.2888	Set 3 Pub	0	617.012	10.2835	Set 4 Pub	0	616.253	10.2709	Set 5 Pub	0	616.063	10.2677	Pregnenolone
1790	0	618.392	10.3065	GFP	0	617.873	10.2979	Set 1 Pub	0	617.296	10.2883	Set 2 Pub	0	617.673	10.2945	Set 3 Pub	0	617.359	10.2893	Set 4 Pub	0	616.596	10.2766	Set 5 Pub	80923.9	616.406	10.2734	Pregnenolone
1791	0	618.738	10.3123	GFP	0	618.216	10.3036	Set 1 Pub	0	617.641	10.294	Set 2 Pub	0	618.015	10.3003	Set 3 Pub	0	617.702	10.295	Set 4 Pub	0	616.942	10.2824	Set 5 Pub	0	616.752	10.2792	Pregnenolone
1792	0	619.083	10.318	GFP	0	618.562	10.3094	Set 1 Pub	0	617.987	10.2998	Set 2 Pub	0	618.358	10.306	Set 3 Pub	0	618.048	10.3008	Set 4 Pub	0	617.289	10.2881	Set 5 Pub	0	617.095	10.2849	Pregnenolone
1793	0	619.429	10.3238	GFP	0	618.906	10.3151	Set 1 Pub	0	618.33	10.3055	Set 2 Pub	0	618.701	10.3117	Set 3 Pub	0	618.391	10.3065	Set 4 Pub	0	617.634	10.2939	Set 5 Pub	0	617.438	10.2906	Pregnenolone
1794	0	619.796	10.3299	GFP	0	619.252	10.3209	Set 1 Pub	0	618.675	10.3112	Set 2 Pub	0	619.044	10.3174	Set 3 Pub	0	618.737	10.3123	Set 4 Pub	0	617.982	10.2997	Set 5 Pub	0	617.78	10.2963	Pregnenolone
1795	0	620.141	10.3357	GFP	0	619.597	10.3266	Set 1 Pub	0	619.021	10.317	Set 2 Pub	0	619.389	10.3231	Set 3 Pub	0	619.083	10.3181	Set 4 Pub	0	618.325	10.3054	Set 5 Pub	0	618.123	10.3021	Pregnenolone
1796	0	620.493	10.3416	GFP	0	619.94	10.3323	Set 1 Pub	0	619.365	10.3228	Set 2 Pub	0	619.734	10.3289	Set 3 Pub	0	619.426	10.3238	Set 4 Pub	0	618.668	10.3111	Set 5 Pub	0	618.47	10.3078	Pregnenolone
1797	0	620.838	10.3473	GFP	0	620.286	10.3381	Set 1 Pub	0	619.711	10.3285	Set 2 Pub	0	620.079	10.3347	Set 3 Pub	0	619.794	10.3299	Set 4 Pub	0	619.011	10.3168	Set 5 Pub	72419.3	618.813	10.3135	Pregnenolone
1798	0	621.184	10.3531	GFP	0	620.629	10.3438	Set 1 Pub	0	620.054	10.3342	Set 2 Pub	0	620.422	10.3404	Set 3 Pub	0	620.161	10.336	Set 4 Pub	0	619.356	10.3226	Set 5 Pub	0	619.158	10.3193	Pregnenolone
1799	0	621.527	10.3588	GFP	0	620.974	10.3496	Set 1 Pub	0	620.397	10.3399	Set 2 Pub	0	620.771	10.3462	Set 3 Pub	0	620.504	10.3417	Set 4 Pub	0	619.703	10.3284	Set 5 Pub	0	619.501	10.325	Pregnenolone
1800	0	621.872	10.3645	GFP	0	621.316	10.3553	Set 1 Pub	0	620.743	10.3457	Set 2 Pub	0	621.114	10.3519	Set 3 Pub	0	620.849	10.3475	Set 4 Pub	0	620.046	10.3341	Set 5 Pub	0	619.85	10.3308	Pregnenolone
1801	0	622.217	10.3703	GFP	0	621.662	10.361	Set 1 Pub	0	621.087	10.3515	Set 2 Pub	0	621.459	10.3576	Set 3 Pub	0	621.193	10.3532	Set 4 Pub	0	620.391	10.3398	Set 5 Pub	0	620.193	10.3365	Pregnenolone
1802	0	622.562	10.376	GFP	0	622.007	10.3668	Set 1 Pub	0	621.43	10.3572	Set 2 Pub	0	621.804	10.3634	Set 3 Pub	0	621.542	10.359	Set 4 Pub	0	620.736	10.3456	Set 5 Pub	0	620.537	10.3423	Pregnenolone
1803	0	622.905	10.3817	GFP	0	622.35	10.3725	Set 1 Pub	0	621.775	10.3629	Set 2 Pub	0	622.149	10.3691	Set 3 Pub	0	621.887	10.3648	Set 4 Pub	0	621.078	10.3513	Set 5 Pub	0	620.879	10.348	Pregnenolone
1804	0	623.256	10.3876	GFP	0	622.696	10.3783	Set 1 Pub	0	622.121	10.3687	Set 2 Pub	0	622.516	10.3753	Set 3 Pub	0	622.233	10.3705	Set 4 Pub	0	621.423	10.3571	Set 5 Pub	0	621.224	10.3537	Pregnenolone
1805	0	623.6	10.3933	GFP	0	623.04	10.384	Set 1 Pub	0	622.473	10.3746	Set 2 Pub	0	622.862	10.381	Set 3 Pub	0	622.575	10.3763	Set 4 Pub	0	621.769	10.3628	Set 5 Pub	0	621.573	10.3595	Pregnenolone
1806	0	623.944	10.3991	GFP	0	623.393	10.3899	Set 1 Pub	0	622.818	10.3803	Set 2 Pub	0	623.208	10.3868	Set 3 Pub	0	622.918	10.382	Set 4 Pub	0	622.122	10.3687	Set 5 Pub	0	621.921	10.3654	Pregnenolone
1807	0	624.289	10.4048	GFP	0	623.738	10.3956	Set 1 Pub	0	623.164	10.3861	Set 2 Pub	0	623.553	10.3925	Set 3 Pub	0	623.264	10.3877	Set 4 Pub	0	622.466	10.3744	Set 5 Pub	0	622.264	10.3711	Pregnenolone
1808	0	624.632	10.4105	GFP	0	624.09	10.4015	Set 1 Pub	0	623.513	10.3919	Set 2 Pub	0	623.896	10.3983	Set 3 Pub	0	623.609	10.3935	Set 4 Pub	0	622.809	10.3802	Set 5 Pub	0	622.608	10.3768	Pregnenolone
1809	0	624.976	10.4163	GFP	0	624.434	10.4072	Set 1 Pub	0	623.856	10.3976	Set 2 Pub	0	624.248	10.4041	Set 3 Pub	0	623.954	10.3992	Set 4 Pub	0	623.152	10.3859	Set 5 Pub	0	622.955	10.3826	Pregnenolone
1810	0	625.321	10.422	GFP	0	624.777	10.413	Set 1 Pub	0	624.201	10.4034	Set 2 Pub	0	624.591	10.4099	Set 3 Pub	0	624.299	10.405	Set 4 Pub	0	623.498	10.3916	Set 5 Pub	0	623.303	10.3884	Pregnenolone
1811	0	625.667	10.4278	GFP	0	625.122	10.4187	Set 1 Pub	0	624.553	10.4092	Set 2 Pub	0	624.936	10.4156	Set 3 Pub	0	624.644	10.4107	Set 4 Pub	0	623.842	10.3974	Set 5 Pub	0	623.651	10.3942	Pregnenolone
1812	0	626.013	10.4335	GFP	0	625.465	10.4244	Set 1 Pub	0	624.901	10.415	Set 2 Pub	0	625.288	10.4215	Set 3 Pub	0	624.987	10.4164	Set 4 Pub	0	624.191	10.4032	Set 5 Pub	0	623.996	10.3999	Pregnenolone
1813	0	626.358	10.4393	GFP	0	625.807	10.4301	Set 1 Pub	0	625.246	10.4208	Set 2 Pub	0	625.631	10.4272	Set 3 Pub	0	625.33	10.4222	Set 4 Pub	0	624.534	10.4089	Set 5 Pub	0	624.342	10.4057	Pregnenolone
1814	0	626.71	10.4452	GFP	0	626.15	10.4358	Set 1 Pub	0	625.591	10.4265	Set 2 Pub	0	625.976	10.4329	Set 3 Pub	0	625.682	10.428	Set 4 Pub	0	624.879	10.4146	Set 5 Pub	0	624.684	10.4114	Pregnenolone
1815	0	627.052	10.4509	GFP	0	626.496	10.4416	Set 1 Pub	0	625.936	10.4323	Set 2 Pub	0	626.321	10.4387	Set 3 Pub	0	626.027	10.4338	Set 4 Pub	0	625.23	10.4205	Set 5 Pub	0	625.027	10.4171	Pregnenolone
1816	0	627.397	10.4566	GFP	0	626.841	10.4473	Set 1 Pub	0	626.279	10.438	Set 2 Pub	0	626.669	10.4445	Set 3 Pub	0	626.373	10.4395	Set 4 Pub	0	625.575	10.4263	Set 5 Pub	0	625.373	10.4229	Pregnenolone
1817	0	627.742	10.4624	GFP	0	627.185	10.4531	Set 1 Pub	0	626.623	10.4437	Set 2 Pub	0	627.013	10.4502	Set 3 Pub	0	626.718	10.4453	Set 4 Pub	0	625.924	10.4321	Set 5 Pub	0	625.721	10.4287	Pregnenolone
1818	0	628.087	10.4681	GFP	0	627.53	10.4588	Set 1 Pub	0	626.968	10.4495	Set 2 Pub	0	627.358	10.456	Set 3 Pub	0	627.061	10.451	Set 4 Pub	0	626.269	10.4378	Set 5 Pub	0	626.064	10.4344	Pregnenolone
1819	0	628.431	10.4739	GFP	0	627.873	10.4645	Set 1 Pub	0	627.32	10.4553	Set 2 Pub	0	627.701	10.4617	Set 3 Pub	0	627.405	10.4568	Set 4 Pub	0	626.614	10.4436	Set 5 Pub	0	626.412	10.4402	Pregnenolone
1820	0	628.776	10.4796	GFP	0	628.225	10.4704	Set 1 Pub	0	627.665	10.4611	Set 2 Pub	0	628.044	10.4674	Set 3 Pub	0	627.748	10.4625	Set 4 Pub	0	626.959	10.4493	Set 5 Pub	0	626.755	10.4459	Pregnenolone
1821	0	629.121	10.4854	GFP	0	628.569	10.4762	Set 1 Pub	0	628.007	10.4668	Set 2 Pub	0	628.387	10.4731	Set 3 Pub	0	628.093	10.4682	Set 4 Pub	0	627.304	10.4551	Set 5 Pub	0	627.098	10.4516	Pregnenolone
1822	0	629.472	10.4912	GFP	0	628.914	10.4819	Set 1 Pub	0	628.352	10.4725	Set 2 Pub	0	628.731	10.4789	Set 3 Pub	0	628.438	10.474	Set 4 Pub	0	627.656	10.4609	Set 5 Pub	0	627.441	10.4573	Pregnenolone
1823	0	629.817	10.4969	GFP	0	629.259	10.4876	Set 1 Pub	0	628.697	10.4783	Set 2 Pub	0	629.076	10.4846	Set 3 Pub	0	628.782	10.4797	Set 4 Pub	0	627.999	10.4666	Set 5 Pub	0	627.786	10.4631	Pregnenolone
1824	0	630.169	10.5028	GFP	0	629.604	10.4934	Set 1 Pub	0	629.042	10.484	Set 2 Pub	0	629.428	10.4905	Set 3 Pub	0	629.134	10.4856	Set 4 Pub	0	628.341	10.4724	Set 5 Pub	0	628.128	10.4688	Pregnenolone
1825	0	630.514	10.5086	GFP	0	629.948	10.4991	Set 1 Pub	0	629.386	10.4898	Set 2 Pub	0	629.772	10.4962	Set 3 Pub	0	629.479	10.4913	Set 4 Pub	0	628.684	10.4781	Set 5 Pub	0	628.473	10.4746	Pregnenolone
1826	0	630.866	10.5144	GFP	0	630.316	10.5053	Set 1 Pub	0	629.731	10.4955	Set 2 Pub	0	630.121	10.502	Set 3 Pub	0	629.824	10.4971	Set 4 Pub	0	629.029	10.4838	Set 5 Pub	0	628.818	10.4803	Pregnenolone
1827	0	631.233	10.5206	GFP	0	630.66	10.511	Set 1 Pub	0	630.082	10.5014	Set 2 Pub	0	630.466	10.5078	Set 3 Pub	0	630.167	10.5028	Set 4 Pub	0	629.376	10.4896	Set 5 Pub	0	629.162	10.486	Pregnenolone
1828	0	631.58	10.5263	GFP	0	631.012	10.5169	Set 1 Pub	0	630.426	10.5071	Set 2 Pub	0	630.811	10.5135	Set 3 Pub	0	630.511	10.5085	Set 4 Pub	0	629.719	10.4953	Set 5 Pub	0	629.51	10.4918	Pregnenolone
1829	0	631.925	10.5321	GFP	0	631.356	10.5226	Set 1 Pub	0	630.774	10.5129	Set 2 Pub	0	631.161	10.5194	Set 3 Pub	0	630.856	10.5143	Set 4 Pub	0	630.086	10.5014	Set 5 Pub	0	629.853	10.4976	Pregnenolone
1830	0	632.269	10.5378	GFP	0	631.703	10.5284	Set 1 Pub	0	631.119	10.5186	Set 2 Pub	0	631.506	10.5251	Set 3 Pub	0	631.223	10.5204	Set 4 Pub	0	630.431	10.5072	Set 5 Pub	0	630.197	10.5033	Pregnenolone
1831	0	632.614	10.5436	GFP	0	632.048	10.5341	Set 1 Pub	0	631.466	10.5244	Set 2 Pub	0	631.849	10.5308	Set 3 Pub	0	631.568	10.5261	Set 4 Pub	0	630.776	10.5129	Set 5 Pub	0	630.541	10.509	Pregnenolone
1832	0	632.959	10.5493	GFP	0	632.392	10.5399	Set 1 Pub	0	631.811	10.5302	Set 2 Pub	0	632.196	10.5366	Set 3 Pub	0	631.917	10.5319	Set 4 Pub	0	631.12	10.5187	Set 5 Pub	0	630.885	10.5148	Pregnenolone
1833	0	633.31	10.5552	GFP	0	632.736	10.5456	Set 1 Pub	0	632.156	10.5359	Set 2 Pub	0	632.54	10.5423	Set 3 Pub	0	632.268	10.5378	Set 4 Pub	0	631.471	10.5245	Set 5 Pub	0	631.235	10.5206	Pregnenolone
1834	0	633.653	10.5609	GFP	0	633.082	10.5514	Set 1 Pub	0	632.501	10.5417	Set 2 Pub	0	632.885	10.5481	Set 3 Pub	0	632.61	10.5435	Set 4 Pub	0	631.816	10.5303	Set 5 Pub	0	631.583	10.5264	Pregnenolone
1835	0	634.005	10.5667	GFP	0	633.426	10.5571	Set 1 Pub	0	632.845	10.5474	Set 2 Pub	0	633.229	10.5538	Set 3 Pub	0	632.955	10.5493	Set 4 Pub	0	632.161	10.536	Set 5 Pub	0	631.926	10.5321	Pregnenolone
1836	0	634.35	10.5725	GFP	0	633.777	10.563	Set 1 Pub	0	633.193	10.5532	Set 2 Pub	0	633.571	10.5595	Set 3 Pub	0	633.3	10.555	Set 4 Pub	0	632.503	10.5417	Set 5 Pub	0	632.269	10.5378	Pregnenolone
1837	0	634.694	10.5782	GFP	0	634.121	10.5687	Set 1 Pub	0	633.536	10.5589	Set 2 Pub	0	633.922	10.5654	Set 3 Pub	0	633.644	10.5607	Set 4 Pub	0	632.85	10.5475	Set 5 Pub	0	632.616	10.5436	Pregnenolone
1838	0	635.038	10.584	GFP	0	634.466	10.5744	Set 1 Pub	0	633.887	10.5648	Set 2 Pub	0	634.27	10.5712	Set 3 Pub	0	633.988	10.5665	Set 4 Pub	0	633.195	10.5532	Set 5 Pub	0	632.958	10.5493	Pregnenolone
1839	0	635.381	10.5897	GFP	0	634.81	10.5802	Set 1 Pub	0	634.231	10.5705	Set 2 Pub	0	634.614	10.5769	Set 3 Pub	0	634.335	10.5723	Set 4 Pub	0	633.543	10.5591	Set 5 Pub	53820	633.302	10.555	Pregnenolone
1840	0	635.726	10.5954	GFP	0	635.153	10.5859	Set 1 Pub	0	634.579	10.5763	Set 2 Pub	0	634.958	10.5826	Set 3 Pub	0	634.686	10.5781	Set 4 Pub	0	633.886	10.5648	Set 5 Pub	0	633.65	10.5608	Pregnenolone
1841	0	636.078	10.6013	GFP	0	635.496	10.5916	Set 1 Pub	0	634.923	10.582	Set 2 Pub	0	635.303	10.5884	Set 3 Pub	0	635.029	10.5838	Set 4 Pub	0	634.231	10.5705	Set 5 Pub	0	633.996	10.5666	Pregnenolone
1842	0	636.421	10.607	GFP	0	635.839	10.5973	Set 1 Pub	0	635.268	10.5878	Set 2 Pub	0	635.646	10.5941	Set 3 Pub	0	635.373	10.5895	Set 4 Pub	0	634.575	10.5762	Set 5 Pub	0	634.344	10.5724	Pregnenolone
1843	0	636.771	10.6129	GFP	0	636.183	10.6031	Set 1 Pub	0	635.61	10.5935	Set 2 Pub	0	635.99	10.5998	Set 3 Pub	0	635.717	10.5953	Set 4 Pub	0	634.925	10.5821	Set 5 Pub	0	634.687	10.5781	Pregnenolone
1844	0	637.115	10.6186	GFP	0	636.527	10.6088	Set 1 Pub	0	635.953	10.5992	Set 2 Pub	0	636.338	10.6056	Set 3 Pub	0	636.062	10.601	Set 4 Pub	0	635.268	10.5878	Set 5 Pub	0	635.032	10.5839	Pregnenolone
1845	0	637.466	10.6244	GFP	0	636.871	10.6145	Set 1 Pub	0	636.297	10.605	Set 2 Pub	0	636.682	10.6114	Set 3 Pub	0	636.405	10.6067	Set 4 Pub	0	635.613	10.5935	Set 5 Pub	0	635.375	10.5896	Pregnenolone
1846	0	637.813	10.6302	GFP	0	637.221	10.6203	Set 1 Pub	0	636.647	10.6108	Set 2 Pub	0	637.025	10.6171	Set 3 Pub	0	636.75	10.6125	Set 4 Pub	0	635.962	10.5994	Set 5 Pub	0	635.718	10.5953	Pregnenolone
1847	0	638.158	10.636	GFP	0	637.563	10.6261	Set 1 Pub	0	636.991	10.6165	Set 2 Pub	0	637.367	10.6228	Set 3 Pub	0	637.092	10.6182	Set 4 Pub	0	636.305	10.6051	Set 5 Pub	0	636.065	10.6011	Pregnenolone
1848	0	638.503	10.6417	GFP	0	637.907	10.6318	Set 1 Pub	0	637.335	10.6222	Set 2 Pub	0	637.71	10.6285	Set 3 Pub	0	637.437	10.624	Set 4 Pub	0	636.673	10.6112	Set 5 Pub	0	636.408	10.6068	Pregnenolone
1849	0	638.854	10.6476	GFP	0	638.255	10.6376	Set 1 Pub	0	637.678	10.628	Set 2 Pub	0	638.06	10.6343	Set 3 Pub	0	637.781	10.6297	Set 4 Pub	0	637.02	10.617	Set 5 Pub	0	636.751	10.6125	Pregnenolone
1850	0	639.2	10.6533	GFP	0	638.6	10.6433	Set 1 Pub	0	638.025	10.6338	Set 2 Pub	0	638.403	10.64	Set 3 Pub	0	638.125	10.6354	Set 4 Pub	0	637.364	10.6227	Set 5 Pub	0	637.094	10.6182	Pregnenolone
1851	0	639.544	10.6591	GFP	0	638.946	10.6491	Set 1 Pub	0	638.37	10.6395	Set 2 Pub	0	638.747	10.6458	Set 3 Pub	0	638.474	10.6412	Set 4 Pub	0	637.707	10.6284	Set 5 Pub	0	637.445	10.6241	Pregnenolone
1852	0	639.894	10.6649	GFP	0	639.291	10.6548	Set 1 Pub	0	638.714	10.6452	Set 2 Pub	0	639.094	10.6516	Set 3 Pub	0	638.818	10.647	Set 4 Pub	0	638.05	10.6342	Set 5 Pub	0	637.787	10.6298	Pregnenolone
1853	0	640.238	10.6706	GFP	0	639.634	10.6606	Set 1 Pub	0	639.061	10.651	Set 2 Pub	0	639.439	10.6573	Set 3 Pub	0	639.166	10.6528	Set 4 Pub	0	638.399	10.64	Set 5 Pub	73869.6	638.13	10.6355	Pregnenolone
1854	0	640.582	10.6764	GFP	0	639.982	10.6664	Set 1 Pub	0	639.405	10.6568	Set 2 Pub	0	639.788	10.6631	Set 3 Pub	0	639.51	10.6585	Set 4 Pub	0	638.743	10.6457	Set 5 Pub	0	638.474	10.6412	Pregnenolone
1855	0	640.931	10.6822	GFP	0	640.332	10.6722	Set 1 Pub	0	639.753	10.6625	Set 2 Pub	0	640.136	10.6689	Set 3 Pub	0	639.853	10.6642	Set 4 Pub	0	639.086	10.6514	Set 5 Pub	0	638.821	10.647	Pregnenolone
1856	0	641.275	10.6879	GFP	0	640.675	10.6779	Set 1 Pub	0	640.103	10.6684	Set 2 Pub	0	640.485	10.6747	Set 3 Pub	0	640.198	10.67	Set 4 Pub	0	639.433	10.6572	Set 5 Pub	0	639.17	10.6528	Pregnenolone
1857	0	641.624	10.6937	GFP	0	641.043	10.684	Set 1 Pub	0	640.451	10.6742	Set 2 Pub	0	640.829	10.6805	Set 3 Pub	0	640.541	10.6757	Set 4 Pub	0	639.777	10.663	Set 5 Pub	0	639.512	10.6585	Pregnenolone
1858	0	641.968	10.6995	GFP	0	641.386	10.6898	Set 1 Pub	0	640.795	10.6799	Set 2 Pub	0	641.178	10.6863	Set 3 Pub	0	640.889	10.6815	Set 4 Pub	0	640.121	10.6687	Set 5 Pub	0	639.862	10.6644	Pregnenolone
1859	0	642.317	10.7053	GFP	0	641.731	10.6955	Set 1 Pub	0	641.139	10.6857	Set 2 Pub	0	641.525	10.6921	Set 3 Pub	0	641.238	10.6873	Set 4 Pub	0	640.469	10.6745	Set 5 Pub	0	640.206	10.6701	Pregnenolone
1860	0	642.668	10.7111	GFP	0	642.075	10.7012	Set 1 Pub	0	641.484	10.6914	Set 2 Pub	0	641.869	10.6978	Set 3 Pub	0	641.587	10.6931	Set 4 Pub	0	640.817	10.6803	Set 5 Pub	0	640.553	10.6759	Pregnenolone
1861	0	643.012	10.7169	GFP	0	642.418	10.707	Set 1 Pub	0	641.827	10.6971	Set 2 Pub	0	642.218	10.7036	Set 3 Pub	0	641.936	10.6989	Set 4 Pub	0	641.167	10.6861	Set 5 Pub	0	640.902	10.6817	Pregnenolone
1862	0	643.358	10.7226	GFP	0	642.762	10.7127	Set 1 Pub	0	642.176	10.7029	Set 2 Pub	0	642.563	10.7094	Set 3 Pub	0	642.28	10.7047	Set 4 Pub	0	641.516	10.6919	Set 5 Pub	0	641.25	10.6875	Pregnenolone
1863	0	643.707	10.7284	GFP	0	643.111	10.7185	Set 1 Pub	0	642.523	10.7087	Set 2 Pub	0	642.907	10.7151	Set 3 Pub	0	642.628	10.7105	Set 4 Pub	0	641.863	10.6977	Set 5 Pub	0	641.593	10.6932	Pregnenolone
1864	0	644.05	10.7342	GFP	0	643.461	10.7244	Set 1 Pub	0	642.871	10.7145	Set 2 Pub	0	643.25	10.7208	Set 3 Pub	0	642.972	10.7162	Set 4 Pub	0	642.206	10.7034	Set 5 Pub	0	641.936	10.6989	Pregnenolone
1865	0	644.396	10.7399	GFP	0	643.804	10.7301	Set 1 Pub	0	643.214	10.7202	Set 2 Pub	0	643.596	10.7266	Set 3 Pub	0	643.317	10.7219	Set 4 Pub	0	642.549	10.7091	Set 5 Pub	0	642.283	10.7047	Pregnenolone
1866	0	644.746	10.7458	GFP	0	644.151	10.7359	Set 1 Pub	0	643.563	10.7261	Set 2 Pub	0	643.945	10.7324	Set 3 Pub	0	643.66	10.7277	Set 4 Pub	0	642.898	10.715	Set 5 Pub	0	642.629	10.7105	Pregnenolone
1867	0	645.09	10.7515	GFP	0	644.5	10.7417	Set 1 Pub	0	643.907	10.7318	Set 2 Pub	0	644.289	10.7382	Set 3 Pub	0	644.007	10.7335	Set 4 Pub	0	643.24	10.7207	Set 5 Pub	0	642.976	10.7163	Pregnenolone
1868	0	645.433	10.7572	GFP	0	644.85	10.7475	Set 1 Pub	0	644.255	10.7376	Set 2 Pub	0	644.639	10.744	Set 3 Pub	0	644.351	10.7392	Set 4 Pub	0	643.584	10.7264	Set 5 Pub	0	643.32	10.722	Pregnenolone
1869	0	645.776	10.7629	GFP	0	645.199	10.7533	Set 1 Pub	0	644.601	10.7434	Set 2 Pub	0	644.989	10.7498	Set 3 Pub	0	644.694	10.7449	Set 4 Pub	0	643.928	10.7321	Set 5 Pub	0	643.665	10.7278	Pregnenolone
1870	0	646.126	10.7688	GFP	0	645.548	10.7591	Set 1 Pub	0	644.951	10.7492	Set 2 Pub	0	645.336	10.7556	Set 3 Pub	0	645.036	10.7506	Set 4 Pub	0	644.271	10.7378	Set 5 Pub	0	644.012	10.7335	Pregnenolone
1871	0	646.475	10.7746	GFP	0	645.892	10.7649	Set 1 Pub	0	645.294	10.7549	Set 2 Pub	0	645.683	10.7614	Set 3 Pub	0	645.385	10.7564	Set 4 Pub	0	644.614	10.7436	Set 5 Pub	0	644.355	10.7393	Pregnenolone
1872	0	646.824	10.7804	GFP	0	646.236	10.7706	Set 1 Pub	0	645.638	10.7606	Set 2 Pub	0	646.027	10.7671	Set 3 Pub	0	645.732	10.7622	Set 4 Pub	0	644.96	10.7493	Set 5 Pub	0	644.705	10.7451	Pregnenolone
1873	0	647.167	10.7861	GFP	0	646.585	10.7764	Set 1 Pub	0	645.988	10.7665	Set 2 Pub	0	646.37	10.7728	Set 3 Pub	0	646.075	10.7679	Set 4 Pub	0	645.309	10.7552	Set 5 Pub	0	645.048	10.7508	Pregnenolone
1874	0	647.511	10.7918	GFP	0	646.928	10.7821	Set 1 Pub	0	646.331	10.7722	Set 2 Pub	0	646.713	10.7785	Set 3 Pub	0	646.425	10.7737	Set 4 Pub	0	645.658	10.761	Set 5 Pub	0	645.39	10.7565	Pregnenolone
1875	0	647.859	10.7977	GFP	0	647.277	10.7879	Set 1 Pub	0	646.679	10.778	Set 2 Pub	0	647.061	10.7844	Set 3 Pub	0	646.767	10.7795	Set 4 Pub	0	646.008	10.7668	Set 5 Pub	0	645.734	10.7622	Pregnenolone
1876	0	648.203	10.8034	GFP	0	647.625	10.7938	Set 1 Pub	0	647.028	10.7838	Set 2 Pub	0	647.41	10.7902	Set 3 Pub	0	647.116	10.7853	Set 4 Pub	0	646.357	10.7726	Set 5 Pub	0	646.077	10.768	Pregnenolone
1877	0	648.55	10.8092	GFP	0	647.968	10.7995	Set 1 Pub	0	647.371	10.7895	Set 2 Pub	0	647.753	10.7959	Set 3 Pub	0	647.459	10.791	Set 4 Pub	0	646.725	10.7787	Set 5 Pub	0	646.42	10.7737	Pregnenolone
1878	0	648.896	10.8149	GFP	0	648.315	10.8052	Set 1 Pub	0	647.72	10.7953	Set 2 Pub	0	648.102	10.8017	Set 3 Pub	0	647.802	10.7967	Set 4 Pub	0	647.067	10.7845	Set 5 Pub	0	646.763	10.7794	Pregnenolone
1879	0	649.246	10.8208	GFP	0	648.659	10.811	Set 1 Pub	0	648.063	10.801	Set 2 Pub	0	648.444	10.8074	Set 3 Pub	0	648.152	10.8025	Set 4 Pub	0	647.41	10.7902	Set 5 Pub	0	647.106	10.7851	Pregnenolone
1880	0	649.589	10.8265	GFP	0	649.007	10.8168	Set 1 Pub	0	648.409	10.8068	Set 2 Pub	0	648.812	10.8135	Set 3 Pub	0	648.5	10.8083	Set 4 Pub	0	647.759	10.796	Set 5 Pub	0	647.448	10.7908	Pregnenolone
1881	0	649.938	10.8323	GFP	0	649.354	10.8226	Set 1 Pub	0	648.756	10.8126	Set 2 Pub	0	649.16	10.8193	Set 3 Pub	0	648.848	10.8141	Set 4 Pub	0	648.108	10.8018	Set 5 Pub	0	647.795	10.7966	Pregnenolone
1882	0	650.285	10.8381	GFP	0	649.704	10.8284	Set 1 Pub	0	649.099	10.8183	Set 2 Pub	0	649.503	10.8251	Set 3 Pub	0	649.197	10.8199	Set 4 Pub	0	648.451	10.8075	Set 5 Pub	0	648.142	10.8024	Pregnenolone
1883	0	650.632	10.8439	GFP	0	650.053	10.8342	Set 1 Pub	0	649.449	10.8241	Set 2 Pub	0	649.846	10.8308	Set 3 Pub	0	649.54	10.8257	Set 4 Pub	0	648.797	10.8133	Set 5 Pub	0	648.489	10.8081	Pregnenolone
1884	0	650.981	10.8497	GFP	0	650.395	10.8399	Set 1 Pub	0	649.797	10.83	Set 2 Pub	0	650.195	10.8366	Set 3 Pub	0	649.883	10.8314	Set 4 Pub	0	649.146	10.8191	Set 5 Pub	0	648.832	10.8139	Pregnenolone
1885	0	651.324	10.8554	GFP	0	650.743	10.8457	Set 1 Pub	0	650.147	10.8358	Set 2 Pub	0	650.545	10.8424	Set 3 Pub	0	650.232	10.8372	Set 4 Pub	0	649.489	10.8248	Set 5 Pub	0	649.175	10.8196	Pregnenolone
1886	0	651.666	10.8611	GFP	0	651.092	10.8515	Set 1 Pub	0	650.494	10.8416	Set 2 Pub	0	650.893	10.8482	Set 3 Pub	0	650.599	10.8433	Set 4 Pub	0	649.832	10.8305	Set 5 Pub	0	649.523	10.8254	Pregnenolone
1887	0	652.009	10.8668	GFP	0	651.439	10.8573	Set 1 Pub	0	650.841	10.8474	Set 2 Pub	0	651.241	10.854	Set 3 Pub	0	650.949	10.8491	Set 4 Pub	0	650.18	10.8363	Set 5 Pub	0	649.866	10.8311	Pregnenolone
1888	0	652.357	10.8726	GFP	0	651.782	10.863	Set 1 Pub	0	651.185	10.8531	Set 2 Pub	0	651.588	10.8598	Set 3 Pub	0	651.298	10.855	Set 4 Pub	0	650.53	10.8422	Set 5 Pub	0	650.211	10.8369	Pregnenolone
1889	0	652.704	10.8784	GFP	0	652.129	10.8688	Set 1 Pub	0	651.528	10.8588	Set 2 Pub	0	651.93	10.8655	Set 3 Pub	0	651.645	10.8608	Set 4 Pub	0	650.878	10.848	Set 5 Pub	0	650.56	10.8427	Pregnenolone
1890	0	653.052	10.8842	GFP	0	652.48	10.8747	Set 1 Pub	0	651.874	10.8646	Set 2 Pub	0	652.279	10.8713	Set 3 Pub	0	651.992	10.8665	Set 4 Pub	0	651.225	10.8537	Set 5 Pub	0	650.909	10.8485	Pregnenolone
1891	0	653.395	10.8899	GFP	0	652.827	10.8804	Set 1 Pub	0	652.223	10.8704	Set 2 Pub	0	652.622	10.877	Set 3 Pub	0	652.341	10.8724	Set 4 Pub	0	651.567	10.8595	Set 5 Pub	0	651.252	10.8542	Pregnenolone
1892	0	653.742	10.8957	GFP	0	653.17	10.8862	Set 1 Pub	0	652.566	10.8761	Set 2 Pub	0	652.969	10.8828	Set 3 Pub	0	652.684	10.8781	Set 4 Pub	135610	651.91	10.8652	Set 5 Pub	0	651.602	10.86	Pregnenolone
1893	0	654.09	10.9015	GFP	0	653.517	10.8919	Set 1 Pub	0	652.914	10.8819	Set 2 Pub	0	653.317	10.8886	Set 3 Pub	0	653.032	10.8839	Set 4 Pub	0	652.259	10.871	Set 5 Pub	0	651.949	10.8658	Pregnenolone
1894	0	654.438	10.9073	GFP	0	653.865	10.8978	Set 1 Pub	0	653.263	10.8877	Set 2 Pub	0	653.665	10.8944	Set 3 Pub	0	653.378	10.8896	Set 4 Pub	0	652.602	10.8767	Set 5 Pub	0	652.293	10.8715	Pregnenolone
1895	0	654.78	10.913	GFP	0	654.213	10.9036	Set 1 Pub	0	653.611	10.8935	Set 2 Pub	0	654.013	10.9002	Set 3 Pub	0	653.721	10.8954	Set 4 Pub	0	652.949	10.8825	Set 5 Pub	0	652.639	10.8773	Pregnenolone
1896	0	655.124	10.9187	GFP	0	654.561	10.9093	Set 1 Pub	0	653.958	10.8993	Set 2 Pub	0	654.359	10.906	Set 3 Pub	0	654.068	10.9011	Set 4 Pub	0	653.298	10.8883	Set 5 Pub	0	652.982	10.883	Pregnenolone
1897	0	655.475	10.9246	GFP	0	654.905	10.9151	Set 1 Pub	0	654.305	10.9051	Set 2 Pub	0	654.706	10.9118	Set 3 Pub	0	654.411	10.9068	Set 4 Pub	0	653.641	10.894	Set 5 Pub	0	653.325	10.8888	Pregnenolone
1898	0	655.824	10.9304	GFP	0	655.251	10.9208	Set 1 Pub	0	654.648	10.9108	Set 2 Pub	0	655.054	10.9176	Set 3 Pub	0	654.759	10.9127	Set 4 Pub	0	653.989	10.8998	Set 5 Pub	0	653.672	10.8945	Pregnenolone
1899	0	656.171	10.9362	GFP	0	655.593	10.9266	Set 1 Pub	0	654.996	10.9166	Set 2 Pub	0	655.402	10.9234	Set 3 Pub	0	655.106	10.9184	Set 4 Pub	0	654.336	10.9056	Set 5 Pub	0	654.015	10.9002	Pregnenolone
1900	0	656.514	10.9419	GFP	0	655.94	10.9323	Set 1 Pub	0	655.344	10.9224	Set 2 Pub	0	655.745	10.9291	Set 3 Pub	0	655.474	10.9246	Set 4 Pub	0	654.682	10.9114	Set 5 Pub	0	654.364	10.9061	Pregnenolone
1901	0	656.857	10.9476	GFP	0	656.283	10.9381	Set 1 Pub	0	655.686	10.9281	Set 2 Pub	0	656.087	10.9348	Set 3 Pub	0	655.821	10.9304	Set 4 Pub	0	655.03	10.9172	Set 5 Pub	0	654.707	10.9118	Pregnenolone
1902	0	657.204	10.9534	GFP	0	656.626	10.9438	Set 1 Pub	0	656.029	10.9338	Set 2 Pub	0	656.43	10.9405	Set 3 Pub	0	656.164	10.9361	Set 4 Pub	0	655.379	10.923	Set 5 Pub	0	655.05	10.9175	Pregnenolone
1903	0	657.547	10.9591	GFP	0	656.975	10.9496	Set 1 Pub	0	656.378	10.9396	Set 2 Pub	0	656.773	10.9462	Set 3 Pub	0	656.512	10.9419	Set 4 Pub	0	655.726	10.9288	Set 5 Pub	0	655.394	10.9232	Pregnenolone
1904	0	657.893	10.9649	GFP	0	657.317	10.9553	Set 1 Pub	0	656.745	10.9458	Set 2 Pub	0	657.116	10.9519	Set 3 Pub	0	656.855	10.9476	Set 4 Pub	0	656.07	10.9345	Set 5 Pub	0	655.737	10.9289	Pregnenolone
1905	0	658.24	10.9707	GFP	0	657.685	10.9614	Set 1 Pub	0	657.088	10.9515	Set 2 Pub	0	657.465	10.9577	Set 3 Pub	0	657.197	10.9533	Set 4 Pub	0	656.413	10.9402	Set 5 Pub	0	656.079	10.9347	Pregnenolone
1906	0	658.587	10.9764	GFP	152714	658.031	10.9672	Set 1 Pub	0	657.431	10.9572	Set 2 Pub	0	657.807	10.9635	Set 3 Pub	0	657.544	10.9591	Set 4 Pub	0	656.756	10.9459	Set 5 Pub	0	656.422	10.9404	Pregnenolone
1907	0	658.929	10.9822	GFP	0	658.379	10.973	Set 1 Pub	0	657.774	10.9629	Set 2 Pub	0	658.154	10.9692	Set 3 Pub	0	657.893	10.9649	Set 4 Pub	0	657.099	10.9516	Set 5 Pub	0	656.765	10.9461	Pregnenolone
1908	0	659.276	10.9879	GFP	0	658.726	10.9788	Set 1 Pub	0	658.121	10.9687	Set 2 Pub	0	658.522	10.9754	Set 3 Pub	0	658.24	10.9707	Set 4 Pub	0	657.445	10.9574	Set 5 Pub	0	657.108	10.9518	Pregnenolone
1909	0	659.623	10.9937	GFP	164090	659.069	10.9845	Set 1 Pub	0	658.468	10.9745	Set 2 Pub	0	658.87	10.9812	Set 3 Pub	0	658.608	10.9768	Set 4 Pub	0	657.788	10.9631	Set 5 Pub	0	657.455	10.9576	Pregnenolone
1910	0	659.971	10.9995	GFP	0	659.411	10.9902	Set 1 Pub	0	658.815	10.9803	Set 2 Pub	0	659.218	10.987	Set 3 Pub	114819	658.951	10.9825	Set 4 Pub	0	658.131	10.9689	Set 5 Pub	0	657.801	10.9634	Pregnenolone
1911	0	660.318	11.0053	GFP	91470	659.754	10.9959	Set 1 Pub	0	659.162	10.986	Set 2 Pub	0	659.565	10.9927	Set 3 Pub	0	659.293	10.9882	Set 4 Pub	0	658.478	10.9746	Set 5 Pub	0	658.144	10.9691	Pregnenolone
1912	0	660.664	11.0111	GFP	0	660.102	11.0017	Set 1 Pub	0	659.51	10.9918	Set 2 Pub	0	659.907	10.9985	Set 3 Pub	0	659.64	10.994	Set 4 Pub	0	658.827	10.9804	Set 5 Pub	0	658.487	10.9748	Pregnenolone
1913	0	661.009	11.0168	GFP	171696	660.45	11.0075	Set 1 Pub	0	659.857	10.9976	Set 2 Pub	0	660.25	11.0042	Set 3 Pub	0	659.988	10.9998	Set 4 Pub	0	659.169	10.9862	Set 5 Pub	0	658.831	10.9805	Pregnenolone
1914	0	661.354	11.0226	GFP	0	660.796	11.0133	Set 1 Pub	0	660.2	11.0033	Set 2 Pub	0	660.598	11.01	Set 3 Pub	146603	660.335	11.0056	Set 4 Pub	0	659.516	10.9919	Set 5 Pub	0	659.178	10.9863	Pregnenolone
1915	0	661.696	11.0283	GFP	0	661.143	11.0191	Set 1 Pub	0	660.548	11.0091	Set 2 Pub	0	660.946	11.0158	Set 3 Pub	158050	660.683	11.0114	Set 4 Pub	0	659.863	10.9977	Set 5 Pub	0	659.521	10.992	Pregnenolone
1916	0	662.043	11.0341	GFP	90139.5	661.488	11.0248	Set 1 Pub	0	660.891	11.0148	Set 2 Pub	0	661.293	11.0216	Set 3 Pub	107352	661.031	11.0172	Set 4 Pub	0	660.211	11.0035	Set 5 Pub	0	659.867	10.9978	Pregnenolone
1917	0	662.39	11.0398	GFP	0	661.856	11.0309	Set 1 Pub	0	661.237	11.0206	Set 2 Pub	0	661.638	11.0273	Set 3 Pub	0	661.379	11.023	Set 4 Pub	0	660.559	11.0093	Set 5 Pub	0	660.216	11.0036	Pregnenolone
1918	0	662.733	11.0455	GFP	0	662.2	11.0367	Set 1 Pub	0	661.586	11.0264	Set 2 Pub	0	661.981	11.033	Set 3 Pub	134134	661.725	11.0288	Set 4 Pub	0	660.902	11.015	Set 5 Pub	0	660.565	11.0094	Pregnenolone
1919	0	663.079	11.0513	GFP	105827	662.543	11.0424	Set 1 Pub	0	661.929	11.0322	Set 2 Pub	0	662.328	11.0388	Set 3 Pub	0	662.072	11.0345	Set 4 Pub	0	661.244	11.0207	Set 5 Pub	0	660.922	11.0154	Pregnenolone
1920	0	663.427	11.0571	GFP	69387	662.89	11.0482	Set 1 Pub	0	662.274	11.0379	Set 2 Pub	0	662.672	11.0445	Set 3 Pub	165989	662.42	11.0403	Set 4 Pub	0	661.587	11.0265	Set 5 Pub	0	661.265	11.0211	Pregnenolone
1921	0	663.77	11.0628	GFP	191647	663.236	11.0539	Set 1 Pub	0	662.619	11.0436	Set 2 Pub	0	663.019	11.0503	Set 3 Pub	143646	662.767	11.0461	Set 4 Pub	0	661.93	11.0322	Set 5 Pub	0	661.611	11.0269	Pregnenolone
1922	0	664.115	11.0686	GFP	75018.6	663.584	11.0597	Set 1 Pub	0	662.966	11.0494	Set 2 Pub	0	663.367	11.0561	Set 3 Pub	0	663.109	11.0518	Set 4 Pub	0	662.279	11.038	Set 5 Pub	0	661.959	11.0327	Pregnenolone
1923	0	664.458	11.0743	GFP	0	663.931	11.0655	Set 1 Pub	0	663.313	11.0552	Set 2 Pub	67935.8	663.713	11.0619	Set 3 Pub	0	663.454	11.0576	Set 4 Pub	0	662.627	11.0438	Set 5 Pub	0	662.306	11.0384	Pregnenolone
1924	0	664.803	11.0801	GFP	111493	664.276	11.0713	Set 1 Pub	0	663.66	11.061	Set 2 Pub	0	664.056	11.0676	Set 3 Pub	0	663.797	11.0633	Set 4 Pub	0	662.974	11.0496	Set 5 Pub	65156.8	662.649	11.0441	Pregnenolone
1925	0	665.148	11.0858	GFP	0	664.618	11.077	Set 1 Pub	0	664.006	11.0668	Set 2 Pub	0	664.404	11.0734	Set 3 Pub	0	664.142	11.069	Set 4 Pub	0	663.317	11.0553	Set 5 Pub	0	662.992	11.0499	Pregnenolone
1926	0	665.494	11.0916	GFP	0	664.961	11.0827	Set 1 Pub	0	664.349	11.0725	Set 2 Pub	0	664.747	11.0791	Set 3 Pub	0	664.488	11.0748	Set 4 Pub	0	663.661	11.061	Set 5 Pub	0	663.339	11.0556	Pregnenolone
1927	0	665.836	11.0973	GFP	0	665.307	11.0884	Set 1 Pub	0	664.697	11.0783	Set 2 Pub	0	665.09	11.0848	Set 3 Pub	116779	664.831	11.0805	Set 4 Pub	0	664.008	11.0668	Set 5 Pub	0	663.682	11.0614	Pregnenolone
1928	0	666.179	11.103	GFP	0	665.65	11.0942	Set 1 Pub	0	665.04	11.084	Set 2 Pub	0	665.432	11.0905	Set 3 Pub	78562.8	665.179	11.0863	Set 4 Pub	0	664.353	11.0725	Set 5 Pub	0	664.025	11.0671	Pregnenolone
1929	0	666.522	11.1087	GFP	0	665.995	11.0999	Set 1 Pub	0	665.383	11.0897	Set 2 Pub	0	665.775	11.0963	Set 3 Pub	0	665.522	11.092	Set 4 Pub	0	664.699	11.0783	Set 5 Pub	0	664.368	11.0728	Pregnenolone
1930	0	666.869	11.1145	GFP	0	666.343	11.1057	Set 1 Pub	0	665.728	11.0955	Set 2 Pub	0	666.118	11.102	Set 3 Pub	0	665.868	11.0978	Set 4 Pub	0	665.048	11.0841	Set 5 Pub	0	664.717	11.0786	Pregnenolone
1931	0	667.217	11.1203	GFP	0	666.69	11.1115	Set 1 Pub	0	666.071	11.1012	Set 2 Pub	0	666.461	11.1077	Set 3 Pub	0	666.211	11.1035	Set 4 Pub	0	665.396	11.0899	Set 5 Pub	0	665.061	11.0843	Pregnenolone
1932	0	667.564	11.1261	GFP	0	667.033	11.1172	Set 1 Pub	0	666.42	11.107	Set 2 Pub	0	666.806	11.1134	Set 3 Pub	0	666.554	11.1092	Set 4 Pub	0	665.739	11.0956	Set 5 Pub	0	665.404	11.0901	Pregnenolone
1933	0	667.909	11.1318	GFP	0	667.38	11.123	Set 1 Pub	0	666.763	11.1127	Set 2 Pub	0	667.149	11.1192	Set 3 Pub	0	666.897	11.115	Set 4 Pub	0	666.086	11.1014	Set 5 Pub	54128.8	665.746	11.0958	Pregnenolone
1934	0	668.256	11.1376	GFP	0	667.727	11.1288	Set 1 Pub	0	667.111	11.1185	Set 2 Pub	0	667.492	11.1249	Set 3 Pub	85982	667.243	11.1207	Set 4 Pub	0	666.428	11.1071	Set 5 Pub	0	666.089	11.1015	Pregnenolone
1935	0	668.603	11.1434	GFP	0	668.072	11.1345	Set 1 Pub	0	667.453	11.1242	Set 2 Pub	0	667.839	11.1306	Set 3 Pub	0	667.59	11.1265	Set 4 Pub	0	666.774	11.1129	Set 5 Pub	0	666.434	11.1072	Pregnenolone
1936	0	668.948	11.1491	GFP	0	668.417	11.1403	Set 1 Pub	0	667.802	11.13	Set 2 Pub	0	668.188	11.1365	Set 3 Pub	0	667.958	11.1326	Set 4 Pub	101305	667.121	11.1187	Set 5 Pub	0	666.777	11.1129	Pregnenolone
[truncated: 1,018 more rows]

## Sheet: Fig 2C Prog 315
	GFP				Set 1				Set 2				Set 3				Set 4				Set 5				Progesterone Standard
[truncated: 2,955 more rows]

## Sheet: Fig 2C 5BPreg 315
	GFP				Set 1				Set 2				Set 3				Set 4				Set 5				5B-Pregnane-3,20-dione
[truncated: 2,955 more rows]

[truncated: 24 more sheets: Fig 2C 3HydPreg 301, Fig 3B, Fig 4, Fig 5 D E, Fig S1A, Fig S1B, Fig S1C, Fig S1D, Fig S2A, Fig S2B, Fig S3A, Fig S3B, Fig S4 PK, Fig S4 TF, Fig S4 TR, Fig S5A, Fig S5B, Fig S8, Fig S9, Fig S10 …]
